# Supplementary material for: Are We Considering All the Potential Drug–Drug Interactions in Women’s Reproductive Health? A Predictive Model Approach
Source: Pharmaceutics. 2025 Aug 6;17(8):1020. doi: 10.3390/pharmaceutics17081020 (PMC12389331; doi:10.3390/pharmaceutics17081020)
Supplement: Supplementary file 1 [file pharmaceutics-17-01020-s001.zip]

Archive with 6 entries (6 files):
- Supplemental Methods.docx
- Supplemental Table S1.docx
- Supplemental Table S2.xlsx
- Supplemental Table S3.xlsx
- Supplemental Table S4.docx
- Supplemental Table S5.xlsx
