# Supplementary material for: Are We Considering All the Potential Drug–Drug Interactions in Women’s Reproductive Health? A Predictive Model Approach
Source: Pharmaceutics. 2025 Aug 6;17(8):1020. doi: 10.3390/pharmaceutics17081020 (PMC12389331; doi:10.3390/pharmaceutics17081020)
Supplement: Supplementary file 1 [file pharmaceutics-17-01020-s001.zip › Supplemental Table S2.xlsx]

## Sheet: 117,002 known ddis
DDI	WRHD	Score	Effect
Adalimumab-Levobupivacaine	Levobupivacaine	1	The metabolism of Levobupivacaine can be increased when combined with Adalimumab.
Tramadol-Cetirizine	Tramadol	1	The risk or severity of CNS depression can be increased when Cetirizine is combined with Tramadol.
Diflorasone-Acarbose	Acarbose	1	The risk or severity of hyperglycemia can be increased when Diflorasone is combined with Acarbose.
Diflorasone-Metformin	Metformin	1	The risk or severity of hyperglycemia can be increased when Diflorasone is combined with Metformin.
Diflorasone-Digoxin	Digoxin	1	The risk or severity of adverse effects can be increased when Diflorasone is combined with Digoxin.
Diflorasone-Rosiglitazone	Rosiglitazone	1	The risk or severity of hyperglycemia can be increased when Diflorasone is combined with Rosiglitazone.
Diflorasone-Mifepristone	Mifepristone	1	The risk or severity of hyperglycemia can be increased when Diflorasone is combined with Mifepristone.
Diflorasone-Isoniazid	Isoniazid	1	The serum concentration of Isoniazid can be decreased when it is combined with Diflorasone.
Diflorasone-Pioglitazone	Pioglitazone	1	The risk or severity of hyperglycemia can be increased when Diflorasone is combined with Pioglitazone.
Diflorasone-Bromocriptine	Bromocriptine	1	The risk or severity of hyperglycemia can be increased when Diflorasone is combined with Bromocriptine.
Diflorasone-Sitagliptin	Sitagliptin	1	The risk or severity of hyperglycemia can be increased when Diflorasone is combined with Sitagliptin.
Diflorasone-Exenatide	Exenatide	1	The risk or severity of hyperglycemia can be increased when Diflorasone is combined with Exenatide.
Diflorasone-Alogliptin	Alogliptin	1	The risk or severity of hyperglycemia can be increased when Diflorasone is combined with Alogliptin.
Diflorasone-Liraglutide	Liraglutide	1	The risk or severity of hyperglycemia can be increased when Diflorasone is combined with Liraglutide.
Diflorasone-Semaglutide	Semaglutide	1	The risk or severity of hyperglycemia can be increased when Diflorasone is combined with Semaglutide.
Topiramate-Cetirizine	Topiramate	1	The risk or severity of adverse effects can be increased when Topiramate is combined with Cetirizine.
Acarbose-Flumethasone	Acarbose	1	The risk or severity of hyperglycemia can be increased when Flumethasone is combined with Acarbose.
Morphine-Cetirizine	Morphine	1	The risk or severity of adverse effects can be increased when Morphine is combined with Cetirizine.
Bupivacaine-Hyaluronidase (human recombinant)	Bupivacaine	1	Vorhyaluronidase alfa can cause an increase in the absorption of Bupivacaine resulting in an increased serum concentration and potentially a worsening of adverse effects.
Bupivacaine-Hyaluronidase	Bupivacaine	1	Hyaluronidase can cause an increase in the absorption of Bupivacaine resulting in an increased serum concentration and potentially a worsening of adverse effects.
Codeine-Cetirizine	Codeine	1	The risk or severity of adverse effects can be increased when Codeine is combined with Cetirizine.
Amitriptyline-Cetirizine	Amitriptyline	1	Cetirizine may increase the central nervous system depressant (CNS depressant) activities of Amitriptyline.
Metformin-Flumethasone	Metformin	1	The risk or severity of hyperglycemia can be increased when Flumethasone is combined with Metformin.
Cetirizine-Meperidine	Meperidine	1	The risk or severity of adverse effects can be increased when Cetirizine is combined with Meperidine.
Cetirizine-Oxycodone	Oxycodone	1	The risk or severity of adverse effects can be increased when Cetirizine is combined with Oxycodone.
Cetirizine-Tamoxifen	Tamoxifen	1	The risk or severity of QTc prolongation can be increased when Cetirizine is combined with Tamoxifen.
Cetirizine-Fentanyl	Fentanyl	1	The risk or severity of adverse effects can be increased when Cetirizine is combined with Fentanyl.
Cetirizine-Mifepristone	Mifepristone	1	The risk or severity of QTc prolongation can be increased when Cetirizine is combined with Mifepristone.
Cetirizine-Gabapentin	Gabapentin	1	The risk or severity of adverse effects can be increased when Cetirizine is combined with Gabapentin.
Cetirizine-Ketoconazole	Ketoconazole	1	The risk or severity of QTc prolongation can be increased when Cetirizine is combined with Ketoconazole.
Cetirizine-Melatonin	Melatonin	1	The risk or severity of adverse effects can be increased when Cetirizine is combined with Melatonin.
Cetirizine-Nifedipine	Nifedipine	1	The risk or severity of QTc prolongation can be increased when Cetirizine is combined with Nifedipine.
Cetirizine-Estradiol acetate	Estradiol acetate	1	Cetirizine may decrease the excretion rate of Estradiol acetate which could result in a higher serum level.
Cetirizine-Estradiol cypionate	Estradiol cypionate	1	Cetirizine may decrease the excretion rate of Estradiol cypionate which could result in a higher serum level.
Cetirizine-Estradiol valerate	Estradiol valerate	1	Cetirizine may decrease the excretion rate of Estradiol valerate which could result in a higher serum level.
Digoxin-Flumethasone	Digoxin	1	The risk or severity of adverse effects can be increased when Flumethasone is combined with Digoxin.
Rosiglitazone-Flumethasone	Rosiglitazone	1	The risk or severity of hyperglycemia can be increased when Flumethasone is combined with Rosiglitazone.
Framycetin-Estradiol acetate	Estradiol acetate	1	Framycetin may decrease the excretion rate of Estradiol acetate which could result in a higher serum level.
Framycetin-Estradiol cypionate	Estradiol cypionate	1	Framycetin may decrease the excretion rate of Estradiol cypionate which could result in a higher serum level.
Framycetin-Estradiol valerate	Estradiol valerate	1	Framycetin may decrease the excretion rate of Estradiol valerate which could result in a higher serum level.
Fosinopril-Levobupivacaine	Levobupivacaine	1	Fosinopril may decrease the excretion rate of Levobupivacaine which could result in a higher serum level.
Prednisone-Insulin beef	Prednisone	1	The risk or severity of hyperglycemia can be increased when Prednisone is combined with Insulin beef.
Flumethasone-Mifepristone	Mifepristone	1	The risk or severity of hyperglycemia can be increased when Flumethasone is combined with Mifepristone.
Flumethasone-Isoniazid	Isoniazid	1	The serum concentration of Isoniazid can be decreased when it is combined with Flumethasone.
Flumethasone-Pioglitazone	Pioglitazone	1	The risk or severity of hyperglycemia can be increased when Flumethasone is combined with Pioglitazone.
Flumethasone-Bromocriptine	Bromocriptine	1	The risk or severity of hyperglycemia can be increased when Flumethasone is combined with Bromocriptine.
Flumethasone-Sitagliptin	Sitagliptin	1	The risk or severity of hyperglycemia can be increased when Flumethasone is combined with Sitagliptin.
Flumethasone-Exenatide	Exenatide	1	The risk or severity of hyperglycemia can be increased when Flumethasone is combined with Exenatide.
Flumethasone-Alogliptin	Alogliptin	1	The risk or severity of hyperglycemia can be increased when Flumethasone is combined with Alogliptin.
Flumethasone-Liraglutide	Liraglutide	1	The risk or severity of hyperglycemia can be increased when Flumethasone is combined with Liraglutide.
Flumethasone-Semaglutide	Semaglutide	1	The risk or severity of hyperglycemia can be increased when Flumethasone is combined with Semaglutide.
Prednisolone-Insulin beef	Prednisolone	1	The risk or severity of hyperglycemia can be increased when Prednisolone is combined with Insulin beef.
Remifentanil-Levobupivacaine	Levobupivacaine	1	The risk or severity of adverse effects can be increased when Remifentanil is combined with Levobupivacaine.
Levobupivacaine-Rescinnamine	Levobupivacaine	1	Levobupivacaine may increase the hypotensive activities of Rescinnamine.
Levobupivacaine-Spirapril	Levobupivacaine	1	Levobupivacaine may increase the hypotensive activities of Spirapril.
Levobupivacaine-Hyaluronidase (human recombinant)	Levobupivacaine	1	Vorhyaluronidase alfa can cause an increase in the absorption of Levobupivacaine resulting in an increased serum concentration and potentially a worsening of adverse effects.
Levobupivacaine-Golimumab	Levobupivacaine	1	The metabolism of Levobupivacaine can be increased when combined with Golimumab.
Levobupivacaine-Zofenopril	Levobupivacaine	1	Levobupivacaine may increase the hypotensive activities of Zofenopril.
Levobupivacaine-Hyaluronidase	Levobupivacaine	1	Hyaluronidase can cause an increase in the absorption of Levobupivacaine resulting in an increased serum concentration and potentially a worsening of adverse effects.
Levocetirizine-Estradiol acetate	Estradiol acetate	1	Levocetirizine may decrease the excretion rate of Estradiol acetate which could result in a higher serum level.
Levocetirizine-Estradiol cypionate	Estradiol cypionate	1	Levocetirizine may decrease the excretion rate of Estradiol cypionate which could result in a higher serum level.
Levocetirizine-Estradiol valerate	Estradiol valerate	1	Levocetirizine may decrease the excretion rate of Estradiol valerate which could result in a higher serum level.
Eszopiclone-Estradiol cypionate	Estradiol cypionate	0.999315	The serum concentration of Eszopiclone can be decreased when it is combined with Estradiol cypionate.
Eszopiclone-Estradiol valerate	Estradiol valerate	0.999315	The serum concentration of Eszopiclone can be decreased when it is combined with Estradiol valerate.
Betamethasone-Estradiol cypionate	Estradiol cypionate	0.999315	The serum concentration of Estradiol cypionate can be increased when it is combined with Betamethasone.
Betamethasone-Estradiol valerate	Estradiol valerate	0.999315	The serum concentration of Estradiol valerate can be increased when it is combined with Betamethasone.
Quinine-Estradiol cypionate	Estradiol cypionate	0.999315	The metabolism of Estradiol cypionate can be decreased when combined with Quinine.
Quinine-Estradiol valerate	Estradiol valerate	0.999315	The metabolism of Estradiol valerate can be decreased when combined with Quinine.
Alitretinoin-Estradiol cypionate	Estradiol cypionate	0.999315	The therapeutic efficacy of Estradiol cypionate can be decreased when used in combination with Alitretinoin.
Alitretinoin-Estradiol valerate	Estradiol valerate	0.999315	The therapeutic efficacy of Estradiol valerate can be decreased when used in combination with Alitretinoin.
Mannitol-Estradiol cypionate	Estradiol cypionate	0.999315	Mannitol may decrease the excretion rate of Estradiol cypionate which could result in a higher serum level.
Mannitol-Estradiol valerate	Estradiol valerate	0.999315	Mannitol may decrease the excretion rate of Estradiol valerate which could result in a higher serum level.
Tretinoin-Estradiol cypionate	Estradiol cypionate	0.999315	The therapeutic efficacy of Estradiol cypionate can be decreased when used in combination with Tretinoin.
Tretinoin-Estradiol valerate	Estradiol valerate	0.999315	The therapeutic efficacy of Estradiol valerate can be decreased when used in combination with Tretinoin.
Quinidine-Estradiol cypionate	Estradiol cypionate	0.999315	The metabolism of Quinidine can be increased when combined with Estradiol cypionate.
Quinidine-Estradiol valerate	Estradiol valerate	0.999315	The metabolism of Quinidine can be increased when combined with Estradiol valerate.
Isotretinoin-Estradiol cypionate	Isotretinoin-Estradiol cypionate	0.999315	Estradiol cypionate may decrease the excretion rate of Isotretinoin which could result in a higher serum level.
Isotretinoin-Estradiol valerate	Isotretinoin-Estradiol valerate	0.999315	Estradiol valerate may decrease the excretion rate of Isotretinoin which could result in a higher serum level.
Ketoprofen-Estradiol cypionate	Estradiol cypionate	0.999315	Ketoprofen may decrease the excretion rate of Estradiol cypionate which could result in a higher serum level.
Ketoprofen-Estradiol valerate	Estradiol valerate	0.999315	Ketoprofen may decrease the excretion rate of Estradiol valerate which could result in a higher serum level.
Ibuprofen-Estradiol cypionate	Ibuprofen-Estradiol cypionate	0.999315	The metabolism of Estradiol cypionate can be decreased when combined with Ibuprofen.
Ibuprofen-Estradiol valerate	Ibuprofen-Estradiol valerate	0.999315	The metabolism of Estradiol valerate can be decreased when combined with Ibuprofen.
Levofloxacin-Estradiol cypionate	Estradiol cypionate	0.999315	The metabolism of Estradiol cypionate can be decreased when combined with Levofloxacin.
Levofloxacin-Estradiol valerate	Estradiol valerate	0.999315	The metabolism of Estradiol valerate can be decreased when combined with Levofloxacin.
Ofloxacin-Estradiol cypionate	Estradiol cypionate	0.999315	The metabolism of Estradiol cypionate can be decreased when combined with Ofloxacin.
Ofloxacin-Estradiol valerate	Estradiol valerate	0.999315	The metabolism of Estradiol valerate can be decreased when combined with Ofloxacin.
Zopiclone-Estradiol cypionate	Estradiol cypionate	0.999315	The metabolism of Estradiol cypionate can be decreased when combined with Zopiclone.
Zopiclone-Estradiol valerate	Estradiol valerate	0.999315	The metabolism of Estradiol valerate can be decreased when combined with Zopiclone.
Ketamine-Estradiol cypionate	Estradiol cypionate	0.999315	The metabolism of Estradiol cypionate can be increased when combined with Ketamine.
Ketamine-Estradiol valerate	Estradiol valerate	0.999315	The metabolism of Estradiol valerate can be increased when combined with Ketamine.
Dexamethasone-Estradiol cypionate	Dexamethasone-Estradiol cypionate	0.999315	The serum concentration of Estradiol cypionate can be increased when it is combined with Dexamethasone.
Dexamethasone-Estradiol valerate	Dexamethasone-Estradiol valerate	0.999315	The serum concentration of Estradiol valerate can be increased when it is combined with Dexamethasone.
Sorbitol-Estradiol cypionate	Estradiol cypionate	0.999315	Sorbitol may decrease the excretion rate of Estradiol cypionate which could result in a higher serum level.
Sorbitol-Estradiol valerate	Estradiol valerate	0.999315	Sorbitol may decrease the excretion rate of Estradiol valerate which could result in a higher serum level.
Dexibuprofen-Estradiol cypionate	Estradiol cypionate	0.999315	Dexibuprofen may decrease the excretion rate of Estradiol cypionate which could result in a higher serum level.
Dexibuprofen-Estradiol valerate	Estradiol valerate	0.999315	Dexibuprofen may decrease the excretion rate of Estradiol valerate which could result in a higher serum level.
Dexketoprofen-Estradiol cypionate	Dexketoprofen-Estradiol cypionate	0.999315	Dexketoprofen may decrease the excretion rate of Estradiol cypionate which could result in a higher serum level.
Dexketoprofen-Estradiol valerate	Dexketoprofen-Estradiol valerate	0.999315	Dexketoprofen may decrease the excretion rate of Estradiol valerate which could result in a higher serum level.
Esketamine-Estradiol cypionate	Estradiol cypionate	0.999315	The metabolism of Estradiol cypionate can be increased when combined with Esketamine.
Esketamine-Estradiol valerate	Estradiol valerate	0.999315	The metabolism of Estradiol valerate can be increased when combined with Esketamine.
Megestrol acetate-Dexketoprofen	Megestrol acetate-Dexketoprofen	0.999166	Dexketoprofen may decrease the excretion rate of Megestrol acetate which could result in a higher serum level.
Dienogest-Dexketoprofen	Dienogest-Dexketoprofen	0.999166	Dexketoprofen may decrease the excretion rate of Dienogest which could result in a higher serum level.
Quinine-Triptorelin	Triptorelin	0.998891	The risk or severity of QTc prolongation can be increased when Triptorelin is combined with Quinine.
Quinidine-Triptorelin	Triptorelin	0.998891	The risk or severity of QTc prolongation can be increased when Triptorelin is combined with Quinidine.
Ofloxacin-Triptorelin	Triptorelin	0.998891	The risk or severity of QTc prolongation can be increased when Triptorelin is combined with Ofloxacin.
Escitalopram-Triptorelin	Escitalopram-Triptorelin	0.998891	The risk or severity of QTc prolongation can be increased when Triptorelin is combined with Escitalopram.
Sorbitol-Estradiol acetate	Estradiol acetate	0.997367	Sorbitol may decrease the excretion rate of Estradiol acetate which could result in a higher serum level.
Leuprolide-Insulin human	Leuprolide	0.996878	The therapeutic efficacy of Insulin human can be decreased when used in combination with Leuprolide.
Leuprolide-Insulin pork	Leuprolide	0.996878	The therapeutic efficacy of Insulin pork can be decreased when used in combination with Leuprolide.
Insulin human-Triptorelin	Triptorelin	0.996878	The therapeutic efficacy of Insulin human can be decreased when used in combination with Triptorelin.
Insulin pork-Triptorelin	Triptorelin	0.996878	The therapeutic efficacy of Insulin pork can be decreased when used in combination with Triptorelin.
Etonogestrel-Insulin beef	Etonogestrel	0.996835	The therapeutic efficacy of Insulin beef can be decreased when used in combination with Etonogestrel.
Ethinylestradiol-Insulin beef	Ethinylestradiol	0.996548	The therapeutic efficacy of Insulin beef can be decreased when used in combination with Ethinylestradiol.
Dexibuprofen-Estradiol acetate	Estradiol acetate	0.996424	Dexibuprofen may decrease the excretion rate of Estradiol acetate which could result in a higher serum level.
Bemiparin-Estradiol acetate	Bemiparin-Estradiol acetate	0.996172	Estradiol acetate may decrease the anticoagulant activities of Bemiparin.
Ibuprofen-Dexketoprofen	Ibuprofen-Dexketoprofen	0.993805	The risk or severity of adverse effects can be increased when Ibuprofen is combined with Dexketoprofen.
Ibuprofen-Estradiol acetate	Ibuprofen-Estradiol acetate	0.993805	The metabolism of Estradiol acetate can be decreased when combined with Ibuprofen.
Etonogestrel-Dexketoprofen	Etonogestrel-Dexketoprofen	0.993744	Dexketoprofen may decrease the excretion rate of Etonogestrel which could result in a higher serum level.
Insulin human-Estradiol cypionate	Estradiol cypionate	0.99367	The metabolism of Estradiol cypionate can be increased when combined with Insulin human.
Insulin human-Estradiol valerate	Estradiol valerate	0.99367	The metabolism of Estradiol valerate can be increased when combined with Insulin human.
Insulin pork-Estradiol cypionate	Estradiol cypionate	0.99367	The metabolism of Estradiol cypionate can be increased when combined with Insulin pork.
Insulin pork-Estradiol valerate	Estradiol valerate	0.99367	The metabolism of Estradiol valerate can be increased when combined with Insulin pork.
Dalteparin-Estradiol cypionate	Estradiol cypionate	0.99367	Estradiol cypionate may decrease the anticoagulant activities of Dalteparin.
Dalteparin-Estradiol valerate	Estradiol valerate	0.99367	Estradiol valerate may decrease the anticoagulant activities of Dalteparin.
Tinzaparin-Estradiol cypionate	Estradiol cypionate	0.99367	Estradiol cypionate may decrease the anticoagulant activities of Tinzaparin.
Tinzaparin-Estradiol valerate	Estradiol valerate	0.99367	Estradiol valerate may decrease the anticoagulant activities of Tinzaparin.
Nadroparin-Estradiol cypionate	Estradiol cypionate	0.99367	Estradiol cypionate may decrease the anticoagulant activities of Nadroparin.
Nadroparin-Estradiol valerate	Estradiol valerate	0.99367	Estradiol valerate may decrease the anticoagulant activities of Nadroparin.
Reviparin-Estradiol cypionate	Estradiol cypionate	0.99367	Estradiol cypionate may decrease the anticoagulant activities of Reviparin.
Reviparin-Estradiol valerate	Estradiol valerate	0.99367	Estradiol valerate may decrease the anticoagulant activities of Reviparin.
Parnaparin-Estradiol cypionate	Estradiol cypionate	0.99367	Estradiol cypionate may decrease the anticoagulant activities of Parnaparin.
Parnaparin-Estradiol valerate	Estradiol valerate	0.99367	Estradiol valerate may decrease the anticoagulant activities of Parnaparin.
Insulin beef-Estradiol cypionate	Estradiol cypionate	0.99367	The metabolism of Insulin beef can be increased when combined with Estradiol cypionate.
Insulin beef-Estradiol valerate	Estradiol valerate	0.99367	The metabolism of Insulin beef can be increased when combined with Estradiol valerate.
Bemiparin-Estradiol cypionate	Bemiparin-Estradiol cypionate	0.993007	Estradiol cypionate may decrease the anticoagulant activities of Bemiparin.
Bemiparin-Estradiol valerate	Bemiparin-Estradiol valerate	0.993007	Estradiol valerate may decrease the anticoagulant activities of Bemiparin.
Chloroquine-Estradiol cypionate	Estradiol cypionate	0.992985	The metabolism of Estradiol cypionate can be decreased when combined with Chloroquine.
Chloroquine-Estradiol valerate	Estradiol valerate	0.992985	The metabolism of Estradiol valerate can be decreased when combined with Chloroquine.
Neomycin-Estradiol cypionate	Estradiol cypionate	0.992985	Neomycin may decrease the excretion rate of Estradiol cypionate which could result in a higher serum level.
Neomycin-Estradiol valerate	Estradiol valerate	0.992985	Neomycin may decrease the excretion rate of Estradiol valerate which could result in a higher serum level.
Ginkgo biloba-Estradiol cypionate	Estradiol cypionate	0.992985	The metabolism of Estradiol cypionate can be decreased when combined with Ginkgo biloba.
Ginkgo biloba-Estradiol valerate	Estradiol valerate	0.992985	The metabolism of Estradiol valerate can be decreased when combined with Ginkgo biloba.
Goserelin-Cetirizine	Goserelin	0.992126	The risk or severity of QTc prolongation can be increased when Cetirizine is combined with Goserelin.
Adalimumab-Bupivacaine	Bupivacaine	0.992126	The metabolism of Bupivacaine can be increased when combined with Adalimumab.
Guanadrel-Bupivacaine	Bupivacaine	0.992126	Bupivacaine may increase the hypotensive activities of Guanadrel.
Guanadrel-Levobupivacaine	Levobupivacaine	0.992126	Levobupivacaine may increase the hypotensive activities of Guanadrel.
Etomidate-Cetirizine	Etomidate	0.992126	The risk or severity of adverse effects can be increased when Etomidate is combined with Cetirizine.
Bupivacaine-Fosinopril	Bupivacaine	0.992126	The risk or severity of adverse effects can be increased when Bupivacaine is combined with Fosinopril.
Bupivacaine-Guanethidine	Bupivacaine	0.992126	Bupivacaine may increase the hypotensive activities of Guanethidine.
Bupivacaine-Rescinnamine	Bupivacaine	0.992126	Bupivacaine may increase the hypotensive activities of Rescinnamine.
Bupivacaine-Isocarboxazid	Bupivacaine	0.992126	Isocarboxazid may increase the orthostatic hypotensive activities of Bupivacaine.
Bupivacaine-Spirapril	Bupivacaine	0.992126	Bupivacaine may increase the hypotensive activities of Spirapril.
Bupivacaine-Golimumab	Bupivacaine	0.992126	The metabolism of Bupivacaine can be increased when combined with Golimumab.
Bupivacaine-Zofenopril	Bupivacaine	0.992126	Bupivacaine may increase the hypotensive activities of Zofenopril.
Cetirizine-Dronabinol	Dronabinol	0.992126	Dronabinol may increase the central nervous system depressant (CNS depressant) activities of Cetirizine.
Cetirizine-Duloxetine	Duloxetine	0.992126	The risk or severity of adverse effects can be increased when Cetirizine is combined with Duloxetine.
Cetirizine-Clonidine	Clonidine	0.992126	The risk or severity of sedation can be increased when Clonidine is combined with Cetirizine.
Cetirizine-Pentazocine	Pentazocine	0.992126	The risk or severity of adverse effects can be increased when Cetirizine is combined with Pentazocine.
Cetirizine-Midazolam	Midazolam	0.992126	The risk or severity of adverse effects can be increased when Cetirizine is combined with Midazolam.
Cetirizine-Propofol	Propofol	0.992126	The risk or severity of adverse effects can be increased when Cetirizine is combined with Propofol.
Cetirizine-Diazepam	Diazepam	0.992126	The risk or severity of adverse effects can be increased when Cetirizine is combined with Diazepam.
Cetirizine-Chloroprocaine	Chloroprocaine	0.992126	Chloroprocaine may increase the anticholinergic activities of Cetirizine.
Cetirizine-Escitalopram	Escitalopram	0.992126	The risk or severity of adverse effects can be increased when Cetirizine is combined with Escitalopram.
Cetirizine-Buserelin	Buserelin	0.992126	The risk or severity of QTc prolongation can be increased when Cetirizine is combined with Buserelin.
Levobupivacaine-Guanethidine	Levobupivacaine	0.992126	Levobupivacaine may decrease the excretion rate of Guanethidine which could result in a higher serum level.
Levobupivacaine-Isocarboxazid	Levobupivacaine	0.992126	Isocarboxazid may increase the orthostatic hypotensive activities of Levobupivacaine.
Tramadol-Hyoscyamine	Tramadol	0.991934	The risk or severity of adverse effects can be increased when Tramadol is combined with Hyoscyamine.
Morphine-Hyoscyamine	Morphine	0.991934	The risk or severity of adverse effects can be increased when Morphine is combined with Hyoscyamine.
Codeine-Hyoscyamine	Codeine	0.991934	The risk or severity of adverse effects can be increased when Codeine is combined with Hyoscyamine.
Amitriptyline-Hyoscyamine	Amitriptyline	0.991934	The risk or severity of QTc prolongation can be increased when Hyoscyamine is combined with Amitriptyline.
Hyoscyamine-Meperidine	Meperidine	0.991934	The risk or severity of adverse effects can be increased when Meperidine is combined with Hyoscyamine.
Hyoscyamine-Oxycodone	Oxycodone	0.991934	The risk or severity of adverse effects can be increased when Oxycodone is combined with Hyoscyamine.
Hyoscyamine-Labetalol	Labetalol	0.991934	The risk or severity of Tachycardia can be increased when Hyoscyamine is combined with Labetalol.
Hyoscyamine-Fentanyl	Fentanyl	0.991934	The risk or severity of adverse effects can be increased when Fentanyl is combined with Hyoscyamine.
Hyoscyamine-Melatonin	Melatonin	0.991934	Melatonin may increase the central nervous system depressant (CNS depressant) activities of Hyoscyamine.
Enoxaparin-Dexketoprofen	Enoxaparin-Dexketoprofen	0.991464	The risk or severity of bleeding and hemorrhage can be increased when Dexketoprofen is combined with Enoxaparin.
Dexketoprofen-Bemiparin	Dexketoprofen-Bemiparin	0.991464	The risk or severity of bleeding and hemorrhage can be increased when Dexketoprofen is combined with Bemiparin.
Atropine-Triptorelin	Triptorelin	0.991017	The risk or severity of QTc prolongation can be increased when Triptorelin is combined with Atropine.
Bupivacaine-Clorazepic acid	Bupivacaine	0.990304	The therapeutic efficacy of Clorazepic acid can be decreased when used in combination with Bupivacaine.
Bupivacaine-Estazolam	Bupivacaine	0.990304	The therapeutic efficacy of Estazolam can be decreased when used in combination with Bupivacaine.
Clorazepic acid-Levobupivacaine	Levobupivacaine	0.990304	Clorazepic acid may decrease the excretion rate of Levobupivacaine which could result in a higher serum level.
Levobupivacaine-Estazolam	Levobupivacaine	0.990304	Levobupivacaine may decrease the excretion rate of Estazolam which could result in a higher serum level.
Eszopiclone-Estradiol acetate	Estradiol acetate	0.990002	The serum concentration of Eszopiclone can be decreased when it is combined with Estradiol acetate.
Betamethasone-Estradiol acetate	Estradiol acetate	0.990002	The serum concentration of Estradiol acetate can be increased when it is combined with Betamethasone.
Quinine-Estradiol acetate	Estradiol acetate	0.990002	The metabolism of Estradiol acetate can be decreased when combined with Quinine.
Mannitol-Estradiol acetate	Estradiol acetate	0.990002	Mannitol may decrease the excretion rate of Estradiol acetate which could result in a higher serum level.
Tretinoin-Estradiol acetate	Estradiol acetate	0.990002	The metabolism of Estradiol acetate can be decreased when combined with Tretinoin.
Quinidine-Estradiol acetate	Estradiol acetate	0.990002	The metabolism of Quinidine can be increased when combined with Estradiol acetate.
Isotretinoin-Estradiol acetate	Isotretinoin-Estradiol acetate	0.990002	Estradiol acetate may decrease the excretion rate of Isotretinoin which could result in a higher serum level.
Ketoprofen-Estradiol acetate	Estradiol acetate	0.990002	Ketoprofen may decrease the excretion rate of Estradiol acetate which could result in a higher serum level.
Levofloxacin-Estradiol acetate	Estradiol acetate	0.990002	The metabolism of Estradiol acetate can be decreased when combined with Levofloxacin.
Ofloxacin-Estradiol acetate	Estradiol acetate	0.990002	The metabolism of Estradiol acetate can be decreased when combined with Ofloxacin.
Zopiclone-Estradiol acetate	Estradiol acetate	0.990002	The metabolism of Estradiol acetate can be decreased when combined with Zopiclone.
Ketamine-Estradiol acetate	Estradiol acetate	0.990002	The metabolism of Estradiol acetate can be decreased when combined with Ketamine.
Dexamethasone-Estradiol acetate	Dexamethasone-Estradiol acetate	0.990002	The serum concentration of Estradiol acetate can be increased when it is combined with Dexamethasone.
Dexketoprofen-Estradiol acetate	Dexketoprofen-Estradiol acetate	0.990002	Dexketoprofen may decrease the excretion rate of Estradiol acetate which could result in a higher serum level.
Esketamine-Estradiol acetate	Estradiol acetate	0.990002	The metabolism of Estradiol acetate can be decreased when combined with Esketamine.
Heparin-Dexketoprofen	Heparin-Dexketoprofen	0.989627	The risk or severity of bleeding and hemorrhage can be increased when Dexketoprofen is combined with Heparin.
Bupivacaine-Pargyline	Bupivacaine	0.989457	Pargyline may increase the orthostatic hypotensive activities of Bupivacaine.
Levobupivacaine-Pargyline	Levobupivacaine	0.989457	Pargyline may increase the orthostatic hypotensive activities of Levobupivacaine.
Leuprolide-Quinine	Leuprolide	0.988458	The risk or severity of QTc prolongation can be increased when Leuprolide is combined with Quinine.
Leuprolide-Quinidine	Leuprolide	0.988458	The risk or severity of QTc prolongation can be increased when Leuprolide is combined with Quinidine.
Leuprolide-Ofloxacin	Leuprolide	0.988458	The risk or severity of QTc prolongation can be increased when Leuprolide is combined with Ofloxacin.
Leuprolide-Escitalopram	Leuprolide-Escitalopram	0.988458	The risk or severity of QTc prolongation can be increased when Leuprolide is combined with Escitalopram.
Prednisone-Polyestradiol phosphate	Prednisone	0.988153	The serum concentration of Prednisone can be increased when it is combined with Polyestradiol phosphate.
Prednisolone-Polyestradiol phosphate	Prednisolone	0.988153	The serum concentration of Prednisolone can be increased when it is combined with Polyestradiol phosphate.
Insulin human-Estradiol acetate	Estradiol acetate	0.988006	The metabolism of Estradiol acetate can be increased when combined with Insulin human.
Insulin pork-Estradiol acetate	Estradiol acetate	0.988006	The metabolism of Estradiol acetate can be increased when combined with Insulin pork.
Dalteparin-Estradiol acetate	Estradiol acetate	0.988006	Estradiol acetate may decrease the anticoagulant activities of Dalteparin.
Tinzaparin-Estradiol acetate	Estradiol acetate	0.988006	Estradiol acetate may decrease the anticoagulant activities of Tinzaparin.
Nadroparin-Estradiol acetate	Estradiol acetate	0.988006	Estradiol acetate may decrease the anticoagulant activities of Nadroparin.
Reviparin-Estradiol acetate	Estradiol acetate	0.988006	Estradiol acetate may decrease the anticoagulant activities of Reviparin.
Parnaparin-Estradiol acetate	Estradiol acetate	0.988006	Estradiol acetate may decrease the anticoagulant activities of Parnaparin.
Insulin beef-Estradiol acetate	Estradiol acetate	0.988006	The metabolism of Insulin beef can be increased when combined with Estradiol acetate.
Estradiol-Dexketoprofen	Estradiol-Dexketoprofen	0.987417	Dexketoprofen may decrease the excretion rate of Estradiol which could result in a higher serum level.
Hydroflumethiazide-Estradiol acetate	Estradiol acetate	0.987331	Hydroflumethiazide may increase the excretion rate of Estradiol acetate which could result in a lower serum level and potentially a reduction in efficacy.
Hydroflumethiazide-Estradiol cypionate	Estradiol cypionate	0.987331	Hydroflumethiazide may increase the excretion rate of Estradiol cypionate which could result in a lower serum level and potentially a reduction in efficacy.
Hydroflumethiazide-Estradiol valerate	Estradiol valerate	0.987331	Hydroflumethiazide may increase the excretion rate of Estradiol valerate which could result in a lower serum level and potentially a reduction in efficacy.
Corifollitropin alfa-Dexketoprofen	Corifollitropin alfa-Dexketoprofen	0.987305	Dexketoprofen may decrease the excretion rate of Corifollitropin alfa which could result in a higher serum level.
Amobarbital-Norethynodrel	Norethynodrel	0.986808	The metabolism of Norethynodrel can be increased when combined with Amobarbital.
Amobarbital-Norgestrel	Norgestrel	0.986808	The metabolism of Norgestrel can be increased when combined with Amobarbital.
Polythiazide-Estradiol cypionate	Estradiol cypionate	0.986341	Polythiazide may increase the excretion rate of Estradiol cypionate which could result in a lower serum level and potentially a reduction in efficacy.
Polythiazide-Estradiol valerate	Estradiol valerate	0.986341	Polythiazide may increase the excretion rate of Estradiol valerate which could result in a lower serum level and potentially a reduction in efficacy.
Megestrol acetate-Amobarbital	Megestrol acetate	0.985974	The metabolism of Megestrol acetate can be increased when combined with Amobarbital.
Estradiol-Insulin beef	Estradiol	0.985843	The metabolism of Estradiol can be increased when combined with Insulin beef.
Oxytocin-Cetirizine	Oxytocin	0.984253	The risk or severity of QTc prolongation can be increased when Oxytocin is combined with Cetirizine.
Azithromycin-Cetirizine	Azithromycin	0.984253	The risk or severity of QTc prolongation can be increased when Cetirizine is combined with Azithromycin.
Cetirizine-Magnesium sulfate	Magnesium sulfate	0.984253	The therapeutic efficacy of Cetirizine can be increased when used in combination with Magnesium sulfate.
Cyproterone acetate-Insulin beef	Cyproterone acetate	0.984101	The therapeutic efficacy of Insulin beef can be decreased when used in combination with Cyproterone acetate.
Glucagon-Hyoscyamine	Glucagon	0.98406	Hyoscyamine may increase the gastrointestinal motility reducing activities of Glucagon.
Topiramate-Hyoscyamine	Topiramate	0.98406	The risk or severity of hyperthermia and oligohydrosis can be increased when Hyoscyamine is combined with Topiramate.
Etomidate-Hyoscyamine	Etomidate	0.98406	Etomidate may increase the central nervous system depressant (CNS depressant) activities of Hyoscyamine.
Hyoscyamine-Dronabinol	Dronabinol	0.98406	The risk or severity of Tachycardia and drowsiness can be increased when Hyoscyamine is combined with Dronabinol.
Hyoscyamine-Duloxetine	Duloxetine	0.98406	Duloxetine may increase the central nervous system depressant (CNS depressant) activities of Hyoscyamine.
Hyoscyamine-Clonidine	Clonidine	0.98406	Clonidine may increase the central nervous system depressant (CNS depressant) activities of Hyoscyamine.
Hyoscyamine-Pentazocine	Pentazocine	0.98406	The risk or severity of adverse effects can be increased when Pentazocine is combined with Hyoscyamine.
Hyoscyamine-Midazolam	Midazolam	0.98406	Midazolam may increase the central nervous system depressant (CNS depressant) activities of Hyoscyamine.
Hyoscyamine-Propofol	Propofol	0.98406	Propofol may increase the central nervous system depressant (CNS depressant) activities of Hyoscyamine.
Hyoscyamine-Diazepam	Diazepam	0.98406	Diazepam may increase the central nervous system depressant (CNS depressant) activities of Hyoscyamine.
Hyoscyamine-Gabapentin	Gabapentin	0.98406	Gabapentin may increase the central nervous system depressant (CNS depressant) activities of Hyoscyamine.
Hyoscyamine-Chloroprocaine	Chloroprocaine	0.98406	The risk or severity of adverse effects can be increased when Hyoscyamine is combined with Chloroprocaine.
Hyoscyamine-Escitalopram	Escitalopram	0.98406	The risk or severity of QTc prolongation can be increased when Hyoscyamine is combined with Escitalopram.
Butalbital-Bupivacaine	Bupivacaine	0.98351	Butalbital may increase the hypotensive activities of Bupivacaine.
Butalbital-Levobupivacaine	Levobupivacaine	0.98351	Butalbital may increase the hypotensive activities of Levobupivacaine.
Bupivacaine-Amobarbital	Bupivacaine	0.98351	Amobarbital may increase the hypotensive activities of Bupivacaine.
Levobupivacaine-Amobarbital	Levobupivacaine	0.98351	Amobarbital may increase the hypotensive activities of Levobupivacaine.
Amobarbital-Gestrinone	Gestrinone	0.982999	The metabolism of Gestrinone can be increased when combined with Amobarbital.
Infliximab-Levobupivacaine	Levobupivacaine	0.982962	The metabolism of Levobupivacaine can be increased when combined with Infliximab.
Neomycin-Estradiol acetate	Estradiol acetate	0.982432	Neomycin may decrease the excretion rate of Estradiol acetate which could result in a higher serum level.
Amobarbital-Norelgestromin	Norelgestromin	0.98206	The metabolism of Norelgestromin can be increased when combined with Amobarbital.
Amobarbital-Estradiol cypionate	Estradiol cypionate	0.981376	The metabolism of Estradiol cypionate can be increased when combined with Amobarbital.
Amobarbital-Estradiol valerate	Estradiol valerate	0.981376	The metabolism of Estradiol valerate can be increased when combined with Amobarbital.
Amobarbital-Dienogest	Dienogest	0.981226	The metabolism of Dienogest can be increased when combined with Amobarbital.
Acarbose-Dexketoprofen	Acarbose-Dexketoprofen	0.981046	Dexketoprofen may decrease the excretion rate of Acarbose which could result in a higher serum level.
Metformin-Dexketoprofen	Metformin-Dexketoprofen	0.981046	Dexketoprofen may decrease the excretion rate of Metformin which could result in a higher serum level.
Pentobarbital-Estradiol cypionate	Estradiol cypionate	0.980682	The metabolism of Estradiol cypionate can be increased when combined with Pentobarbital.
Pentobarbital-Estradiol valerate	Estradiol valerate	0.980682	The metabolism of Estradiol valerate can be increased when combined with Pentobarbital.
Polythiazide-Estradiol acetate	Estradiol acetate	0.980677	Polythiazide may increase the excretion rate of Estradiol acetate which could result in a lower serum level and potentially a reduction in efficacy.
Leuprolide-Atropine	Leuprolide	0.980584	The risk or severity of QTc prolongation can be increased when Leuprolide is combined with Atropine.
Goserelin-Dexketoprofen	Goserelin-Dexketoprofen	0.980584	Dexketoprofen may decrease the excretion rate of Goserelin which could result in a higher serum level.
Bemiparin-Nomegestrol	Bemiparin-Nomegestrol	0.980132	Nomegestrol may decrease the anticoagulant activities of Bemiparin.
Secobarbital-Estradiol cypionate	Estradiol cypionate	0.979793	The metabolism of Estradiol cypionate can be increased when combined with Secobarbital.
Secobarbital-Estradiol valerate	Estradiol valerate	0.979793	The metabolism of Estradiol valerate can be increased when combined with Secobarbital.
Morphine-Carbinoxamine	Morphine	0.979676	The risk or severity of adverse effects can be increased when Morphine is combined with Carbinoxamine.
Tramadol-Dexketoprofen	Tramadol-Dexketoprofen	0.978533	Dexketoprofen may decrease the excretion rate of Tramadol which could result in a higher serum level.
Levonorgestrel-Amobarbital	Levonorgestrel	0.978289	The metabolism of Levonorgestrel can be increased when combined with Amobarbital.
Progesterone-Amobarbital	Progesterone	0.978193	The metabolism of Progesterone can be increased when combined with Amobarbital.
Medroxyprogesterone acetate-Amobarbital	Medroxyprogesterone acetate	0.978193	The metabolism of Medroxyprogesterone acetate can be increased when combined with Amobarbital.
Norethisterone-Amobarbital	Norethisterone	0.978193	The metabolism of Norethisterone can be increased when combined with Amobarbital.
Amobarbital-Medrogestone	Medrogestone	0.978193	The serum concentration of Medrogestone can be decreased when it is combined with Amobarbital.
Chloroquine-Estradiol acetate	Estradiol acetate	0.978009	The metabolism of Estradiol acetate can be decreased when combined with Chloroquine.
Ginkgo biloba-Estradiol acetate	Estradiol acetate	0.978009	The metabolism of Estradiol acetate can be decreased when combined with Ginkgo biloba.
Bupivacaine-Practolol	Bupivacaine	0.97791	The serum concentration of Bupivacaine can be increased when it is combined with Practolol.
Levobupivacaine-Practolol	Levobupivacaine	0.97791	Levobupivacaine may increase the hypotensive activities of Practolol.
Amitriptyline-Dexketoprofen	Amitriptyline-Dexketoprofen	0.977536	Amitriptyline may decrease the excretion rate of Dexketoprofen which could result in a higher serum level.
Etonogestrel-Amobarbital	Etonogestrel	0.977388	The metabolism of Etonogestrel can be increased when combined with Amobarbital.
Cefazolin-Dexketoprofen	Cefazolin-Dexketoprofen	0.97707	Cefazolin may decrease the excretion rate of Dexketoprofen which could result in a higher serum level.
Goserelin-Insulin beef	Goserelin	0.977025	The therapeutic efficacy of Insulin beef can be decreased when used in combination with Goserelin.
Dexamethasone-Polyestradiol phosphate	Dexamethasone	0.97676	The serum concentration of Dexamethasone can be increased when it is combined with Polyestradiol phosphate.
Hyoscyamine-Magnesium sulfate	Magnesium sulfate	0.976186	Hyoscyamine may increase the arrhythmogenic activities of Magnesium sulfate.
Bromocriptine-Dexibuprofen	Bromocriptine	0.975925	The risk or severity of hypertension can be increased when Bromocriptine is combined with Dexibuprofen.
Amobarbital-Segesterone acetate	Segesterone acetate	0.975194	The metabolism of Segesterone acetate can be increased when combined with Amobarbital.
Infliximab-Bupivacaine	Bupivacaine	0.975089	The metabolism of Bupivacaine can be increased when combined with Infliximab.
Estradiol-Amobarbital	Estradiol	0.97474	The metabolism of Estradiol can be increased when combined with Amobarbital.
Ethinylestradiol-Amobarbital	Ethinylestradiol	0.97474	The metabolism of Ethinylestradiol can be increased when combined with Amobarbital.
Follitropin-Amphetamine	Follitropin	0.974737	The risk or severity of adverse effects can be increased when Amphetamine is combined with Follitropin.
Megestrol acetate-Insulin beef	Megestrol acetate	0.974309	The therapeutic efficacy of Insulin beef can be decreased when used in combination with Megestrol acetate.
Codeine-Carbinoxamine	Codeine	0.974297	The risk or severity of adverse effects can be increased when Codeine is combined with Carbinoxamine.
Isotretinoin-Dexketoprofen	Isotretinoin-Dexketoprofen	0.974237	Dexketoprofen may decrease the excretion rate of Isotretinoin which could result in a higher serum level.
Amobarbital-Nomegestrol	Nomegestrol	0.974186	The metabolism of Nomegestrol can be increased when combined with Amobarbital.
Meperidine-Carbinoxamine	Meperidine	0.97367	The risk or severity of adverse effects can be increased when Meperidine is combined with Carbinoxamine.
Tamoxifen-Carbinoxamine	Tamoxifen	0.97367	The risk or severity of QTc prolongation can be increased when Tamoxifen is combined with Carbinoxamine.
Carbinoxamine-Mifepristone	Mifepristone	0.97367	The risk or severity of QTc prolongation can be increased when Carbinoxamine is combined with Mifepristone.
Carbinoxamine-Ketoconazole	Ketoconazole	0.97367	The risk or severity of QTc prolongation can be increased when Ketoconazole is combined with Carbinoxamine.
Carbinoxamine-Melatonin	Melatonin	0.97367	The risk or severity of adverse effects can be increased when Carbinoxamine is combined with Melatonin.
Amobarbital-Hydroxyprogesterone caproate	Hydroxyprogesterone caproate	0.973542	The metabolism of Hydroxyprogesterone caproate can be increased when combined with Amobarbital.
Tramadol-Amobarbital	Tramadol	0.973445	The metabolism of Tramadol can be increased when combined with Amobarbital.
Diethylstilbestrol-Amobarbital	Diethylstilbestrol	0.973445	The metabolism of Diethylstilbestrol can be increased when combined with Amobarbital.
Lidocaine-Amobarbital	Lidocaine	0.973445	The therapeutic efficacy of Amobarbital can be decreased when used in combination with Lidocaine.
Morphine-Amobarbital	Morphine	0.973445	The risk or severity of adverse effects can be increased when Morphine is combined with Amobarbital.
Desogestrel-Amobarbital	Desogestrel	0.973445	The metabolism of Desogestrel can be increased when combined with Amobarbital.
Amitriptyline-Amobarbital	Amitriptyline	0.973445	Amobarbital may increase the central nervous system depressant (CNS depressant) activities of Amitriptyline.
Spironolactone-Amobarbital	Spironolactone	0.973445	Amobarbital may increase the hypotensive activities of Spironolactone.
Meperidine-Amobarbital	Meperidine	0.973445	Amobarbital may increase the hypotensive and central nervous system depressant (CNS depressant) activities of Meperidine.
Oxycodone-Amobarbital	Oxycodone	0.973445	The risk or severity of adverse effects can be increased when Oxycodone is combined with Amobarbital.
Labetalol-Amobarbital	Labetalol	0.973445	The serum concentration of Labetalol can be decreased when it is combined with Amobarbital.
Tamoxifen-Amobarbital	Tamoxifen	0.973445	The metabolism of Tamoxifen can be increased when combined with Amobarbital.
Warfarin-Amobarbital	Warfarin	0.973445	The metabolism of Warfarin can be increased when combined with Amobarbital.
Fentanyl-Amobarbital	Fentanyl	0.973445	The risk or severity of adverse effects can be increased when Amobarbital is combined with Fentanyl.
Ethynodiol diacetate-Amobarbital	Ethynodiol diacetate	0.973445	The metabolism of Ethynodiol diacetate can be increased when combined with Amobarbital.
Mifepristone-Amobarbital	Mifepristone	0.973445	The metabolism of Mifepristone can be increased when combined with Amobarbital.
Norgestimate-Amobarbital	Norgestimate	0.973445	The metabolism of Norgestimate can be increased when combined with Amobarbital.
Methyldopa-Amobarbital	Methyldopa	0.973445	Amobarbital may increase the hypotensive activities of Methyldopa.
Melatonin-Amobarbital	Melatonin	0.973445	The risk or severity of adverse effects can be increased when Melatonin is combined with Amobarbital.
Nifedipine-Amobarbital	Nifedipine	0.973445	Amobarbital may increase the hypotensive activities of Nifedipine.
Amobarbital-Mestranol	Mestranol	0.973445	The metabolism of Mestranol can be increased when combined with Amobarbital.
Amobarbital-Drospirenone	Drospirenone	0.973445	The metabolism of Drospirenone can be increased when combined with Amobarbital.
Amobarbital-Cyproterone acetate	Cyproterone acetate	0.973445	The metabolism of Cyproterone acetate can be increased when combined with Amobarbital.
Amobarbital-Ulipristal	Ulipristal	0.973445	The serum concentration of Ulipristal can be decreased when it is combined with Amobarbital.
Amobarbital-Vitamin D	Vitamin D	0.973445	The metabolism of Vitamin D can be increased when combined with Amobarbital.
Ibuprofen-Bromocriptine	Ibuprofen-Bromocriptine	0.973307	The risk or severity of hypertension can be increased when Ibuprofen is combined with Bromocriptine.
Esmolol-Bupivacaine	Bupivacaine	0.973172	The serum concentration of Bupivacaine can be increased when it is combined with Esmolol.
Esmolol-Levobupivacaine	Levobupivacaine	0.973172	The risk or severity of adverse effects can be increased when Levobupivacaine is combined with Esmolol.
Cabergoline-Dexibuprofen	Cabergoline	0.972631	The risk or severity of hypertension can be increased when Cabergoline is combined with Dexibuprofen.
Rofecoxib-Dexketoprofen	Rofecoxib-Dexketoprofen	0.972379	The risk or severity of adverse effects can be increased when Rofecoxib is combined with Dexketoprofen.
Midazolam-Dexketoprofen	Midazolam-Dexketoprofen	0.972205	Dexketoprofen may decrease the excretion rate of Midazolam which could result in a higher serum level.
Diazepam-Dexketoprofen	Diazepam-Dexketoprofen	0.972205	Dexketoprofen may decrease the excretion rate of Diazepam which could result in a higher serum level.
Testosterone-Insulin beef	Testosterone	0.97208	Testosterone may increase the hypoglycemic activities of Insulin beef.
Fentanyl-Dexketoprofen	Fentanyl-Dexketoprofen	0.97153	Fentanyl may decrease the excretion rate of Dexketoprofen which could result in a higher serum level.
Meperidine-Dexketoprofen	Meperidine-Dexketoprofen	0.970659	Dexketoprofen may decrease the excretion rate of Meperidine which could result in a higher serum level.
Moexipril-Levobupivacaine	Levobupivacaine	0.970635	The risk or severity of adverse effects can be increased when Levobupivacaine is combined with Moexipril.
Topiramate-Dexketoprofen	Topiramate-Dexketoprofen	0.970271	Dexketoprofen may decrease the excretion rate of Topiramate which could result in a higher serum level.
Ibuprofen-Enoxaparin	Ibuprofen-Enoxaparin	0.970242	The risk or severity of hyperkalemia can be increased when Ibuprofen is combined with Enoxaparin.
Ibuprofen-Bemiparin	Ibuprofen-Bemiparin	0.970242	The risk or severity of hyperkalemia can be increased when Ibuprofen is combined with Bemiparin.
Enoxaparin-Dexibuprofen	Enoxaparin	0.970242	The risk or severity of hyperkalemia can be increased when Enoxaparin is combined with Dexibuprofen.
Dexibuprofen-Bemiparin	Bemiparin	0.970242	The risk or severity of hyperkalemia can be increased when Dexibuprofen is combined with Bemiparin.
Megestrol acetate-Ibuprofen	Megestrol acetate-Ibuprofen	0.97007	Ibuprofen may decrease the excretion rate of Megestrol acetate which could result in a higher serum level.
Cabergoline-Ibuprofen	Cabergoline-Ibuprofen	0.970013	The risk or severity of hypertension can be increased when Cabergoline is combined with Ibuprofen.
Methylphenidate-Bromocriptine	Bromocriptine	0.969904	The risk or severity of adverse effects can be increased when Methylphenidate is combined with Bromocriptine.
Protriptyline-Estradiol cypionate	Estradiol cypionate	0.969791	The serum concentration of Protriptyline can be increased when it is combined with Estradiol cypionate.
Protriptyline-Estradiol valerate	Estradiol valerate	0.969791	The serum concentration of Protriptyline can be increased when it is combined with Estradiol valerate.
Trimipramine-Estradiol cypionate	Estradiol cypionate	0.969791	The metabolism of Estradiol cypionate can be decreased when combined with Trimipramine.
Trimipramine-Estradiol valerate	Estradiol valerate	0.969791	The metabolism of Estradiol valerate can be decreased when combined with Trimipramine.
Amphetamine-Bromocriptine	Bromocriptine	0.969256	The therapeutic efficacy of Bromocriptine can be decreased when used in combination with Amphetamine.
Levocarnitine-Dexketoprofen	Levocarnitine-Dexketoprofen	0.969196	Dexketoprofen may decrease the excretion rate of Levocarnitine which could result in a higher serum level.
Pentobarbital-Estradiol acetate	Estradiol acetate	0.968844	Pentobarbital may decrease the excretion rate of Estradiol acetate which could result in a higher serum level.
Exemestane-Polyestradiol phosphate	Exemestane	0.968621	The therapeutic efficacy of Exemestane can be decreased when used in combination with Polyestradiol phosphate.
Prasterone-Polyestradiol phosphate	Prasterone	0.968621	The risk or severity of adverse effects can be increased when Prasterone is combined with Polyestradiol phosphate.
Oxycodone-Carbinoxamine	Oxycodone	0.968522	The risk or severity of adverse effects can be increased when Oxycodone is combined with Carbinoxamine.
Enalapril-Dexketoprofen	Enalapril-Dexketoprofen	0.968215	The risk or severity of renal failure, hyperkalemia, and hypertension can be increased when Dexketoprofen is combined with Enalapril.
Captopril-Dexketoprofen	Captopril-Dexketoprofen	0.968215	The risk or severity of renal failure, hyperkalemia, and hypertension can be increased when Dexketoprofen is combined with Captopril.
Clemastine-Codeine	Codeine	0.96813	The risk or severity of adverse effects can be increased when Clemastine is combined with Codeine.
Conjugated estrogens-Dexketoprofen	Conjugated estrogens-Dexketoprofen	0.967958	Dexketoprofen may decrease the excretion rate of Conjugated estrogens which could result in a higher serum level.
Acetaminophen-Dexketoprofen	Acetaminophen-Dexketoprofen	0.967958	The risk or severity of adverse effects can be increased when Acetaminophen is combined with Dexketoprofen.
Codeine-Dexketoprofen	Codeine-Dexketoprofen	0.967958	Dexketoprofen may decrease the excretion rate of Codeine which could result in a higher serum level.
Rosiglitazone-Dexketoprofen	Rosiglitazone-Dexketoprofen	0.967958	Dexketoprofen may decrease the excretion rate of Rosiglitazone which could result in a higher serum level.
Spironolactone-Dexketoprofen	Spironolactone-Dexketoprofen	0.967958	The risk or severity of renal failure, hyperkalemia, and hypertension can be increased when Dexketoprofen is combined with Spironolactone.
Flutamide-Dexketoprofen	Flutamide-Dexketoprofen	0.967958	Dexketoprofen may decrease the excretion rate of Flutamide which could result in a higher serum level.
Labetalol-Dexketoprofen	Labetalol-Dexketoprofen	0.967958	Dexketoprofen may decrease the antihypertensive activities of Labetalol.
Medroxyprogesterone acetate-Dexketoprofen	Medroxyprogesterone acetate-Dexketoprofen	0.967958	Dexketoprofen may decrease the excretion rate of Medroxyprogesterone acetate which could result in a higher serum level.
Testosterone-Dexketoprofen	Testosterone-Dexketoprofen	0.967958	Dexketoprofen may decrease the excretion rate of Testosterone which could result in a higher serum level.
Prednisone-Dexketoprofen	Prednisone-Dexketoprofen	0.967958	The risk or severity of gastrointestinal irritation can be increased when Dexketoprofen is combined with Prednisone.
Warfarin-Dexketoprofen	Warfarin-Dexketoprofen	0.967958	The risk or severity of bleeding and hemorrhage can be increased when Dexketoprofen is combined with Warfarin.
Furosemide-Dexketoprofen	Furosemide-Dexketoprofen	0.967958	The therapeutic efficacy of Furosemide can be decreased when used in combination with Dexketoprofen.
Prednisolone-Dexketoprofen	Prednisolone-Dexketoprofen	0.967958	The risk or severity of gastrointestinal irritation can be increased when Prednisolone is combined with Dexketoprofen.
Acetylsalicylic acid-Dexketoprofen	Acetylsalicylic acid-Dexketoprofen	0.967958	The risk or severity of bleeding and gastrointestinal bleeding can be increased when Acetylsalicylic acid is combined with Dexketoprofen.
Methyldopa-Dexketoprofen	Methyldopa-Dexketoprofen	0.967958	The therapeutic efficacy of Methyldopa can be decreased when used in combination with Dexketoprofen.
Ketoconazole-Dexketoprofen	Ketoconazole-Dexketoprofen	0.967958	The risk or severity of hyperkalemia can be increased when Ketoconazole is combined with Dexketoprofen.
Nifedipine-Dexketoprofen	Nifedipine-Dexketoprofen	0.967958	Dexketoprofen may decrease the excretion rate of Nifedipine which could result in a higher serum level.
Escitalopram-Dexketoprofen	Escitalopram-Dexketoprofen	0.967958	The risk or severity of gastrointestinal bleeding can be increased when Escitalopram is combined with Dexketoprofen.
Dexamethasone-Dexketoprofen	Dexamethasone-Dexketoprofen	0.967958	The risk or severity of gastrointestinal irritation can be increased when Dexamethasone is combined with Dexketoprofen.
Drospirenone-Dexketoprofen	Drospirenone-Dexketoprofen	0.967958	The risk or severity of hyperkalemia can be increased when Dexketoprofen is combined with Drospirenone.
Cabergoline-Betamethasone	Cabergoline	0.96776	The metabolism of Cabergoline can be increased when combined with Betamethasone.
Betamethasone-Bromocriptine	Bromocriptine	0.96776	The risk or severity of hyperglycemia can be increased when Betamethasone is combined with Bromocriptine.
Codeine-Amobarbital	Codeine	0.967639	The risk or severity of adverse effects can be increased when Codeine is combined with Amobarbital.
Leuprolide-Dexibuprofen	Leuprolide	0.967328	Dexibuprofen may decrease the excretion rate of Leuprolide which could result in a higher serum level.
Lovastatin-Dexibuprofen	Lovastatin	0.967328	The metabolism of Dexibuprofen can be decreased when combined with Lovastatin.
Conjugated estrogens-Dexibuprofen	Conjugated estrogens	0.967328	Dexibuprofen may decrease the excretion rate of Conjugated estrogens which could result in a higher serum level.
Codeine-Dexibuprofen	Codeine	0.967328	Dexibuprofen may decrease the excretion rate of Codeine which could result in a higher serum level.
Ketorolac-Dexibuprofen	Ketorolac	0.967328	The risk or severity of adverse effects can be increased when Ketorolac is combined with Dexibuprofen.
Piroxicam-Dexibuprofen	Piroxicam	0.967328	The risk or severity of adverse effects can be increased when Piroxicam is combined with Dexibuprofen.
Clonidine-Dexibuprofen	Clonidine	0.967328	The therapeutic efficacy of Clonidine can be decreased when used in combination with Dexibuprofen.
Diclofenac-Dexibuprofen	Diclofenac	0.967328	The risk or severity of adverse effects can be increased when Diclofenac is combined with Dexibuprofen.
Prednisone-Dexibuprofen	Prednisone	0.967328	The risk or severity of gastrointestinal irritation can be increased when Dexibuprofen is combined with Prednisone.
Simvastatin-Dexibuprofen	Simvastatin	0.967328	The metabolism of Dexibuprofen can be decreased when combined with Simvastatin.
Midazolam-Dexibuprofen	Midazolam	0.967328	Dexibuprofen may decrease the excretion rate of Midazolam which could result in a higher serum level.
Risperidone-Dexibuprofen	Risperidone	0.967328	The risk or severity of hypertension can be increased when Risperidone is combined with Dexibuprofen.
Naproxen-Dexibuprofen	Naproxen	0.967328	The risk or severity of adverse effects can be increased when Naproxen is combined with Dexibuprofen.
Diazepam-Dexibuprofen	Diazepam	0.967328	Dexibuprofen may decrease the excretion rate of Diazepam which could result in a higher serum level.
Prednisolone-Dexibuprofen	Prednisolone	0.967328	The risk or severity of gastrointestinal irritation can be increased when Prednisolone is combined with Dexibuprofen.
Buprenorphine-Dexibuprofen	Buprenorphine	0.967328	The metabolism of Dexibuprofen can be decreased when combined with Buprenorphine.
Ethinylestradiol-Dexibuprofen	Ethinylestradiol	0.967328	The metabolism of Dexibuprofen can be decreased when combined with Ethinylestradiol.
Ergometrine-Dexibuprofen	Ergometrine	0.967328	The risk or severity of hypertension can be increased when Ergometrine is combined with Dexibuprofen.
Lisdexamfetamine-Dexibuprofen	Lisdexamfetamine	0.967328	The risk or severity of hypertension can be increased when Lisdexamfetamine is combined with Dexibuprofen.
Sitagliptin-Dexibuprofen	Sitagliptin	0.967328	Dexibuprofen may decrease the excretion rate of Sitagliptin which could result in a higher serum level.
Paliperidone-Dexibuprofen	Paliperidone	0.967328	Dexibuprofen may decrease the excretion rate of Paliperidone which could result in a higher serum level.
Mestranol-Dexibuprofen	Mestranol	0.967328	The metabolism of Dexibuprofen can be decreased when combined with Mestranol.
Alogliptin-Dexibuprofen	Alogliptin	0.967328	Dexibuprofen may decrease the excretion rate of Alogliptin which could result in a higher serum level.
Dexibuprofen-Dexketoprofen	Dexketoprofen	0.967328	The risk or severity of adverse effects can be increased when Dexibuprofen is combined with Dexketoprofen.
Dexibuprofen-Elagolix	Elagolix	0.967328	The metabolism of Elagolix can be decreased when combined with Dexibuprofen.
Conivaptan-Levobupivacaine	Levobupivacaine	0.967121	Conivaptan may increase the excretion rate of Levobupivacaine which could result in a lower serum level and potentially a reduction in efficacy.
Hydroflumethiazide-Bromocriptine	Bromocriptine	0.966831	The therapeutic efficacy of Bromocriptine can be decreased when used in combination with Hydroflumethiazide.
Secobarbital-Estradiol acetate	Estradiol acetate	0.966815	The metabolism of Estradiol acetate can be increased when combined with Secobarbital.
Megestrol acetate-Dexibuprofen	Megestrol acetate	0.966777	Dexibuprofen may decrease the excretion rate of Megestrol acetate which could result in a higher serum level.
Ibuprofen-Dienogest	Ibuprofen-Dienogest	0.966777	Ibuprofen may decrease the excretion rate of Dienogest which could result in a higher serum level.
Dienogest-Dexibuprofen	Dienogest	0.966777	Dexibuprofen may decrease the excretion rate of Dienogest which could result in a higher serum level.
Bromocriptine-Ephedrine	Bromocriptine	0.966277	Bromocriptine may increase the hypertensive and vasoconstricting activities of Ephedrine.
Tramadol-Carbinoxamine	Tramadol	0.965796	The risk or severity of CNS depression can be increased when Carbinoxamine is combined with Tramadol.
Topiramate-Carbinoxamine	Topiramate	0.965796	The risk or severity of adverse effects can be increased when Topiramate is combined with Carbinoxamine.
Etomidate-Carbinoxamine	Etomidate	0.965796	The risk or severity of adverse effects can be increased when Etomidate is combined with Carbinoxamine.
Amitriptyline-Carbinoxamine	Amitriptyline	0.965796	Carbinoxamine may increase the central nervous system depressant (CNS depressant) activities of Amitriptyline.
Dronabinol-Carbinoxamine	Dronabinol	0.965796	Dronabinol may increase the central nervous system depressant (CNS depressant) activities of Carbinoxamine.
Duloxetine-Carbinoxamine	Duloxetine	0.965796	The risk or severity of adverse effects can be increased when Carbinoxamine is combined with Duloxetine.
Clonidine-Carbinoxamine	Clonidine	0.965796	The risk or severity of sedation can be increased when Clonidine is combined with Carbinoxamine.
Pentazocine-Carbinoxamine	Pentazocine	0.965796	The risk or severity of adverse effects can be increased when Pentazocine is combined with Carbinoxamine.
Midazolam-Carbinoxamine	Midazolam	0.965796	The risk or severity of adverse effects can be increased when Midazolam is combined with Carbinoxamine.
Carbinoxamine-Fentanyl	Fentanyl	0.965796	The risk or severity of adverse effects can be increased when Carbinoxamine is combined with Fentanyl.
Carbinoxamine-Propofol	Propofol	0.965796	The risk or severity of adverse effects can be increased when Carbinoxamine is combined with Propofol.
Carbinoxamine-Diazepam	Diazepam	0.965796	The risk or severity of adverse effects can be increased when Carbinoxamine is combined with Diazepam.
Carbinoxamine-Gabapentin	Gabapentin	0.965796	The risk or severity of adverse effects can be increased when Carbinoxamine is combined with Gabapentin.
Carbinoxamine-Nifedipine	Nifedipine	0.965796	The risk or severity of QTc prolongation can be increased when Carbinoxamine is combined with Nifedipine.
Carbinoxamine-Escitalopram	Escitalopram	0.965796	The risk or severity of QTc prolongation can be increased when Carbinoxamine is combined with Escitalopram.
Pyridoxine-Amobarbital	Pyridoxine	0.965571	The metabolism of Amobarbital can be increased when combined with Pyridoxine.
Azithromycin-Amobarbital	Azithromycin	0.965571	The metabolism of Azithromycin can be increased when combined with Amobarbital.
Pregabalin-Amobarbital	Pregabalin	0.965571	The therapeutic efficacy of Amobarbital can be increased when used in combination with Pregabalin.
Cabergoline-Amobarbital	Cabergoline	0.965571	The metabolism of Amobarbital can be increased when combined with Cabergoline.
Topiramate-Amobarbital	Topiramate	0.965571	The risk or severity of adverse effects can be increased when Topiramate is combined with Amobarbital.
Etomidate-Amobarbital	Etomidate	0.965571	The risk or severity of adverse effects can be increased when Etomidate is combined with Amobarbital.
Methadone-Amobarbital	Methadone	0.965571	The risk or severity of adverse effects can be increased when Methadone is combined with Amobarbital.
Dronabinol-Amobarbital	Dronabinol	0.965571	Dronabinol may increase the central nervous system depressant (CNS depressant) activities of Amobarbital.
Duloxetine-Amobarbital	Duloxetine	0.965571	The risk or severity of adverse effects can be increased when Amobarbital is combined with Duloxetine.
Clonidine-Amobarbital	Clonidine	0.965571	The risk or severity of sedation can be increased when Clonidine is combined with Amobarbital.
Enalapril-Amobarbital	Enalapril	0.965571	Amobarbital may increase the hypotensive activities of Enalapril.
Pentazocine-Amobarbital	Pentazocine	0.965571	The risk or severity of adverse effects can be increased when Pentazocine is combined with Amobarbital.
Magnesium sulfate-Amobarbital	Magnesium sulfate	0.965571	The therapeutic efficacy of Amobarbital can be increased when used in combination with Magnesium sulfate.
Midazolam-Amobarbital	Midazolam	0.965571	The risk or severity of adverse effects can be increased when Midazolam is combined with Amobarbital.
Furosemide-Amobarbital	Furosemide	0.965571	Amobarbital may increase the hypotensive activities of Furosemide.
Nitroglycerin-Amobarbital	Nitroglycerin	0.965571	Amobarbital may increase the hypotensive activities of Nitroglycerin.
Rocuronium-Amobarbital	Rocuronium	0.965571	The risk or severity of adverse effects can be increased when Rocuronium is combined with Amobarbital.
Risperidone-Amobarbital	Risperidone	0.965571	The risk or severity of adverse effects can be increased when Risperidone is combined with Amobarbital.
Propofol-Amobarbital	Propofol	0.965571	The risk or severity of adverse effects can be increased when Propofol is combined with Amobarbital.
Diazepam-Amobarbital	Diazepam	0.965571	The risk or severity of adverse effects can be increased when Diazepam is combined with Amobarbital.
Sirolimus-Amobarbital	Sirolimus	0.965571	The metabolism of Sirolimus can be increased when combined with Amobarbital.
Buprenorphine-Amobarbital	Buprenorphine	0.965571	Amobarbital may increase the central nervous system depressant (CNS depressant) activities of Buprenorphine.
Isoniazid-Amobarbital	Isoniazid	0.965571	The therapeutic efficacy of Amobarbital can be decreased when used in combination with Isoniazid.
Gabapentin-Amobarbital	Gabapentin	0.965571	The risk or severity of adverse effects can be increased when Gabapentin is combined with Amobarbital.
Isosorbide mononitrate-Amobarbital	Isosorbide mononitrate	0.965571	Amobarbital may increase the hypotensive activities of Isosorbide mononitrate.
Orlistat-Amobarbital	Orlistat	0.965571	Orlistat can cause a decrease in the absorption of Amobarbital resulting in a reduced serum concentration and potentially a decrease in efficacy.
Rosuvastatin-Amobarbital	Rosuvastatin	0.965571	The metabolism of Rosuvastatin can be increased when combined with Amobarbital.
Chloroprocaine-Amobarbital	Chloroprocaine	0.965571	The risk or severity of adverse effects can be increased when Chloroprocaine is combined with Amobarbital.
Escitalopram-Amobarbital	Escitalopram	0.965571	The risk or severity of adverse effects can be increased when Amobarbital is combined with Escitalopram.
Clindamycin-Amobarbital	Clindamycin	0.965571	The metabolism of Clindamycin can be increased when combined with Amobarbital.
Captopril-Amobarbital	Captopril	0.965571	Amobarbital may increase the hypotensive activities of Captopril.
Bromocriptine-Amobarbital	Bromocriptine	0.965571	The risk or severity of adverse effects can be increased when Bromocriptine is combined with Amobarbital.
Aripiprazole-Amobarbital	Aripiprazole	0.965571	The metabolism of Aripiprazole can be increased when combined with Amobarbital.
Ergometrine-Amobarbital	Ergometrine	0.965571	The risk or severity of adverse effects can be increased when Ergometrine is combined with Amobarbital.
Paliperidone-Amobarbital	Paliperidone	0.965571	The risk or severity of adverse effects can be increased when Paliperidone is combined with Amobarbital.
Carbetocin-Amobarbital	Carbetocin	0.965571	Amobarbital may increase the hypotensive activities of Carbetocin.
Amobarbital-Roflumilast	Roflumilast	0.965571	The metabolism of Roflumilast can be increased when combined with Amobarbital.
Amobarbital-Nonoxynol-9	Nonoxynol-9	0.965571	The metabolism of Nonoxynol-9 can be increased when combined with Amobarbital.
Amobarbital-Lynestrenol	Lynestrenol	0.965571	The metabolism of Lynestrenol can be increased when combined with Amobarbital.
Mifepristone-Insulin beef	Mifepristone	0.965121	The risk or severity of hypoglycemia can be increased when Mifepristone is combined with Insulin beef.
Folic acid-Dexketoprofen	Folic acid-Dexketoprofen	0.964819	Dexketoprofen may decrease the excretion rate of Folic acid which could result in a higher serum level.
Leuprolide-Ibuprofen	Leuprolide-Ibuprofen	0.964711	Ibuprofen may decrease the excretion rate of Leuprolide which could result in a higher serum level.
Lovastatin-Ibuprofen	Lovastatin-Ibuprofen	0.964711	The metabolism of Ibuprofen can be decreased when combined with Lovastatin.
Pregabalin-Ibuprofen	Pregabalin-Ibuprofen	0.964711	Ibuprofen may decrease the excretion rate of Pregabalin which could result in a higher serum level.
Conjugated estrogens-Ibuprofen	Conjugated estrogens-Ibuprofen	0.964711	The excretion of Conjugated estrogens can be decreased when combined with Ibuprofen.
Codeine-Ibuprofen	Codeine-Ibuprofen	0.964711	Ibuprofen may decrease the excretion rate of Codeine which could result in a higher serum level.
Digoxin-Ibuprofen	Digoxin-Ibuprofen	0.964711	The serum concentration of Digoxin can be increased when it is combined with Ibuprofen.
Ketorolac-Ibuprofen	Ketorolac-Ibuprofen	0.964711	The risk or severity of adverse effects can be increased when Ketorolac is combined with Ibuprofen.
Duloxetine-Ibuprofen	Duloxetine-Ibuprofen	0.964711	The risk or severity of gastrointestinal bleeding can be increased when Duloxetine is combined with Ibuprofen.
Clonidine-Ibuprofen	Clonidine-Ibuprofen	0.964711	The therapeutic efficacy of Clonidine can be decreased when used in combination with Ibuprofen.
Enalapril-Ibuprofen	Enalapril-Ibuprofen	0.964711	The risk or severity of renal failure, hyperkalemia, and hypertension can be increased when Ibuprofen is combined with Enalapril.
Diclofenac-Ibuprofen	Diclofenac-Ibuprofen	0.964711	The risk or severity of adverse effects can be increased when Diclofenac is combined with Ibuprofen.
Labetalol-Ibuprofen	Labetalol-Ibuprofen	0.964711	Ibuprofen may decrease the antihypertensive activities of Labetalol.
Oxandrolone-Ibuprofen	Oxandrolone-Ibuprofen	0.964711	The metabolism of Ibuprofen can be decreased when combined with Oxandrolone.
Testosterone-Ibuprofen	Testosterone-Ibuprofen	0.964711	Testosterone may decrease the excretion rate of Ibuprofen which could result in a higher serum level.
Prednisone-Ibuprofen	Prednisone-Ibuprofen	0.964711	The risk or severity of gastrointestinal irritation can be increased when Prednisone is combined with Ibuprofen.
Simvastatin-Ibuprofen	Simvastatin-Ibuprofen	0.964711	The metabolism of Ibuprofen can be decreased when combined with Simvastatin.
Magnesium sulfate-Ibuprofen	Magnesium sulfate-Ibuprofen	0.964711	The risk or severity of hyperkalemia can be increased when Magnesium sulfate is combined with Ibuprofen.
Warfarin-Ibuprofen	Warfarin-Ibuprofen	0.964711	Ibuprofen may decrease the excretion rate of Warfarin which could result in a higher serum level.
Midazolam-Ibuprofen	Midazolam-Ibuprofen	0.964711	Ibuprofen may decrease the excretion rate of Midazolam which could result in a higher serum level.
Nitroglycerin-Ibuprofen	Nitroglycerin-Ibuprofen	0.964711	The therapeutic efficacy of Nitroglycerin can be decreased when used in combination with Ibuprofen.
Risperidone-Ibuprofen	Risperidone-Ibuprofen	0.964711	The risk or severity of hypertension can be increased when Risperidone is combined with Ibuprofen.
Clopidogrel-Ibuprofen	Clopidogrel-Ibuprofen	0.964711	The risk or severity of bleeding can be increased when Ibuprofen is combined with Clopidogrel.
Naproxen-Ibuprofen	Naproxen-Ibuprofen	0.964711	The risk or severity of adverse effects can be increased when Naproxen is combined with Ibuprofen.
Diazepam-Ibuprofen	Diazepam-Ibuprofen	0.964711	Diazepam may decrease the excretion rate of Ibuprofen which could result in a higher serum level.
Prednisolone-Ibuprofen	Prednisolone-Ibuprofen	0.964711	The risk or severity of gastrointestinal irritation can be increased when Prednisolone is combined with Ibuprofen.
Buprenorphine-Ibuprofen	Buprenorphine-Ibuprofen	0.964711	The metabolism of Ibuprofen can be decreased when combined with Buprenorphine.
Ethinylestradiol-Ibuprofen	Ethinylestradiol-Ibuprofen	0.964711	The metabolism of Ibuprofen can be increased when combined with Ethinylestradiol.
Isosorbide mononitrate-Ibuprofen	Isosorbide mononitrate-Ibuprofen	0.964711	Ibuprofen may decrease the excretion rate of Isosorbide mononitrate which could result in a higher serum level.
Ibuprofen-Rosuvastatin	Ibuprofen-Rosuvastatin	0.964711	The excretion of Rosuvastatin can be decreased when combined with Ibuprofen.
Ibuprofen-Anastrozole	Ibuprofen-Anastrozole	0.964711	The metabolism of Anastrozole can be decreased when combined with Ibuprofen.
Ibuprofen-Ergometrine	Ibuprofen-Ergometrine	0.964711	The risk or severity of hypertension can be increased when Ibuprofen is combined with Ergometrine.
Ibuprofen-Lisdexamfetamine	Ibuprofen-Lisdexamfetamine	0.964711	The risk or severity of hypertension can be increased when Ibuprofen is combined with Lisdexamfetamine.
Ibuprofen-Sitagliptin	Ibuprofen-Sitagliptin	0.964711	The excretion of Sitagliptin can be decreased when combined with Ibuprofen.
Ibuprofen-Paliperidone	Ibuprofen-Paliperidone	0.964711	Ibuprofen may decrease the excretion rate of Paliperidone which could result in a higher serum level.
Ibuprofen-Mestranol	Ibuprofen-Mestranol	0.964711	The metabolism of Mestranol can be decreased when combined with Ibuprofen.
Ibuprofen-Alogliptin	Ibuprofen-Alogliptin	0.964711	Ibuprofen may decrease the excretion rate of Alogliptin which could result in a higher serum level.
Ibuprofen-Elagolix	Ibuprofen-Elagolix	0.964711	The metabolism of Elagolix can be decreased when combined with Ibuprofen.
Protriptyline-Triptorelin	Triptorelin	0.964702	The risk or severity of QTc prolongation can be increased when Protriptyline is combined with Triptorelin.
Cabergoline-Dexmethylphenidate	Cabergoline	0.964337	The risk or severity of adverse effects can be increased when Dexmethylphenidate is combined with Cabergoline.
Bromocriptine-Dexmethylphenidate	Bromocriptine	0.964337	The risk or severity of adverse effects can be increased when Dexmethylphenidate is combined with Bromocriptine.
Dienogest-Insulin beef	Dienogest	0.96412	The therapeutic efficacy of Insulin beef can be decreased when used in combination with Dienogest.
Goserelin-Dexibuprofen	Goserelin	0.964035	Dexibuprofen may decrease the excretion rate of Goserelin which could result in a higher serum level.
Folic acid-Dexibuprofen	Folic acid	0.964035	Dexibuprofen may decrease the excretion rate of Folic acid which could result in a higher serum level.
Pyridoxine-Dexibuprofen	Pyridoxine	0.964035	Dexibuprofen may decrease the excretion rate of Pyridoxine which could result in a higher serum level.
Tramadol-Dexibuprofen	Tramadol	0.964035	Dexibuprofen may decrease the excretion rate of Tramadol which could result in a higher serum level.
Sildenafil-Dexibuprofen	Sildenafil	0.964035	The metabolism of Dexibuprofen can be decreased when combined with Sildenafil.
Pregabalin-Dexibuprofen	Pregabalin	0.964035	Dexibuprofen may decrease the excretion rate of Pregabalin which could result in a higher serum level.
Diethylstilbestrol-Dexibuprofen	Diethylstilbestrol	0.964035	The metabolism of Dexibuprofen can be decreased when combined with Diethylstilbestrol.
Topiramate-Dexibuprofen	Topiramate	0.964035	Dexibuprofen may decrease the excretion rate of Topiramate which could result in a higher serum level.
Acarbose-Dexibuprofen	Acarbose	0.964035	Dexibuprofen may decrease the excretion rate of Acarbose which could result in a higher serum level.
Etomidate-Dexibuprofen	Etomidate	0.964035	Dexibuprofen may decrease the excretion rate of Etomidate which could result in a higher serum level.
Etonogestrel-Dexibuprofen	Etonogestrel	0.964035	Dexibuprofen may decrease the excretion rate of Etonogestrel which could result in a higher serum level.
Morphine-Dexibuprofen	Morphine	0.964035	The metabolism of Dexibuprofen can be decreased when combined with Morphine.
Desogestrel-Dexibuprofen	Desogestrel	0.964035	The metabolism of Dexibuprofen can be increased when combined with Desogestrel.
Amitriptyline-Dexibuprofen	Amitriptyline	0.964035	The metabolism of Dexibuprofen can be decreased when combined with Amitriptyline.
Metformin-Dexibuprofen	Metformin	0.964035	Dexibuprofen may decrease the excretion rate of Metformin which could result in a higher serum level.
Methadone-Dexibuprofen	Methadone	0.964035	Dexibuprofen may decrease the excretion rate of Methadone which could result in a higher serum level.
Methylergometrine-Dexibuprofen	Methylergometrine	0.964035	The risk or severity of hypertension can be increased when Methylergometrine is combined with Dexibuprofen.
Digoxin-Dexibuprofen	Digoxin	0.964035	Dexibuprofen may decrease the excretion rate of Digoxin which could result in a higher serum level.
Progesterone-Dexibuprofen	Progesterone	0.964035	The metabolism of Dexibuprofen can be decreased when combined with Progesterone.
Rosiglitazone-Dexibuprofen	Rosiglitazone	0.964035	Dexibuprofen may decrease the excretion rate of Rosiglitazone which could result in a higher serum level.
Spironolactone-Dexibuprofen	Spironolactone	0.964035	The risk or severity of renal failure, hyperkalemia, and hypertension can be increased when Dexibuprofen is combined with Spironolactone.
Meperidine-Dexibuprofen	Meperidine	0.964035	Dexibuprofen may decrease the excretion rate of Meperidine which could result in a higher serum level.
Duloxetine-Dexibuprofen	Duloxetine	0.964035	The risk or severity of gastrointestinal bleeding can be increased when Duloxetine is combined with Dexibuprofen.
Flutamide-Dexibuprofen	Flutamide	0.964035	Dexibuprofen may decrease the excretion rate of Flutamide which could result in a higher serum level.
Rofecoxib-Dexibuprofen	Rofecoxib	0.964035	The risk or severity of adverse effects can be increased when Rofecoxib is combined with Dexibuprofen.
Levocarnitine-Dexibuprofen	Levocarnitine	0.964035	Dexibuprofen may decrease the excretion rate of Levocarnitine which could result in a higher serum level.
Enalapril-Dexibuprofen	Enalapril	0.964035	The risk or severity of renal failure, hyperkalemia, and hypertension can be increased when Dexibuprofen is combined with Enalapril.
Labetalol-Dexibuprofen	Labetalol	0.964035	Dexibuprofen may decrease the antihypertensive activities of Labetalol.
Medroxyprogesterone acetate-Dexibuprofen	Medroxyprogesterone acetate	0.964035	Dexibuprofen may decrease the excretion rate of Medroxyprogesterone acetate which could result in a higher serum level.
Oxandrolone-Dexibuprofen	Oxandrolone	0.964035	The metabolism of Dexibuprofen can be decreased when combined with Oxandrolone.
Testosterone-Dexibuprofen	Testosterone	0.964035	Dexibuprofen may decrease the excretion rate of Testosterone which could result in a higher serum level.
Magnesium sulfate-Dexibuprofen	Magnesium sulfate	0.964035	The risk or severity of hyperkalemia can be increased when Magnesium sulfate is combined with Dexibuprofen.
Tamoxifen-Dexibuprofen	Tamoxifen	0.964035	The metabolism of Dexibuprofen can be decreased when combined with Tamoxifen.
Warfarin-Dexibuprofen	Warfarin	0.964035	Dexibuprofen may decrease the excretion rate of Warfarin which could result in a higher serum level.
Furosemide-Dexibuprofen	Furosemide	0.964035	The therapeutic efficacy of Furosemide can be decreased when used in combination with Dexibuprofen.
Nitroglycerin-Dexibuprofen	Nitroglycerin	0.964035	The therapeutic efficacy of Nitroglycerin can be decreased when used in combination with Dexibuprofen.
Clopidogrel-Dexibuprofen	Clopidogrel	0.964035	The risk or severity of bleeding can be increased when Dexibuprofen is combined with Clopidogrel.
Estradiol-Dexibuprofen	Estradiol	0.964035	Dexibuprofen may decrease the excretion rate of Estradiol which could result in a higher serum level.
Fentanyl-Dexibuprofen	Fentanyl	0.964035	Fentanyl may decrease the excretion rate of Dexibuprofen which could result in a higher serum level.
Propofol-Dexibuprofen	Propofol	0.964035	The metabolism of Dexibuprofen can be decreased when combined with Propofol.
Mifepristone-Dexibuprofen	Mifepristone	0.964035	The serum concentration of Mifepristone can be increased when it is combined with Dexibuprofen.
Acetylsalicylic acid-Dexibuprofen	Acetylsalicylic acid	0.964035	Dexibuprofen may decrease the antiplatelet activities of Acetylsalicylic acid.
Isoniazid-Dexibuprofen	Isoniazid	0.964035	Dexibuprofen may decrease the excretion rate of Isoniazid which could result in a higher serum level.
Methyldopa-Dexibuprofen	Methyldopa	0.964035	The therapeutic efficacy of Methyldopa can be decreased when used in combination with Dexibuprofen.
Isotretinoin-Dexibuprofen	Isotretinoin	0.964035	Dexibuprofen may decrease the excretion rate of Isotretinoin which could result in a higher serum level.
Levobupivacaine-Dexibuprofen	Levobupivacaine	0.964035	Dexibuprofen may decrease the excretion rate of Levobupivacaine which could result in a higher serum level.
Isosorbide mononitrate-Dexibuprofen	Isosorbide mononitrate	0.964035	Dexibuprofen may decrease the excretion rate of Isosorbide mononitrate which could result in a higher serum level.
Ketoconazole-Dexibuprofen	Ketoconazole	0.964035	The metabolism of Dexibuprofen can be decreased when combined with Ketoconazole.
Amoxicillin-Dexibuprofen	Amoxicillin	0.964035	Dexibuprofen may decrease the excretion rate of Amoxicillin which could result in a higher serum level.
Melatonin-Dexibuprofen	Melatonin	0.964035	The metabolism of Dexibuprofen can be decreased when combined with Melatonin.
Atorvastatin-Dexibuprofen	Atorvastatin	0.964035	The metabolism of Dexibuprofen can be decreased when combined with Atorvastatin.
Rosuvastatin-Dexibuprofen	Rosuvastatin	0.964035	The metabolism of Dexibuprofen can be decreased when combined with Rosuvastatin.
Heparin-Dexibuprofen	Heparin	0.964035	The risk or severity of hyperkalemia can be increased when Heparin is combined with Dexibuprofen.
Nifedipine-Dexibuprofen	Nifedipine	0.964035	Dexibuprofen may decrease the excretion rate of Nifedipine which could result in a higher serum level.
Pioglitazone-Dexibuprofen	Pioglitazone	0.964035	The metabolism of Dexibuprofen can be decreased when combined with Pioglitazone.
Escitalopram-Dexibuprofen	Escitalopram	0.964035	The risk or severity of gastrointestinal bleeding can be increased when Escitalopram is combined with Dexibuprofen.
Captopril-Dexibuprofen	Captopril	0.964035	The risk or severity of renal failure, hyperkalemia, and hypertension can be increased when Dexibuprofen is combined with Captopril.
Finasteride-Dexibuprofen	Finasteride	0.964035	The risk or severity of hypertension can be increased when Finasteride is combined with Dexibuprofen.
Anastrozole-Dexibuprofen	Anastrozole	0.964035	The metabolism of Dexibuprofen can be decreased when combined with Anastrozole.
Dexamethasone-Dexibuprofen	Dexamethasone	0.964035	The risk or severity of gastrointestinal irritation can be increased when Dexamethasone is combined with Dexibuprofen.
Aripiprazole-Dexibuprofen	Aripiprazole	0.964035	The risk or severity of hypertension can be increased when Aripiprazole is combined with Dexibuprofen.
Cefazolin-Dexibuprofen	Cefazolin	0.964035	The risk or severity of nephrotoxicity can be increased when Cefazolin is combined with Dexibuprofen.
Drospirenone-Dexibuprofen	Drospirenone	0.964035	The risk or severity of hyperkalemia can be increased when Dexibuprofen is combined with Drospirenone.
Roflumilast-Dexibuprofen	Roflumilast	0.964035	Dexibuprofen may decrease the excretion rate of Roflumilast which could result in a higher serum level.
Metamizole-Dexibuprofen	Metamizole	0.964035	The risk or severity of adverse effects can be increased when Metamizole is combined with Dexibuprofen.
Corifollitropin alfa-Dexibuprofen	Corifollitropin alfa	0.964035	Dexibuprofen may decrease the excretion rate of Corifollitropin alfa which could result in a higher serum level.
Dexibuprofen-Lynestrenol	Lynestrenol	0.964035	The metabolism of Lynestrenol can be decreased when combined with Dexibuprofen.
Dexibuprofen-Inositol	Inositol	0.964035	Dexibuprofen may decrease the excretion rate of Inositol which could result in a higher serum level.
Piroxicam-Ibuprofen	Piroxicam-Ibuprofen	0.963931	The risk or severity of adverse effects can be increased when Piroxicam is combined with Ibuprofen.
Leuprolide-Protriptyline	Leuprolide	0.963794	The risk or severity of QTc prolongation can be increased when Protriptyline is combined with Leuprolide.
Clemastine-Oxycodone	Oxycodone	0.963583	The risk or severity of adverse effects can be increased when Clemastine is combined with Oxycodone.
Protriptyline-Estradiol acetate	Estradiol acetate	0.962796	The serum concentration of Protriptyline can be increased when it is combined with Estradiol acetate.
Ibuprofen-Corifollitropin alfa	Ibuprofen-Corifollitropin alfa	0.96279	Ibuprofen may decrease the excretion rate of Corifollitropin alfa which could result in a higher serum level.
Ibuprofen-Inositol	Ibuprofen-Inositol	0.96279	Ibuprofen may decrease the excretion rate of Inositol which could result in a higher serum level.
Bupivacaine-Moexipril	Bupivacaine	0.962761	The risk or severity of adverse effects can be increased when Bupivacaine is combined with Moexipril.
Clonidine-Dexketoprofen	Clonidine-Dexketoprofen	0.961755	The therapeutic efficacy of Clonidine can be decreased when used in combination with Dexketoprofen.
Goserelin-Ibuprofen	Goserelin-Ibuprofen	0.961417	Ibuprofen may decrease the excretion rate of Goserelin which could result in a higher serum level.
Folic acid-Ibuprofen	Folic acid-Ibuprofen	0.961417	Ibuprofen may decrease the excretion rate of Folic acid which could result in a higher serum level.
Pyridoxine-Ibuprofen	Pyridoxine-Ibuprofen	0.961417	Ibuprofen may decrease the excretion rate of Pyridoxine which could result in a higher serum level.
Tramadol-Ibuprofen	Tramadol-Ibuprofen	0.961417	Ibuprofen may decrease the excretion rate of Tramadol which could result in a higher serum level.
Sildenafil-Ibuprofen	Sildenafil-Ibuprofen	0.961417	The metabolism of Ibuprofen can be decreased when combined with Sildenafil.
Diethylstilbestrol-Ibuprofen	Diethylstilbestrol-Ibuprofen	0.961417	The metabolism of Ibuprofen can be decreased when combined with Diethylstilbestrol.
Topiramate-Ibuprofen	Topiramate-Ibuprofen	0.961417	Ibuprofen may decrease the excretion rate of Topiramate which could result in a higher serum level.
Acarbose-Ibuprofen	Acarbose-Ibuprofen	0.961417	Ibuprofen may decrease the excretion rate of Acarbose which could result in a higher serum level.
Etomidate-Ibuprofen	Etomidate-Ibuprofen	0.961417	Ibuprofen may decrease the excretion rate of Etomidate which could result in a higher serum level.
Etonogestrel-Ibuprofen	Etonogestrel-Ibuprofen	0.961417	Ibuprofen may decrease the excretion rate of Etonogestrel which could result in a higher serum level.
Morphine-Ibuprofen	Morphine-Ibuprofen	0.961417	The metabolism of Ibuprofen can be decreased when combined with Morphine.
Desogestrel-Ibuprofen	Desogestrel-Ibuprofen	0.961417	The metabolism of Ibuprofen can be increased when combined with Desogestrel.
Amitriptyline-Ibuprofen	Amitriptyline-Ibuprofen	0.961417	The metabolism of Ibuprofen can be decreased when combined with Amitriptyline.
Metformin-Ibuprofen	Metformin-Ibuprofen	0.961417	Ibuprofen may decrease the excretion rate of Metformin which could result in a higher serum level.
Methadone-Ibuprofen	Methadone-Ibuprofen	0.961417	The metabolism of Ibuprofen can be decreased when combined with Methadone.
Methylergometrine-Ibuprofen	Methylergometrine-Ibuprofen	0.961417	The risk or severity of hypertension can be increased when Methylergometrine is combined with Ibuprofen.
Progesterone-Ibuprofen	Progesterone-Ibuprofen	0.961417	The metabolism of Ibuprofen can be decreased when combined with Progesterone.
Rosiglitazone-Ibuprofen	Rosiglitazone-Ibuprofen	0.961417	The metabolism of Ibuprofen can be decreased when combined with Rosiglitazone.
Spironolactone-Ibuprofen	Spironolactone-Ibuprofen	0.961417	The risk or severity of renal failure, hyperkalemia, and hypertension can be increased when Ibuprofen is combined with Spironolactone.
Meperidine-Ibuprofen	Meperidine-Ibuprofen	0.961417	Ibuprofen may decrease the excretion rate of Meperidine which could result in a higher serum level.
Flutamide-Ibuprofen	Flutamide-Ibuprofen	0.961417	Ibuprofen may decrease the excretion rate of Flutamide which could result in a higher serum level.
Rofecoxib-Ibuprofen	Rofecoxib-Ibuprofen	0.961417	The risk or severity of adverse effects can be increased when Rofecoxib is combined with Ibuprofen.
Levocarnitine-Ibuprofen	Levocarnitine-Ibuprofen	0.961417	Ibuprofen may decrease the excretion rate of Levocarnitine which could result in a higher serum level.
Medroxyprogesterone acetate-Ibuprofen	Medroxyprogesterone acetate-Ibuprofen	0.961417	The metabolism of Ibuprofen can be decreased when combined with Medroxyprogesterone acetate.
Tamoxifen-Ibuprofen	Tamoxifen-Ibuprofen	0.961417	The metabolism of Ibuprofen can be decreased when combined with Tamoxifen.
Furosemide-Ibuprofen	Furosemide-Ibuprofen	0.961417	The therapeutic efficacy of Furosemide can be decreased when used in combination with Ibuprofen.
Estradiol-Ibuprofen	Estradiol-Ibuprofen	0.961417	The excretion of Estradiol can be decreased when combined with Ibuprofen.
Fentanyl-Ibuprofen	Fentanyl-Ibuprofen	0.961417	Fentanyl may decrease the excretion rate of Ibuprofen which could result in a higher serum level.
Propofol-Ibuprofen	Propofol-Ibuprofen	0.961417	The metabolism of Ibuprofen can be decreased when combined with Propofol.
Mifepristone-Ibuprofen	Mifepristone-Ibuprofen	0.961417	The serum concentration of Ibuprofen can be increased when it is combined with Mifepristone.
Acetylsalicylic acid-Ibuprofen	Acetylsalicylic acid-Ibuprofen	0.961417	Ibuprofen may decrease the antiplatelet activities of Acetylsalicylic acid.
Isoniazid-Ibuprofen	Isoniazid-Ibuprofen	0.961417	Ibuprofen may decrease the excretion rate of Isoniazid which could result in a higher serum level.
Methyldopa-Ibuprofen	Methyldopa-Ibuprofen	0.961417	The therapeutic efficacy of Methyldopa can be decreased when used in combination with Ibuprofen.
Isotretinoin-Ibuprofen	Isotretinoin-Ibuprofen	0.961417	Ibuprofen may decrease the excretion rate of Isotretinoin which could result in a higher serum level.
Levobupivacaine-Ibuprofen	Levobupivacaine-Ibuprofen	0.961417	Ibuprofen may decrease the excretion rate of Levobupivacaine which could result in a higher serum level.
Ketoconazole-Ibuprofen	Ketoconazole-Ibuprofen	0.961417	The metabolism of Ibuprofen can be decreased when combined with Ketoconazole.
Rifampicin-Ibuprofen	Rifampicin-Ibuprofen	0.961417	The metabolism of Ibuprofen can be increased when combined with Rifampicin.
Ibuprofen-Amoxicillin	Ibuprofen-Amoxicillin	0.961417	Ibuprofen may decrease the excretion rate of Amoxicillin which could result in a higher serum level.
Ibuprofen-Melatonin	Ibuprofen-Melatonin	0.961417	The metabolism of Melatonin can be decreased when combined with Ibuprofen.
Ibuprofen-Atorvastatin	Ibuprofen-Atorvastatin	0.961417	The metabolism of Atorvastatin can be decreased when combined with Ibuprofen.
Ibuprofen-Heparin	Ibuprofen-Heparin	0.961417	The risk or severity of hyperkalemia can be increased when Ibuprofen is combined with Heparin.
Ibuprofen-Nifedipine	Ibuprofen-Nifedipine	0.961417	The metabolism of Ibuprofen can be decreased when combined with Nifedipine.
Ibuprofen-Pioglitazone	Ibuprofen-Pioglitazone	0.961417	The metabolism of Ibuprofen can be decreased when combined with Pioglitazone.
Ibuprofen-Escitalopram	Ibuprofen-Escitalopram	0.961417	The risk or severity of gastrointestinal bleeding can be increased when Escitalopram is combined with Ibuprofen.
Ibuprofen-Captopril	Ibuprofen-Captopril	0.961417	The risk or severity of renal failure, hyperkalemia, and hypertension can be increased when Ibuprofen is combined with Captopril.
Ibuprofen-Finasteride	Ibuprofen-Finasteride	0.961417	The risk or severity of hypertension can be increased when Ibuprofen is combined with Finasteride.
Ibuprofen-Dexamethasone	Ibuprofen-Dexamethasone	0.961417	The risk or severity of gastrointestinal irritation can be increased when Ibuprofen is combined with Dexamethasone.
Ibuprofen-Aripiprazole	Ibuprofen-Aripiprazole	0.961417	The risk or severity of hypertension can be increased when Ibuprofen is combined with Aripiprazole.
Ibuprofen-Cefazolin	Ibuprofen-Cefazolin	0.961417	Cefazolin may decrease the excretion rate of Ibuprofen which could result in a higher serum level.
Ibuprofen-Drospirenone	Ibuprofen-Drospirenone	0.961417	The risk or severity of hyperkalemia can be increased when Ibuprofen is combined with Drospirenone.
Ibuprofen-Roflumilast	Ibuprofen-Roflumilast	0.961417	Ibuprofen may decrease the excretion rate of Roflumilast which could result in a higher serum level.
Ibuprofen-Metamizole	Ibuprofen-Metamizole	0.961417	The risk or severity of adverse effects can be increased when Ibuprofen is combined with Metamizole.
Ibuprofen-Lynestrenol	Ibuprofen-Lynestrenol	0.961417	The metabolism of Lynestrenol can be decreased when combined with Ibuprofen.
Cabergoline-Hydroflumethiazide	Cabergoline	0.961246	Cabergoline may decrease the antihypertensive activities of Hydroflumethiazide.
Duloxetine-Dexketoprofen	Duloxetine-Dexketoprofen	0.960517	The risk or severity of gastrointestinal bleeding can be increased when Duloxetine is combined with Dexketoprofen.
Etomidate-Dexketoprofen	Etomidate-Dexketoprofen	0.960084	Dexketoprofen may decrease the excretion rate of Etomidate which could result in a higher serum level.
Propofol-Dexketoprofen	Propofol-Dexketoprofen	0.960084	The risk or severity of hypertension can be increased when Propofol is combined with Dexketoprofen.
Isosorbide mononitrate-Dexketoprofen	Isosorbide mononitrate-Dexketoprofen	0.960084	Dexketoprofen may decrease the excretion rate of Isosorbide mononitrate which could result in a higher serum level.
Finasteride-Dexketoprofen	Finasteride-Dexketoprofen	0.960084	The risk or severity of hypertension can be increased when Finasteride is combined with Dexketoprofen.
Roflumilast-Dexketoprofen	Roflumilast-Dexketoprofen	0.960084	Dexketoprofen may decrease the excretion rate of Roflumilast which could result in a higher serum level.
Rifampicin-Dexibuprofen	Rifampicin	0.958836	The metabolism of Dexibuprofen can be increased when combined with Rifampicin.
Trimipramine-Estradiol acetate	Estradiol acetate	0.958455	The metabolism of Estradiol acetate can be decreased when combined with Trimipramine.
Azithromycin-Carbinoxamine	Azithromycin	0.957922	The risk or severity of QTc prolongation can be increased when Azithromycin is combined with Carbinoxamine.
Magnesium sulfate-Carbinoxamine	Magnesium sulfate	0.957922	The therapeutic efficacy of Carbinoxamine can be increased when used in combination with Magnesium sulfate.
Methazolamide-Levobupivacaine	Levobupivacaine	0.957558	Methazolamide may increase the excretion rate of Levobupivacaine which could result in a lower serum level and potentially a reduction in efficacy.
Levobupivacaine-Diclofenamide	Levobupivacaine	0.957558	Levobupivacaine may increase the excretion rate of Diclofenamide which could result in a lower serum level and potentially a reduction in efficacy.
Acarbose-Clocortolone	Acarbose	0.956933	The risk or severity of hyperglycemia can be increased when Clocortolone is combined with Acarbose.
Metformin-Clocortolone	Metformin	0.956933	The risk or severity of hyperglycemia can be increased when Clocortolone is combined with Metformin.
Digoxin-Clocortolone	Digoxin	0.956933	The risk or severity of adverse effects can be increased when Clocortolone is combined with Digoxin.
Rosiglitazone-Clocortolone	Rosiglitazone	0.956933	The risk or severity of hyperglycemia can be increased when Clocortolone is combined with Rosiglitazone.
Mifepristone-Clocortolone	Mifepristone	0.956933	The risk or severity of hyperglycemia can be increased when Clocortolone is combined with Mifepristone.
Clocortolone-Isoniazid	Isoniazid	0.956933	The serum concentration of Isoniazid can be decreased when it is combined with Clocortolone.
Clocortolone-Pioglitazone	Pioglitazone	0.956933	The risk or severity of hyperglycemia can be increased when Clocortolone is combined with Pioglitazone.
Clocortolone-Bromocriptine	Bromocriptine	0.956933	The risk or severity of hyperglycemia can be increased when Clocortolone is combined with Bromocriptine.
Clocortolone-Sitagliptin	Sitagliptin	0.956933	The risk or severity of hyperglycemia can be increased when Clocortolone is combined with Sitagliptin.
Clocortolone-Exenatide	Exenatide	0.956933	The risk or severity of hyperglycemia can be increased when Clocortolone is combined with Exenatide.
Clocortolone-Alogliptin	Alogliptin	0.956933	The risk or severity of hyperglycemia can be increased when Clocortolone is combined with Alogliptin.
Clocortolone-Liraglutide	Liraglutide	0.956933	The risk or severity of hyperglycemia can be increased when Clocortolone is combined with Liraglutide.
Clocortolone-Semaglutide	Semaglutide	0.956933	The risk or severity of hyperglycemia can be increased when Clocortolone is combined with Semaglutide.
Cabergoline-Ephedrine	Cabergoline	0.956396	Cabergoline may increase the hypertensive and vasoconstricting activities of Ephedrine.
Ketoprofen-Bromocriptine	Bromocriptine	0.955684	The risk or severity of hypertension can be increased when Ketoprofen is combined with Bromocriptine.
Goserelin-Carbinoxamine	Goserelin	0.955664	The risk or severity of QTc prolongation can be increased when Goserelin is combined with Carbinoxamine.
Bromocriptine-Esketamine	Bromocriptine	0.955344	The risk or severity of hypertension can be increased when Esketamine is combined with Bromocriptine.
Acarbose-Flurandrenolide	Acarbose	0.95519	The risk or severity of hyperglycemia can be increased when Flurandrenolide is combined with Acarbose.
Metformin-Flurandrenolide	Metformin	0.95519	The risk or severity of hyperglycemia can be increased when Flurandrenolide is combined with Metformin.
Digoxin-Flurandrenolide	Digoxin	0.95519	The risk or severity of adverse effects can be increased when Flurandrenolide is combined with Digoxin.
Rosiglitazone-Flurandrenolide	Rosiglitazone	0.95519	The risk or severity of hyperglycemia can be increased when Flurandrenolide is combined with Rosiglitazone.
Mifepristone-Flurandrenolide	Mifepristone	0.95519	The risk or severity of hyperglycemia can be increased when Flurandrenolide is combined with Mifepristone.
Flurandrenolide-Isoniazid	Isoniazid	0.95519	The serum concentration of Isoniazid can be decreased when it is combined with Flurandrenolide.
Flurandrenolide-Pioglitazone	Pioglitazone	0.95519	The risk or severity of hyperglycemia can be increased when Flurandrenolide is combined with Pioglitazone.
Flurandrenolide-Bromocriptine	Bromocriptine	0.95519	The risk or severity of hyperglycemia can be increased when Flurandrenolide is combined with Bromocriptine.
Flurandrenolide-Sitagliptin	Sitagliptin	0.95519	The risk or severity of hyperglycemia can be increased when Flurandrenolide is combined with Sitagliptin.
Flurandrenolide-Exenatide	Exenatide	0.95519	The risk or severity of hyperglycemia can be increased when Flurandrenolide is combined with Exenatide.
Flurandrenolide-Alogliptin	Alogliptin	0.95519	The risk or severity of hyperglycemia can be increased when Flurandrenolide is combined with Alogliptin.
Flurandrenolide-Liraglutide	Liraglutide	0.95519	The risk or severity of hyperglycemia can be increased when Flurandrenolide is combined with Liraglutide.
Flurandrenolide-Semaglutide	Semaglutide	0.95519	The risk or severity of hyperglycemia can be increased when Flurandrenolide is combined with Semaglutide.
Cabergoline-Quinidine	Cabergoline	0.954956	The metabolism of Quinidine can be decreased when combined with Cabergoline.
Quinidine-Bromocriptine	Bromocriptine	0.954956	The metabolism of Quinidine can be decreased when combined with Bromocriptine.
Dalteparin-Medrogestone	Medrogestone	0.954902	Medrogestone may decrease the anticoagulant activities of Dalteparin.
Tinzaparin-Medrogestone	Medrogestone	0.954902	Medrogestone may decrease the anticoagulant activities of Tinzaparin.
Nadroparin-Medrogestone	Medrogestone	0.954902	Medrogestone may decrease the anticoagulant activities of Nadroparin.
Medrogestone-Reviparin	Medrogestone	0.954902	Medrogestone may decrease the anticoagulant activities of Reviparin.
Medrogestone-Parnaparin	Medrogestone	0.954902	Medrogestone may decrease the anticoagulant activities of Parnaparin.
Medrogestone-Bemiparin	Medrogestone-Bemiparin	0.954239	Medrogestone may decrease the anticoagulant activities of Bemiparin.
Cabergoline-Methylphenidate	Cabergoline	0.953149	The risk or severity of adverse effects can be increased when Methylphenidate is combined with Cabergoline.
Losartan-Triptorelin	Triptorelin	0.953113	The risk or severity of QTc prolongation can be increased when Losartan is combined with Triptorelin.
Amphetamine-Cabergoline	Cabergoline	0.952501	The metabolism of Cabergoline can be decreased when combined with Amphetamine.
Magnesium sulfate-Dexketoprofen	Magnesium sulfate-Dexketoprofen	0.95221	The risk or severity of hyperkalemia can be increased when Magnesium sulfate is combined with Dexketoprofen.
Etonogestrel-Dalteparin	Etonogestrel	0.951737	Etonogestrel may decrease the anticoagulant activities of Dalteparin.
Etonogestrel-Tinzaparin	Etonogestrel	0.951737	Etonogestrel may decrease the anticoagulant activities of Tinzaparin.
Etonogestrel-Nadroparin	Etonogestrel	0.951737	Etonogestrel may decrease the anticoagulant activities of Nadroparin.
Etonogestrel-Reviparin	Etonogestrel	0.951737	Etonogestrel may decrease the anticoagulant activities of Reviparin.
Etonogestrel-Parnaparin	Etonogestrel	0.951737	Etonogestrel may decrease the anticoagulant activities of Parnaparin.
Desipramine-Triptorelin	Triptorelin	0.951361	The risk or severity of QTc prolongation can be increased when Desipramine is combined with Triptorelin.
Hydrochlorothiazide-Estradiol cypionate	Estradiol cypionate	0.951318	Hydrochlorothiazide may decrease the excretion rate of Estradiol cypionate which could result in a higher serum level.
Hydrochlorothiazide-Estradiol valerate	Estradiol valerate	0.951318	Hydrochlorothiazide may decrease the excretion rate of Estradiol valerate which could result in a higher serum level.
Etonogestrel-Bemiparin	Etonogestrel-Bemiparin	0.951074	Etonogestrel may decrease the anticoagulant activities of Bemiparin.
Testosterone-Bemiparin	Testosterone-Bemiparin	0.950984	Testosterone may increase the anticoagulant activities of Bemiparin.
Quinine-Bromocriptine	Bromocriptine	0.950543	The risk or severity of adverse effects can be increased when Quinine is combined with Bromocriptine.
Cabergoline-Eszopiclone	Cabergoline	0.95037	The risk or severity of CNS depression can be increased when Cabergoline is combined with Eszopiclone.
Eszopiclone-Bromocriptine	Bromocriptine	0.95037	The risk or severity of CNS depression can be increased when Bromocriptine is combined with Eszopiclone.
Norgestimate-Insulin beef	Norgestimate	0.950343	The therapeutic efficacy of Insulin beef can be decreased when used in combination with Norgestimate.
Losartan-Estradiol cypionate	Estradiol cypionate	0.950329	The metabolism of Estradiol cypionate can be decreased when combined with Losartan.
Losartan-Estradiol valerate	Estradiol valerate	0.950329	The metabolism of Estradiol valerate can be decreased when combined with Losartan.
Oxytocin-Carbinoxamine	Oxytocin	0.950049	The risk or severity of QTc prolongation can be increased when Oxytocin is combined with Carbinoxamine.
Carbinoxamine-Buserelin	Buserelin	0.950049	The risk or severity of QTc prolongation can be increased when Buserelin is combined with Carbinoxamine.
Bupivacaine-Methazolamide	Bupivacaine	0.949685	The risk or severity of adverse effects can be increased when Bupivacaine is combined with Methazolamide.
Bupivacaine-Diclofenamide	Bupivacaine	0.949685	The risk or severity of adverse effects can be increased when Bupivacaine is combined with Diclofenamide.
Desipramine-Estradiol cypionate	Estradiol cypionate	0.948577	The metabolism of Desipramine can be decreased when combined with Estradiol cypionate.
Desipramine-Estradiol valerate	Estradiol valerate	0.948577	The metabolism of Desipramine can be decreased when combined with Estradiol valerate.
Cetirizine-Estradiol	Estradiol	0.947964	Cetirizine may decrease the excretion rate of Estradiol which could result in a higher serum level.
Framycetin-Estradiol	Estradiol	0.947964	Framycetin may decrease the excretion rate of Estradiol which could result in a higher serum level.
Estradiol-Levocetirizine	Estradiol	0.947964	Estradiol may decrease the excretion rate of Levocetirizine which could result in a higher serum level.
Tramadol-Clemastine	Tramadol	0.947814	The metabolism of Tramadol can be decreased when combined with Clemastine.
Clemastine-Amitriptyline	Amitriptyline	0.947814	The metabolism of Amitriptyline can be decreased when combined with Clemastine.
Clemastine-Meperidine	Meperidine	0.947814	The risk or severity of adverse effects can be increased when Clemastine is combined with Meperidine.
Clemastine-Tamoxifen	Tamoxifen	0.947814	The metabolism of Clemastine can be decreased when combined with Tamoxifen.
Clemastine-Nifedipine	Nifedipine	0.947814	The risk or severity of QTc prolongation can be increased when Nifedipine is combined with Clemastine.
Warfarin-Polyestradiol phosphate	Warfarin	0.947724	Polyestradiol phosphate may decrease the anticoagulant activities of Warfarin.
Acetylsalicylic acid-Polyestradiol phosphate	Acetylsalicylic acid	0.947724	Polyestradiol phosphate may decrease the anticoagulant activities of Acetylsalicylic acid.
Prednisone-Estradiol	Prednisone-Estradiol	0.947625	The serum concentration of Estradiol can be increased when it is combined with Prednisone.
Cabergoline-Pentobarbital	Cabergoline	0.946774	The metabolism of Pentobarbital can be increased when combined with Cabergoline.
Pentobarbital-Bromocriptine	Bromocriptine	0.946774	The risk or severity of adverse effects can be increased when Pentobarbital is combined with Bromocriptine.
Zopiclone-Bromocriptine	Bromocriptine	0.946741	The metabolism of Zopiclone can be decreased when combined with Bromocriptine.
Amitriptyline-Esomeprazole	Amitriptyline	0.945323	The metabolism of Amitriptyline can be decreased when combined with Esomeprazole.
Hydrochlorothiazide-Triptorelin	Triptorelin	0.945239	The risk or severity of QTc prolongation can be increased when Hydrochlorothiazide is combined with Triptorelin.
Lidocaine-Clemastine	Lidocaine	0.944562	The metabolism of Lidocaine can be decreased when combined with Clemastine.
Estradiol-Enoxaparin	Estradiol-Enoxaparin	0.943849	Estradiol may decrease the anticoagulant activities of Enoxaparin.
Estradiol-Bemiparin	Estradiol-Bemiparin	0.943849	Estradiol may decrease the anticoagulant activities of Bemiparin.
Bupivacaine-Sufentanil	Bupivacaine	0.943628	The risk or severity of adverse effects can be increased when Bupivacaine is combined with Sufentanil.
Bupivacaine-Remifentanil	Bupivacaine	0.943628	The risk or severity of adverse effects can be increased when Bupivacaine is combined with Remifentanil.
Betamethasone-Norelgestromin	Norelgestromin	0.943628	The serum concentration of Norelgestromin can be increased when it is combined with Betamethasone.
Betamethasone-Norethynodrel	Norethynodrel	0.943628	The serum concentration of Norethynodrel can be increased when it is combined with Betamethasone.
Betamethasone-Norgestrel	Norgestrel	0.943628	The serum concentration of Norgestrel can be increased when it is combined with Betamethasone.
Betamethasone-Nomegestrol	Nomegestrol	0.943628	The serum concentration of Nomegestrol can be increased when it is combined with Betamethasone.
Trandolapril-Levobupivacaine	Levobupivacaine	0.943628	The risk or severity of adverse effects can be increased when Levobupivacaine is combined with Trandolapril.
Sufentanil-Levobupivacaine	Levobupivacaine	0.943628	The risk or severity of adverse effects can be increased when Sufentanil is combined with Levobupivacaine.
Lisinopril-Levobupivacaine	Levobupivacaine	0.943628	Lisinopril may decrease the excretion rate of Levobupivacaine which could result in a higher serum level.
Levobupivacaine-Cilazapril	Levobupivacaine	0.943628	The risk or severity of adverse effects can be increased when Levobupivacaine is combined with Cilazapril.
Betamethasone-Gestrinone	Gestrinone	0.943074	The serum concentration of Gestrinone can be increased when it is combined with Betamethasone.
Megestrol acetate-Betamethasone	Megestrol acetate	0.942794	The serum concentration of Betamethasone can be increased when it is combined with Megestrol acetate.
Betamethasone-Dienogest	Dienogest	0.942794	The risk or severity of edema formation can be increased when Dienogest is combined with Betamethasone.
Dexamethasone-Dienogest	Dexamethasone-Dienogest	0.942794	The metabolism of Dienogest can be increased when combined with Dexamethasone.
Leuprolide-Losartan	Leuprolide	0.942679	The risk or severity of QTc prolongation can be increased when Losartan is combined with Leuprolide.
Clemastine-Progesterone	Progesterone	0.942317	The metabolism of Progesterone can be decreased when combined with Clemastine.
Clemastine-Labetalol	Labetalol	0.942317	The metabolism of Labetalol can be decreased when combined with Clemastine.
Betamethasone-Liraglutide	Liraglutide	0.942127	The risk or severity of hyperglycemia can be increased when Betamethasone is combined with Liraglutide.
Betamethasone-Semaglutide	Semaglutide	0.942127	The risk or severity of hyperglycemia can be increased when Betamethasone is combined with Semaglutide.
Ofloxacin-Liraglutide	Liraglutide	0.942127	The therapeutic efficacy of Liraglutide can be increased when used in combination with Ofloxacin.
Escitalopram-Liraglutide	Escitalopram-Liraglutide	0.942127	The risk or severity of hypoglycemia can be increased when Escitalopram is combined with Liraglutide.
Dexamethasone-Liraglutide	Dexamethasone-Liraglutide	0.942127	The risk or severity of hyperglycemia can be increased when Dexamethasone is combined with Liraglutide.
Hydrochlorothiazide-Estradiol acetate	Estradiol acetate	0.942005	Hydrochlorothiazide may decrease the excretion rate of Estradiol acetate which could result in a higher serum level.
Cabergoline-Dextroamphetamine	Cabergoline	0.940966	The risk or severity of serotonin syndrome can be increased when Cabergoline is combined with Dextroamphetamine.
Bromocriptine-Dextroamphetamine	Bromocriptine	0.940966	The therapeutic efficacy of Bromocriptine can be decreased when used in combination with Dextroamphetamine.
Leuprolide-Desipramine	Leuprolide	0.940927	The risk or severity of QTc prolongation can be increased when Desipramine is combined with Leuprolide.
Clemastine-Duloxetine	Duloxetine	0.93994	The risk or severity of adverse effects can be increased when Clemastine is combined with Duloxetine.
Clemastine-Clonidine	Clonidine	0.93994	The risk or severity of sedation can be increased when Clonidine is combined with Clemastine.
Clemastine-Escitalopram	Escitalopram	0.93994	The risk or severity of QTc prolongation can be increased when Clemastine is combined with Escitalopram.
Betamethasone-Estriol	Estriol	0.939882	The serum concentration of Betamethasone can be increased when it is combined with Estriol.
Betamethasone-Esterified estrogens	Esterified estrogens	0.939882	The serum concentration of Betamethasone can be increased when it is combined with Esterified estrogens.
Cabergoline-Ketoprofen	Cabergoline	0.93893	The risk or severity of hypertension can be increased when Cabergoline is combined with Ketoprofen.
Cabergoline-Esketamine	Cabergoline	0.938589	The risk or severity of hypertension can be increased when Esketamine is combined with Cabergoline.
Atropine-Bromocriptine	Bromocriptine	0.938458	Bromocriptine may increase the central nervous system depressant (CNS depressant) activities of Atropine.
Betamethasone-Piroxicam	Piroxicam	0.937434	The risk or severity of gastrointestinal irritation can be increased when Betamethasone is combined with Piroxicam.
Betamethasone-Ibuprofen	Ibuprofen	0.937434	The risk or severity of gastrointestinal irritation can be increased when Betamethasone is combined with Ibuprofen.
Etonogestrel-Betamethasone	Etonogestrel	0.937372	The serum concentration of Etonogestrel can be increased when it is combined with Betamethasone.
Betamethasone-Ketorolac	Ketorolac	0.936654	The risk or severity of gastrointestinal irritation can be increased when Betamethasone is combined with Ketorolac.
Betamethasone-Diclofenac	Diclofenac	0.936454	The risk or severity of gastrointestinal irritation can be increased when Betamethasone is combined with Diclofenac.
Betamethasone-Naproxen	Naproxen	0.936454	The risk or severity of gastrointestinal irritation can be increased when Betamethasone is combined with Naproxen.
Tramadol-Dexmethylphenidate	Tramadol	0.936338	The risk or severity of serotonin syndrome can be increased when Tramadol is combined with Dexmethylphenidate.
Topiramate-Dexmethylphenidate	Topiramate	0.936338	The risk or severity of adverse effects can be increased when Topiramate is combined with Dexmethylphenidate.
Codeine-Dexmethylphenidate	Codeine	0.936338	The risk or severity of adverse effects can be increased when Codeine is combined with Dexmethylphenidate.
Amitriptyline-Dexmethylphenidate	Amitriptyline	0.936338	The serum concentration of Amitriptyline can be increased when it is combined with Dexmethylphenidate.
Labetalol-Dexmethylphenidate	Labetalol	0.936338	Dexmethylphenidate may decrease the antihypertensive activities of Labetalol.
Furosemide-Dexmethylphenidate	Furosemide	0.936338	Dexmethylphenidate may decrease the antihypertensive activities of Furosemide.
Fentanyl-Dexmethylphenidate	Fentanyl	0.936338	The risk or severity of adverse effects can be increased when Fentanyl is combined with Dexmethylphenidate.
Acetylsalicylic acid-Dexmethylphenidate	Acetylsalicylic acid	0.936338	The risk or severity of hypertension can be increased when Acetylsalicylic acid is combined with Dexmethylphenidate.
Pseudoephedrine-Bromocriptine	Bromocriptine	0.936273	The therapeutic efficacy of Pseudoephedrine can be decreased when used in combination with Bromocriptine.
Bupivacaine-Methylphenobarbital	Bupivacaine	0.93624	Methylphenobarbital may increase the hypotensive activities of Bupivacaine.
Methylphenobarbital-Levobupivacaine	Levobupivacaine	0.93624	Methylphenobarbital may increase the hypotensive activities of Levobupivacaine.
Betamethasone-Estradiol	Estradiol	0.936223	The serum concentration of Estradiol can be increased when it is combined with Betamethasone.
Betamethasone-Tibolone	Tibolone	0.935985	The serum concentration of Betamethasone can be increased when it is combined with Tibolone.
Megestrol acetate-Oxaprozin	Megestrol acetate	0.935776	Oxaprozin may decrease the excretion rate of Megestrol acetate which could result in a higher serum level.
Medroxyprogesterone acetate-Oxaprozin	Medroxyprogesterone acetate	0.935776	Oxaprozin may decrease the excretion rate of Medroxyprogesterone acetate which could result in a higher serum level.
Prednisone-Oxaprozin	Prednisone	0.935776	The risk or severity of gastrointestinal irritation can be increased when Oxaprozin is combined with Prednisone.
Prednisolone-Oxaprozin	Prednisolone	0.935776	The risk or severity of gastrointestinal irritation can be increased when Prednisolone is combined with Oxaprozin.
Medroxyprogesterone acetate-Insulin beef	Medroxyprogesterone acetate	0.935773	The therapeutic efficacy of Insulin beef can be decreased when used in combination with Medroxyprogesterone acetate.
Bupivacaine-Trandolapril	Bupivacaine	0.935754	The risk or severity of adverse effects can be increased when Bupivacaine is combined with Trandolapril.
Bupivacaine-Lisinopril	Bupivacaine	0.935754	The risk or severity of adverse effects can be increased when Bupivacaine is combined with Lisinopril.
Bupivacaine-Cilazapril	Bupivacaine	0.935754	The risk or severity of adverse effects can be increased when Bupivacaine is combined with Cilazapril.
Clemastine-Simvastatin	Simvastatin	0.935649	The metabolism of Simvastatin can be decreased when combined with Clemastine.
Bupivacaine-Pindolol	Bupivacaine	0.935575	The serum concentration of Bupivacaine can be increased when it is combined with Pindolol.
Pindolol-Levobupivacaine	Levobupivacaine	0.935575	Pindolol may decrease the excretion rate of Levobupivacaine which could result in a higher serum level.
Eszopiclone-Estradiol	Estradiol	0.935382	The metabolism of Estradiol can be decreased when combined with Eszopiclone.
Estradiol-Prednisolone	Estradiol-Prednisolone	0.935382	The serum concentration of Estradiol can be increased when it is combined with Prednisolone.
Estradiol-Quinidine	Estradiol	0.935382	The metabolism of Quinidine can be decreased when combined with Estradiol.
Estradiol-Ofloxacin	Estradiol	0.935382	The metabolism of Estradiol can be decreased when combined with Ofloxacin.
Losartan-Estradiol acetate	Estradiol acetate	0.935352	The metabolism of Estradiol acetate can be decreased when combined with Losartan.
Levonorgestrel-Betamethasone	Levonorgestrel	0.935109	The serum concentration of Levonorgestrel can be increased when it is combined with Betamethasone.
Betamethasone-Hydroxyprogesterone caproate	Hydroxyprogesterone caproate	0.935109	The serum concentration of Hydroxyprogesterone caproate can be increased when it is combined with Betamethasone.
Cabergoline-Secobarbital	Cabergoline	0.934897	The metabolism of Secobarbital can be increased when combined with Cabergoline.
Secobarbital-Bromocriptine	Bromocriptine	0.934897	The risk or severity of adverse effects can be increased when Secobarbital is combined with Bromocriptine.
Leuprolide-Hydrochlorothiazide	Leuprolide	0.934806	The risk or severity of QTc prolongation can be increased when Hydrochlorothiazide is combined with Leuprolide.
Estradiol-Sorbitol	Estradiol	0.934627	Estradiol may decrease the excretion rate of Sorbitol which could result in a higher serum level.
Alclometasone-Acarbose	Acarbose	0.934464	The risk or severity of hyperglycemia can be increased when Alclometasone is combined with Acarbose.
Alclometasone-Metformin	Metformin	0.934464	The risk or severity of hyperglycemia can be increased when Alclometasone is combined with Metformin.
Alclometasone-Digoxin	Digoxin	0.934464	The risk or severity of adverse effects can be increased when Alclometasone is combined with Digoxin.
Alclometasone-Rosiglitazone	Rosiglitazone	0.934464	The risk or severity of hyperglycemia can be increased when Alclometasone is combined with Rosiglitazone.
Alclometasone-Mifepristone	Mifepristone	0.934464	The risk or severity of hyperglycemia can be increased when Alclometasone is combined with Mifepristone.
Alclometasone-Isoniazid	Isoniazid	0.934464	The serum concentration of Isoniazid can be decreased when it is combined with Alclometasone.
Alclometasone-Pioglitazone	Pioglitazone	0.934464	The risk or severity of hyperglycemia can be increased when Alclometasone is combined with Pioglitazone.
Alclometasone-Bromocriptine	Bromocriptine	0.934464	The risk or severity of hyperglycemia can be increased when Alclometasone is combined with Bromocriptine.
Alclometasone-Sitagliptin	Sitagliptin	0.934464	The risk or severity of hyperglycemia can be increased when Alclometasone is combined with Sitagliptin.
Alclometasone-Exenatide	Exenatide	0.934464	The risk or severity of hyperglycemia can be increased when Alclometasone is combined with Exenatide.
Alclometasone-Alogliptin	Alogliptin	0.934464	The risk or severity of hyperglycemia can be increased when Alclometasone is combined with Alogliptin.
Alclometasone-Liraglutide	Liraglutide	0.934464	The risk or severity of hyperglycemia can be increased when Alclometasone is combined with Liraglutide.
Alclometasone-Semaglutide	Semaglutide	0.934464	The risk or severity of hyperglycemia can be increased when Alclometasone is combined with Semaglutide.
Sildenafil-Clemastine	Sildenafil	0.934444	The metabolism of Sildenafil can be decreased when combined with Clemastine.
Citalopram-Liraglutide	Liraglutide	0.934254	The risk or severity of hypoglycemia can be increased when Citalopram is combined with Liraglutide.
Levofloxacin-Liraglutide	Liraglutide	0.934254	The therapeutic efficacy of Liraglutide can be increased when used in combination with Levofloxacin.
Diphenhydramine-Estradiol cypionate	Estradiol cypionate	0.933849	The metabolism of Estradiol cypionate can be decreased when combined with Diphenhydramine.
Diphenhydramine-Estradiol valerate	Estradiol valerate	0.933849	The metabolism of Estradiol valerate can be decreased when combined with Diphenhydramine.
Chlorpheniramine-Estradiol cypionate	Estradiol cypionate	0.933849	The metabolism of Estradiol cypionate can be decreased when combined with Chlorpheniramine.
Chlorpheniramine-Estradiol valerate	Estradiol valerate	0.933849	The metabolism of Estradiol valerate can be decreased when combined with Chlorpheniramine.
Insulin human-Estradiol	Estradiol	0.933807	The metabolism of Estradiol can be increased when combined with Insulin human.
Insulin pork-Estradiol	Estradiol	0.933807	The metabolism of Estradiol can be increased when combined with Insulin pork.
Estradiol-Dalteparin	Estradiol	0.933807	Estradiol may decrease the anticoagulant activities of Dalteparin.
Estradiol-Tinzaparin	Estradiol	0.933807	Estradiol may decrease the anticoagulant activities of Tinzaparin.
Estradiol-Nadroparin	Estradiol	0.933807	Estradiol may decrease the anticoagulant activities of Nadroparin.
Estradiol-Reviparin	Estradiol	0.933807	Estradiol may decrease the anticoagulant activities of Reviparin.
Estradiol-Parnaparin	Estradiol	0.933807	Estradiol may decrease the anticoagulant activities of Parnaparin.
Cabergoline-Quinine	Cabergoline	0.933789	The metabolism of Quinine can be increased when combined with Cabergoline.
Desipramine-Estradiol acetate	Estradiol acetate	0.9336	The metabolism of Desipramine can be decreased when combined with Estradiol acetate.
Chlorpheniramine-Triptorelin	Triptorelin	0.933309	The risk or severity of QTc prolongation can be increased when Triptorelin is combined with Chlorpheniramine.
Betamethasone-Exenatide	Exenatide	0.933177	The risk or severity of hyperglycemia can be increased when Betamethasone is combined with Exenatide.
Ofloxacin-Exenatide	Exenatide	0.933177	The therapeutic efficacy of Exenatide can be increased when used in combination with Ofloxacin.
Escitalopram-Exenatide	Escitalopram-Exenatide	0.933177	The risk or severity of hypoglycemia can be increased when Escitalopram is combined with Exenatide.
Dexamethasone-Exenatide	Dexamethasone-Exenatide	0.933177	The risk or severity of hyperglycemia can be increased when Dexamethasone is combined with Exenatide.
Etonogestrel-Secobarbital	Etonogestrel	0.93229	The metabolism of Etonogestrel can be increased when combined with Secobarbital.
Warfarin-Estradiol	Warfarin-Estradiol	0.931929	Warfarin may decrease the excretion rate of Estradiol which could result in a higher serum level.
Estradiol-Exemestane	Estradiol-Exemestane	0.931929	The therapeutic efficacy of Exemestane can be decreased when used in combination with Estradiol.
Estradiol-Anastrozole	Estradiol-Anastrozole	0.931929	The therapeutic efficacy of Anastrozole can be decreased when used in combination with Estradiol.
Leuprolide-Betamethasone	Leuprolide	0.931886	The risk or severity of myopathy, rhabdomyolysis, and myoglobinuria can be increased when Leuprolide is combined with Betamethasone.
Somatotropin-Betamethasone	Somatotropin	0.931886	The therapeutic efficacy of Betamethasone can be decreased when used in combination with Somatotropin.
Cholecalciferol-Betamethasone	Cholecalciferol	0.931886	The therapeutic efficacy of Cholecalciferol can be decreased when used in combination with Betamethasone.
Tramadol-Betamethasone	Tramadol	0.931886	The metabolism of Betamethasone can be increased when combined with Tramadol.
Azithromycin-Betamethasone	Azithromycin	0.931886	The serum concentration of Azithromycin can be increased when it is combined with Betamethasone.
Diethylstilbestrol-Betamethasone	Diethylstilbestrol	0.931886	The serum concentration of Diethylstilbestrol can be increased when it is combined with Betamethasone.
Acarbose-Betamethasone	Acarbose	0.931886	The risk or severity of hyperglycemia can be increased when Betamethasone is combined with Acarbose.
Conjugated estrogens-Betamethasone	Conjugated estrogens	0.931886	The serum concentration of Betamethasone can be increased when it is combined with Conjugated estrogens.
Desogestrel-Betamethasone	Desogestrel	0.931886	The serum concentration of Desogestrel can be increased when it is combined with Betamethasone.
Amitriptyline-Betamethasone	Amitriptyline	0.931886	The metabolism of Amitriptyline can be increased when combined with Betamethasone.
Metformin-Betamethasone	Metformin	0.931886	The therapeutic efficacy of Metformin can be decreased when used in combination with Betamethasone.
Methadone-Betamethasone	Methadone	0.931886	The metabolism of Methadone can be increased when combined with Betamethasone.
Digoxin-Betamethasone	Digoxin	0.931886	The risk or severity of adverse effects can be increased when Betamethasone is combined with Digoxin.
Progesterone-Betamethasone	Progesterone	0.931886	The serum concentration of Betamethasone can be increased when it is combined with Progesterone.
Rosiglitazone-Betamethasone	Rosiglitazone	0.931886	The risk or severity of hyperglycemia can be increased when Betamethasone is combined with Rosiglitazone.
Betamethasone-Meperidine	Meperidine	0.931886	The metabolism of Meperidine can be increased when combined with Betamethasone.
Betamethasone-Duloxetine	Duloxetine	0.931886	The metabolism of Duloxetine can be increased when combined with Betamethasone.
Betamethasone-Flutamide	Flutamide	0.931886	The metabolism of Flutamide can be increased when combined with Betamethasone.
Betamethasone-Rofecoxib	Rofecoxib	0.931886	The risk or severity of gastrointestinal irritation can be increased when Betamethasone is combined with Rofecoxib.
Betamethasone-Medroxyprogesterone acetate	Medroxyprogesterone acetate	0.931886	The serum concentration of Medroxyprogesterone acetate can be increased when it is combined with Betamethasone.
Betamethasone-Oxandrolone	Oxandrolone	0.931886	The risk or severity of fluid retention can be increased when Betamethasone is combined with Oxandrolone.
Betamethasone-Testosterone	Testosterone	0.931886	The risk or severity of edema formation can be increased when Testosterone is combined with Betamethasone.
Betamethasone-Tamoxifen	Tamoxifen	0.931886	The metabolism of Tamoxifen can be increased when combined with Betamethasone.
Betamethasone-Warfarin	Warfarin	0.931886	The metabolism of Warfarin can be increased when combined with Betamethasone.
Betamethasone-Midazolam	Midazolam	0.931886	The metabolism of Midazolam can be increased when combined with Betamethasone.
Betamethasone-Furosemide	Furosemide	0.931886	The risk or severity of hypokalemia can be increased when Betamethasone is combined with Furosemide.
Betamethasone-Norethisterone	Norethisterone	0.931886	The serum concentration of Norethisterone can be increased when it is combined with Betamethasone.
Betamethasone-Rocuronium	Rocuronium	0.931886	The risk or severity of myopathy and weakness can be increased when Rocuronium is combined with Betamethasone.
Betamethasone-Fentanyl	Fentanyl	0.931886	The metabolism of Fentanyl can be increased when combined with Betamethasone.
Betamethasone-Ethynodiol diacetate	Ethynodiol diacetate	0.931886	The serum concentration of Ethynodiol diacetate can be increased when it is combined with Betamethasone.
Betamethasone-Diazepam	Diazepam	0.931886	The metabolism of Diazepam can be increased when combined with Betamethasone.
Betamethasone-Mifepristone	Mifepristone	0.931886	The therapeutic efficacy of Betamethasone can be decreased when used in combination with Mifepristone.
Betamethasone-Prednisolone	Prednisolone	0.931886	The risk or severity of adverse effects can be increased when Betamethasone is combined with Prednisolone.
Betamethasone-Sirolimus	Sirolimus	0.931886	The serum concentration of Sirolimus can be increased when it is combined with Betamethasone.
Betamethasone-Acetylsalicylic acid	Acetylsalicylic acid	0.931886	The risk or severity of adverse effects can be increased when Betamethasone is combined with Acetylsalicylic acid.
Betamethasone-Isoniazid	Isoniazid	0.931886	The serum concentration of Isoniazid can be decreased when it is combined with Betamethasone.
Betamethasone-Norgestimate	Norgestimate	0.931886	The serum concentration of Norgestimate can be increased when it is combined with Betamethasone.
Betamethasone-Methyldopa	Methyldopa	0.931886	The risk or severity of myopathy, rhabdomyolysis, and myoglobinuria can be increased when Betamethasone is combined with Methyldopa.
Betamethasone-Ethinylestradiol	Ethinylestradiol	0.931886	The serum concentration of Ethinylestradiol can be increased when it is combined with Betamethasone.
Betamethasone-Isotretinoin	Isotretinoin	0.931886	The risk or severity of myopathy, rhabdomyolysis, and myoglobinuria can be increased when Betamethasone is combined with Isotretinoin.
Betamethasone-Letrozole	Letrozole	0.931886	The risk or severity of myopathy, rhabdomyolysis, and myoglobinuria can be increased when Betamethasone is combined with Letrozole.
Betamethasone-Ketoconazole	Ketoconazole	0.931886	The metabolism of Betamethasone can be decreased when combined with Ketoconazole.
Betamethasone-Nifedipine	Nifedipine	0.931886	The metabolism of Nifedipine can be increased when combined with Betamethasone.
Betamethasone-Pioglitazone	Pioglitazone	0.931886	The metabolism of Pioglitazone can be increased when combined with Betamethasone.
Betamethasone-Sitagliptin	Sitagliptin	0.931886	The risk or severity of hyperglycemia can be increased when Betamethasone is combined with Sitagliptin.
Betamethasone-Paliperidone	Paliperidone	0.931886	The metabolism of Paliperidone can be increased when combined with Betamethasone.
Betamethasone-Mestranol	Mestranol	0.931886	The serum concentration of Mestranol can be increased when it is combined with Betamethasone.
Betamethasone-Drospirenone	Drospirenone	0.931886	The serum concentration of Drospirenone can be increased when it is combined with Betamethasone.
Betamethasone-Danazol	Danazol	0.931886	The risk or severity of fluid retention can be increased when Betamethasone is combined with Danazol.
Betamethasone-Roflumilast	Roflumilast	0.931886	Roflumilast may increase the immunosuppressive activities of Betamethasone.
Betamethasone-Metamizole	Metamizole	0.931886	The risk or severity of gastrointestinal irritation can be increased when Betamethasone is combined with Metamizole.
Betamethasone-Cyproterone acetate	Cyproterone acetate	0.931886	The serum concentration of Cyproterone acetate can be increased when it is combined with Betamethasone.
Betamethasone-Alogliptin	Alogliptin	0.931886	The risk or severity of hyperglycemia can be increased when Betamethasone is combined with Alogliptin.
Betamethasone-Calcium carbonate	Calcium carbonate	0.931886	The bioavailability of Betamethasone can be decreased when combined with Calcium carbonate.
Betamethasone-Ulipristal	Ulipristal	0.931886	The serum concentration of Betamethasone can be increased when it is combined with Ulipristal.
Betamethasone-Dexketoprofen	Dexketoprofen	0.931886	The risk or severity of gastrointestinal irritation can be increased when Betamethasone is combined with Dexketoprofen.
Betamethasone-Vitamin D	Vitamin D	0.931886	The therapeutic efficacy of Vitamin D can be decreased when used in combination with Betamethasone.
Betamethasone-Lynestrenol	Lynestrenol	0.931886	The serum concentration of Lynestrenol can be increased when it is combined with Betamethasone.
Betamethasone-Segesterone acetate	Segesterone acetate	0.931886	The metabolism of Segesterone acetate can be increased when combined with Betamethasone.
Etonogestrel-Pentobarbital	Etonogestrel	0.931595	The metabolism of Etonogestrel can be increased when combined with Pentobarbital.
Hydroflumethiazide-Exenatide	Exenatide	0.930958	The therapeutic efficacy of Exenatide can be decreased when used in combination with Hydroflumethiazide.
Hydroflumethiazide-Liraglutide	Liraglutide	0.930958	The therapeutic efficacy of Liraglutide can be decreased when used in combination with Hydroflumethiazide.
Cabergoline-Protriptyline	Cabergoline	0.930701	The risk or severity of adverse effects can be increased when Cabergoline is combined with Protriptyline.
Protriptyline-Bromocriptine	Bromocriptine	0.930701	Protriptyline may increase the vasopressor activities of Bromocriptine.
Emtricitabine-Estradiol cypionate	Estradiol cypionate	0.930578	Emtricitabine may decrease the excretion rate of Estradiol cypionate which could result in a higher serum level.
Emtricitabine-Estradiol valerate	Estradiol valerate	0.930578	Emtricitabine may decrease the excretion rate of Estradiol valerate which could result in a higher serum level.
Topiramate-Esomeprazole	Topiramate	0.930184	The metabolism of Esomeprazole can be decreased when combined with Topiramate.
Tenofovir disoproxil-Estradiol cypionate	Estradiol cypionate	0.929894	Tenofovir disoproxil may decrease the excretion rate of Estradiol cypionate which could result in a higher serum level.
Tenofovir disoproxil-Estradiol valerate	Estradiol valerate	0.929894	Tenofovir disoproxil may decrease the excretion rate of Estradiol valerate which could result in a higher serum level.
Ketamine-Segesterone acetate	Segesterone acetate	0.929871	The metabolism of Segesterone acetate can be increased when combined with Ketamine.
Emtricitabine-Estradiol acetate	Estradiol acetate	0.929787	Emtricitabine may decrease the excretion rate of Estradiol acetate which could result in a higher serum level.
Pentobarbital-Norethynodrel	Norethynodrel	0.929741	The metabolism of Norethynodrel can be increased when combined with Pentobarbital.
Pentobarbital-Norgestrel	Norgestrel	0.929741	The metabolism of Norgestrel can be increased when combined with Pentobarbital.
Hydroflumethiazide-Estradiol	Estradiol	0.929709	Hydroflumethiazide may increase the excretion rate of Estradiol which could result in a lower serum level and potentially a reduction in efficacy.
Piroxicam-Dexmethylphenidate	Piroxicam	0.92956	The risk or severity of hypertension can be increased when Piroxicam is combined with Dexmethylphenidate.
Ibuprofen-Dexmethylphenidate	Ibuprofen	0.92956	The risk or severity of hypertension can be increased when Ibuprofen is combined with Dexmethylphenidate.
Oxaprozin-Estradiol cypionate	Estradiol cypionate	0.929446	Oxaprozin may decrease the excretion rate of Estradiol cypionate which could result in a higher serum level.
Oxaprozin-Estradiol valerate	Estradiol valerate	0.929446	Oxaprozin may decrease the excretion rate of Estradiol valerate which could result in a higher serum level.
Escitalopram-Bromocriptine	Escitalopram-Bromocriptine	0.929169	The risk or severity of adverse effects can be increased when Escitalopram is combined with Bromocriptine.
Bromocriptine-Dexamethasone	Bromocriptine-Dexamethasone	0.929169	The risk or severity of hyperglycemia can be increased when Dexamethasone is combined with Bromocriptine.
Testosterone-Isotretinoin	Testosterone-Isotretinoin	0.92914	Testosterone may decrease the excretion rate of Isotretinoin which could result in a higher serum level.
Alitretinoin-Estradiol	Estradiol	0.929019	The therapeutic efficacy of Estradiol can be decreased when used in combination with Alitretinoin.
Pentobarbital-Megestrol acetate	Megestrol acetate	0.928907	The metabolism of Megestrol acetate can be increased when combined with Pentobarbital.
Ketorolac-Dexmethylphenidate	Ketorolac	0.92878	The risk or severity of hypertension can be increased when Ketorolac is combined with Dexmethylphenidate.
Mefenamic acid-Estradiol cypionate	Estradiol cypionate	0.928761	The metabolism of Estradiol cypionate can be decreased when combined with Mefenamic acid.
Mefenamic acid-Estradiol valerate	Estradiol valerate	0.928761	The metabolism of Estradiol valerate can be decreased when combined with Mefenamic acid.
Diclofenac-Dexmethylphenidate	Diclofenac	0.92858	The risk or severity of hypertension can be increased when Diclofenac is combined with Dexmethylphenidate.
Naproxen-Dexmethylphenidate	Naproxen	0.92858	The risk or severity of hypertension can be increased when Naproxen is combined with Dexmethylphenidate.
Cabergoline-Atropine	Cabergoline	0.928576	Cabergoline may increase the central nervous system depressant (CNS depressant) activities of Atropine.
Pregabalin-Dexmethylphenidate	Pregabalin	0.928464	The therapeutic efficacy of Dexmethylphenidate can be increased when used in combination with Pregabalin.
Etomidate-Dexmethylphenidate	Etomidate	0.928464	The risk or severity of adverse effects can be increased when Etomidate is combined with Dexmethylphenidate.
Methadone-Dexmethylphenidate	Methadone	0.928464	The risk or severity of adverse effects can be increased when Methadone is combined with Dexmethylphenidate.
Meperidine-Dexmethylphenidate	Meperidine	0.928464	The risk or severity of adverse effects can be increased when Meperidine is combined with Dexmethylphenidate.
Duloxetine-Dexmethylphenidate	Duloxetine	0.928464	The risk or severity of adverse effects can be increased when Dexmethylphenidate is combined with Duloxetine.
Rofecoxib-Dexmethylphenidate	Rofecoxib	0.928464	The risk or severity of hypertension can be increased when Rofecoxib is combined with Dexmethylphenidate.
Clonidine-Dexmethylphenidate	Clonidine	0.928464	The risk or severity of sedation can be increased when Clonidine is combined with Dexmethylphenidate.
Magnesium sulfate-Dexmethylphenidate	Magnesium sulfate	0.928464	The therapeutic efficacy of Dexmethylphenidate can be increased when used in combination with Magnesium sulfate.
Warfarin-Dexmethylphenidate	Warfarin	0.928464	The serum concentration of the active metabolites of Warfarin can be increased when Warfarin is used in combination with Dexmethylphenidate.
Midazolam-Dexmethylphenidate	Midazolam	0.928464	The risk or severity of adverse effects can be increased when Midazolam is combined with Dexmethylphenidate.
Risperidone-Dexmethylphenidate	Risperidone	0.928464	The risk or severity of adverse effects can be increased when Risperidone is combined with Dexmethylphenidate.
Propofol-Dexmethylphenidate	Propofol	0.928464	The risk or severity of adverse effects can be increased when Propofol is combined with Dexmethylphenidate.
Diazepam-Dexmethylphenidate	Diazepam	0.928464	The risk or severity of adverse effects can be increased when Diazepam is combined with Dexmethylphenidate.
Isoniazid-Dexmethylphenidate	Isoniazid	0.928464	The risk or severity of serotonin syndrome can be increased when Isoniazid is combined with Dexmethylphenidate.
Methyldopa-Dexmethylphenidate	Methyldopa	0.928464	Dexmethylphenidate may decrease the antihypertensive activities of Methyldopa.
Gabapentin-Dexmethylphenidate	Gabapentin	0.928464	The risk or severity of adverse effects can be increased when Gabapentin is combined with Dexmethylphenidate.
Aripiprazole-Dexmethylphenidate	Aripiprazole	0.928464	The risk or severity of adverse effects can be increased when Aripiprazole is combined with Dexmethylphenidate.
Ergometrine-Dexmethylphenidate	Ergometrine	0.928464	The risk or severity of adverse effects can be increased when Ergometrine is combined with Dexmethylphenidate.
Lisdexamfetamine-Dexmethylphenidate	Lisdexamfetamine	0.928464	The risk or severity of serotonin syndrome can be increased when Lisdexamfetamine is combined with Dexmethylphenidate.
Paliperidone-Dexmethylphenidate	Paliperidone	0.928464	The risk or severity of adverse effects can be increased when Paliperidone is combined with Dexmethylphenidate.
Metamizole-Dexmethylphenidate	Metamizole	0.928464	The risk or severity of hypertension can be increased when Metamizole is combined with Dexmethylphenidate.
Dexmethylphenidate-Dexketoprofen	Dexketoprofen	0.928464	The risk or severity of hypertension can be increased when Dexmethylphenidate is combined with Dexketoprofen.
Amphetamine-Lovastatin	Lovastatin	0.928258	The metabolism of Amphetamine can be decreased when combined with Lovastatin.
Amphetamine-Simvastatin	Simvastatin	0.928258	The metabolism of Simvastatin can be decreased when combined with Amphetamine.
Levobupivacaine-Desvenlafaxine	Levobupivacaine	0.928245	Levobupivacaine may decrease the excretion rate of Desvenlafaxine which could result in a higher serum level.
Bupivacaine-Pentobarbital	Bupivacaine	0.927211	The therapeutic efficacy of Pentobarbital can be decreased when used in combination with Bupivacaine.
Pentobarbital-Levobupivacaine	Levobupivacaine	0.927211	Pentobarbital may increase the hypotensive activities of Levobupivacaine.
Lovastatin-Betamethasone	Lovastatin	0.926762	The metabolism of Lovastatin can be increased when combined with Betamethasone.
Betamethasone-Simvastatin	Simvastatin	0.926762	The metabolism of Simvastatin can be increased when combined with Betamethasone.
Conjugated estrogens-Esomeprazole	Conjugated estrogens	0.926512	The excretion of Conjugated estrogens can be decreased when combined with Esomeprazole.
Esomeprazole-Estradiol	Estradiol	0.926512	The excretion of Estradiol can be decreased when combined with Esomeprazole.
Methylphenidate-Risperidone	Risperidone	0.925978	The risk or severity of adverse effects can be increased when Risperidone is combined with Methylphenidate.
Methylphenidate-Paliperidone	Paliperidone	0.925978	The risk or severity of adverse effects can be increased when Paliperidone is combined with Methylphenidate.
Pentobarbital-Gestrinone	Gestrinone	0.925932	The metabolism of Gestrinone can be increased when combined with Pentobarbital.
Maprotiline-Triptorelin	Triptorelin	0.92593	The risk or severity of QTc prolongation can be increased when Maprotiline is combined with Triptorelin.
Bupivacaine-Penbutolol	Bupivacaine	0.925694	The serum concentration of Bupivacaine can be increased when it is combined with Penbutolol.
Levobupivacaine-Penbutolol	Levobupivacaine	0.925694	Levobupivacaine may decrease the excretion rate of Penbutolol which could result in a higher serum level.
Rofecoxib-Estradiol	Rofecoxib-Estradiol	0.925506	The metabolism of Estradiol can be decreased when combined with Rofecoxib.
Amphetamine-Risperidone	Risperidone	0.925329	The therapeutic efficacy of Risperidone can be decreased when used in combination with Amphetamine.
Amphetamine-Paliperidone	Paliperidone	0.925329	The therapeutic efficacy of Paliperidone can be decreased when used in combination with Amphetamine.
Citalopram-Exenatide	Exenatide	0.925303	The risk or severity of hypoglycemia can be increased when Citalopram is combined with Exenatide.
Levofloxacin-Exenatide	Exenatide	0.925303	The therapeutic efficacy of Exenatide can be increased when used in combination with Levofloxacin.
Secobarbital-Medrogestone	Medrogestone	0.925293	The serum concentration of Medrogestone can be decreased when it is combined with Secobarbital.
Pentobarbital-Norelgestromin	Norelgestromin	0.924994	The metabolism of Norelgestromin can be increased when combined with Pentobarbital.
Pentobarbital-Nomegestrol	Nomegestrol	0.924994	The metabolism of Nomegestrol can be increased when combined with Pentobarbital.
Dydrogesterone-Dalteparin	Dydrogesterone	0.924837	Dydrogesterone may decrease the anticoagulant activities of Dalteparin.
Dydrogesterone-Tinzaparin	Dydrogesterone	0.924837	Dydrogesterone may decrease the anticoagulant activities of Tinzaparin.
Dydrogesterone-Nadroparin	Dydrogesterone	0.924837	Dydrogesterone may decrease the anticoagulant activities of Nadroparin.
Dydrogesterone-Reviparin	Dydrogesterone	0.924837	Dydrogesterone may decrease the anticoagulant activities of Reviparin.
Dydrogesterone-Parnaparin	Dydrogesterone	0.924837	Dydrogesterone may decrease the anticoagulant activities of Parnaparin.
Bemiparin-Norethynodrel	Bemiparin-Norethynodrel	0.924837	Norethynodrel may decrease the anticoagulant activities of Bemiparin.
Bemiparin-Norgestrel	Bemiparin-Norgestrel	0.924837	Norgestrel may decrease the anticoagulant activities of Bemiparin.
Lovastatin-Ketamine	Lovastatin	0.924746	The metabolism of Ketamine can be decreased when combined with Lovastatin.
Simvastatin-Ketamine	Simvastatin	0.924746	The metabolism of Ketamine can be decreased when combined with Simvastatin.
Citalopram-Estradiol	Estradiol	0.924677	The metabolism of Estradiol can be decreased when combined with Citalopram.
Amitriptyline-Estradiol	Amitriptyline-Estradiol	0.924677	The metabolism of Estradiol can be decreased when combined with Amitriptyline.
Omeprazole-Estradiol	Estradiol	0.924677	The metabolism of Estradiol can be decreased when combined with Omeprazole.
Quinine-Estradiol	Estradiol	0.924677	The metabolism of Estradiol can be decreased when combined with Quinine.
Mannitol-Estradiol	Estradiol	0.924677	Mannitol may decrease the excretion rate of Estradiol which could result in a higher serum level.
Tretinoin-Estradiol	Estradiol	0.924677	The therapeutic efficacy of Estradiol can be decreased when used in combination with Tretinoin.
Estradiol-Isotretinoin	Estradiol-Isotretinoin	0.924677	Estradiol may decrease the excretion rate of Isotretinoin which could result in a higher serum level.
Estradiol-Ketoprofen	Estradiol	0.924677	Ketoprofen may decrease the excretion rate of Estradiol which could result in a higher serum level.
Estradiol-Levofloxacin	Estradiol	0.924677	The metabolism of Estradiol can be decreased when combined with Levofloxacin.
Estradiol-Zopiclone	Estradiol	0.924677	The metabolism of Zopiclone can be decreased when combined with Estradiol.
Estradiol-Ketamine	Estradiol	0.924677	The metabolism of Estradiol can be increased when combined with Ketamine.
Estradiol-Dexamethasone	Estradiol-Dexamethasone	0.924677	The serum concentration of Estradiol can be increased when it is combined with Dexamethasone.
Estradiol-Esketamine	Estradiol	0.924677	The metabolism of Esketamine can be decreased when combined with Estradiol.
Pentobarbital-Medrogestone	Medrogestone	0.924599	The serum concentration of Medrogestone can be decreased when it is combined with Pentobarbital.
Quinine-Dienogest	Dienogest	0.924443	The therapeutic efficacy of Quinine can be decreased when used in combination with Dienogest.
Ketamine-Dienogest	Dienogest	0.924443	The metabolism of Dienogest can be increased when combined with Ketamine.
Dienogest-Esketamine	Dienogest	0.924443	The metabolism of Dienogest can be increased when combined with Esketamine.
Oxaprozin-Dexamethasone	Dexamethasone	0.924382	The risk or severity of gastrointestinal irritation can be increased when Dexamethasone is combined with Oxaprozin.
Ursodeoxycholic acid-Gestrinone	Gestrinone	0.924283	The therapeutic efficacy of Ursodeoxycholic acid can be decreased when used in combination with Gestrinone.
Chenodeoxycholic acid-Gestrinone	Gestrinone	0.924283	The therapeutic efficacy of Chenodeoxycholic acid can be decreased when used in combination with Gestrinone.
Acetaminophen-Insulin beef	Acetaminophen	0.924232	The metabolism of Insulin beef can be increased when combined with Acetaminophen.
Megestrol acetate-Bemiparin	Megestrol acetate-Bemiparin	0.924174	Megestrol acetate may decrease the anticoagulant activities of Bemiparin.
Levonorgestrel-Bemiparin	Levonorgestrel-Bemiparin	0.924174	Levonorgestrel may decrease the anticoagulant activities of Bemiparin.
Dydrogesterone-Bemiparin	Dydrogesterone-Bemiparin	0.924174	Dydrogesterone may decrease the anticoagulant activities of Bemiparin.
Progesterone-Bemiparin	Progesterone-Bemiparin	0.924174	Progesterone may decrease the anticoagulant activities of Bemiparin.
Medroxyprogesterone acetate-Bemiparin	Medroxyprogesterone acetate-Bemiparin	0.924174	Medroxyprogesterone acetate may decrease the anticoagulant activities of Bemiparin.
Norethisterone-Bemiparin	Norethisterone-Bemiparin	0.924174	Norethisterone may decrease the anticoagulant activities of Bemiparin.
Escitalopram-Enoxaparin	Escitalopram-Enoxaparin	0.924174	The risk or severity of bleeding can be increased when Escitalopram is combined with Enoxaparin.
Escitalopram-Bemiparin	Escitalopram-Bemiparin	0.924174	The risk or severity of bleeding can be increased when Escitalopram is combined with Bemiparin.
Pentobarbital-Dienogest	Dienogest	0.92416	The metabolism of Dienogest can be increased when combined with Pentobarbital.
Follitropin-Desipramine	Follitropin	0.924032	The risk or severity of Cardiac Arrhythmia can be increased when Follitropin is combined with Desipramine.
Estradiol-Neomycin	Estradiol	0.923913	Neomycin may decrease the excretion rate of Estradiol which could result in a higher serum level.
Levobupivacaine-Trichlormethiazide	Levobupivacaine	0.923897	Levobupivacaine may increase the excretion rate of Trichlormethiazide which could result in a lower serum level and potentially a reduction in efficacy.
Betamethasone-Risperidone	Risperidone	0.923833	The metabolism of Risperidone can be increased when combined with Betamethasone.
Oxaprozin-Estradiol acetate	Estradiol acetate	0.923783	Oxaprozin may decrease the excretion rate of Estradiol acetate which could result in a higher serum level.
Quinine-Buserelin	Buserelin	0.923729	The risk or severity of QTc prolongation can be increased when Buserelin is combined with Quinine.
Quinidine-Buserelin	Buserelin	0.923729	The risk or severity of QTc prolongation can be increased when Buserelin is combined with Quinidine.
Ofloxacin-Buserelin	Buserelin	0.923729	The risk or severity of QTc prolongation can be increased when Buserelin is combined with Ofloxacin.
Escitalopram-Buserelin	Escitalopram-Buserelin	0.923729	The risk or severity of QTc prolongation can be increased when Buserelin is combined with Escitalopram.
Estradiol-Heparin	Estradiol-Heparin	0.923434	The therapeutic efficacy of Heparin can be decreased when used in combination with Estradiol.
Phenytoin-Estradiol cypionate	Estradiol cypionate	0.923402	The metabolism of Estradiol cypionate can be increased when combined with Phenytoin.
Phenytoin-Estradiol valerate	Estradiol valerate	0.923402	The serum concentration of Estradiol valerate can be decreased when it is combined with Phenytoin.
Fosphenytoin-Estradiol cypionate	Estradiol cypionate	0.923402	The metabolism of Fosphenytoin can be increased when combined with Estradiol cypionate.
Fosphenytoin-Estradiol valerate	Estradiol valerate	0.923402	The serum concentration of Fosphenytoin can be decreased when it is combined with Estradiol valerate.
Ofloxacin-Semaglutide	Semaglutide	0.923337	The therapeutic efficacy of Semaglutide can be increased when used in combination with Ofloxacin.
Escitalopram-Semaglutide	Escitalopram-Semaglutide	0.923337	The risk or severity of hypoglycemia can be increased when Escitalopram is combined with Semaglutide.
Dexamethasone-Semaglutide	Dexamethasone-Semaglutide	0.923337	The risk or severity of hyperglycemia can be increased when Dexamethasone is combined with Semaglutide.
Imipramine-Estradiol cypionate	Estradiol cypionate	0.923146	The metabolism of Estradiol cypionate can be decreased when combined with Imipramine.
Imipramine-Estradiol valerate	Estradiol valerate	0.923146	The metabolism of Estradiol valerate can be decreased when combined with Imipramine.
Maprotiline-Estradiol cypionate	Estradiol cypionate	0.923146	The metabolism of Maprotiline can be decreased when combined with Estradiol cypionate.
Maprotiline-Estradiol valerate	Estradiol valerate	0.923146	The metabolism of Maprotiline can be decreased when combined with Estradiol valerate.
Risperidone-Hydroflumethiazide	Risperidone	0.922905	Hydroflumethiazide may increase the hypotensive activities of Risperidone.
Hydroflumethiazide-Paliperidone	Paliperidone	0.922905	Hydroflumethiazide may increase the excretion rate of Paliperidone which could result in a lower serum level and potentially a reduction in efficacy.
Leuprolide-Chlorpheniramine	Leuprolide	0.922875	The risk or severity of QTc prolongation can be increased when Leuprolide is combined with Chlorpheniramine.
Tolazamide-Estradiol cypionate	Estradiol cypionate	0.922628	The therapeutic efficacy of Estradiol cypionate can be decreased when used in combination with Tolazamide.
Tolazamide-Estradiol valerate	Estradiol valerate	0.922628	The therapeutic efficacy of Estradiol valerate can be decreased when used in combination with Tolazamide.
Tolbutamide-Estradiol cypionate	Estradiol cypionate	0.922628	The therapeutic efficacy of Estradiol cypionate can be decreased when used in combination with Tolbutamide.
Tolbutamide-Estradiol valerate	Estradiol valerate	0.922628	The therapeutic efficacy of Estradiol valerate can be decreased when used in combination with Tolbutamide.
Risperidone-Ephedrine	Risperidone	0.922351	The therapeutic efficacy of Ephedrine can be decreased when used in combination with Risperidone.
Paliperidone-Ephedrine	Paliperidone	0.922351	The therapeutic efficacy of Ephedrine can be decreased when used in combination with Paliperidone.
Esomeprazole-Diazepam	Diazepam	0.922311	The metabolism of Diazepam can be decreased when combined with Esomeprazole.
Cabergoline-Escitalopram	Cabergoline-Escitalopram	0.922201	The risk or severity of serotonin syndrome can be increased when Cabergoline is combined with Escitalopram.
Insulin human-Risperidone	Risperidone	0.92217	The therapeutic efficacy of Insulin human can be decreased when used in combination with Risperidone.
Insulin human-Paliperidone	Paliperidone	0.92217	The therapeutic efficacy of Insulin human can be decreased when used in combination with Paliperidone.
Insulin pork-Risperidone	Risperidone	0.92217	The therapeutic efficacy of Insulin pork can be decreased when used in combination with Risperidone.
Insulin pork-Paliperidone	Paliperidone	0.92217	The therapeutic efficacy of Insulin pork can be decreased when used in combination with Paliperidone.
Cabergoline-Zopiclone	Cabergoline	0.922112	The metabolism of Zopiclone can be decreased when combined with Cabergoline.
Lovastatin-Prednisone acetate	Lovastatin	0.921419	The metabolism of Lovastatin can be increased when combined with Prednisone acetate.
Simvastatin-Prednisone acetate	Simvastatin	0.921419	The metabolism of Simvastatin can be increased when combined with Prednisone acetate.
Lovastatin-Methylprednisolone hemisuccinate	Lovastatin	0.921395	The metabolism of Lovastatin can be increased when combined with Methylprednisolone hemisuccinate.
Simvastatin-Methylprednisolone hemisuccinate	Simvastatin	0.921395	The metabolism of Simvastatin can be increased when combined with Methylprednisolone hemisuccinate.
Estradiol-Prasterone	Estradiol-Prasterone	0.921326	The risk or severity of adverse effects can be increased when Prasterone is combined with Estradiol.
Leuprolide-Cetirizine	Leuprolide	0.921261	The risk or severity of QTc prolongation can be increased when Cetirizine is combined with Leuprolide.
Leuprolide-Levocetirizine	Leuprolide	0.921261	The risk or severity of QTc prolongation can be increased when Levocetirizine is combined with Leuprolide.
Pregabalin-Cetirizine	Pregabalin	0.921261	The therapeutic efficacy of Cetirizine can be increased when used in combination with Pregabalin.
Cabergoline-Cetirizine	Cabergoline	0.921261	The risk or severity of adverse effects can be increased when Cabergoline is combined with Cetirizine.
Methadone-Cetirizine	Methadone	0.921261	The risk or severity of adverse effects can be increased when Methadone is combined with Cetirizine.
Cetirizine-Digoxin	Digoxin	0.921261	Cetirizine may decrease the excretion rate of Digoxin which could result in a higher serum level.
Cetirizine-Rocuronium	Rocuronium	0.921261	The risk or severity of adverse effects can be increased when Cetirizine is combined with Rocuronium.
Cetirizine-Risperidone	Risperidone	0.921261	The risk or severity of adverse effects can be increased when Cetirizine is combined with Risperidone.
Cetirizine-Buprenorphine	Buprenorphine	0.921261	Cetirizine may increase the central nervous system depressant (CNS depressant) activities of Buprenorphine.
Cetirizine-Bromocriptine	Bromocriptine	0.921261	The risk or severity of adverse effects can be increased when Cetirizine is combined with Bromocriptine.
Cetirizine-Aripiprazole	Aripiprazole	0.921261	The risk or severity of adverse effects can be increased when Cetirizine is combined with Aripiprazole.
Cetirizine-Ergometrine	Ergometrine	0.921261	The risk or severity of adverse effects can be increased when Cetirizine is combined with Ergometrine.
Cetirizine-Lisdexamfetamine	Lisdexamfetamine	0.921261	Lisdexamfetamine may decrease the sedative and stimulatory activities of Cetirizine.
Cetirizine-Paliperidone	Paliperidone	0.921261	The risk or severity of QTc prolongation can be increased when Cetirizine is combined with Paliperidone.
Cetirizine-Triptorelin	Triptorelin	0.921261	The risk or severity of QTc prolongation can be increased when Cetirizine is combined with Triptorelin.
Levocetirizine-Triptorelin	Triptorelin	0.921261	The risk or severity of QTc prolongation can be increased when Levocetirizine is combined with Triptorelin.
Human immunoglobulin G-Estradiol	Human immunoglobulin G-Estradiol	0.921224	Estradiol may increase the thrombogenic activities of Human immunoglobulin G.
Chloroquine-Estradiol	Estradiol	0.921224	The metabolism of Estradiol can be decreased when combined with Chloroquine.
Estradiol-Acetylsalicylic acid	Estradiol-Acetylsalicylic acid	0.921224	Estradiol may decrease the anticoagulant activities of Acetylsalicylic acid.
Estradiol-Ginkgo biloba	Estradiol	0.921224	The metabolism of Estradiol can be decreased when combined with Ginkgo biloba.
Pentobarbital-Levonorgestrel	Levonorgestrel	0.921223	The metabolism of Levonorgestrel can be increased when combined with Pentobarbital.
Prednisone-Isotretinoin	Prednisone-Isotretinoin	0.921181	Prednisone may decrease the excretion rate of Isotretinoin which could result in a higher serum level.
Somatotropin-Estradiol	Somatotropin-Estradiol	0.921091	The therapeutic efficacy of Somatotropin can be decreased when used in combination with Estradiol.
Bemiparin-Gestrinone	Bemiparin-Gestrinone	0.921028	Gestrinone may decrease the anticoagulant activities of Bemiparin.
Tibolone-Bemiparin	Tibolone-Bemiparin	0.920919	Tibolone may increase the anticoagulant activities of Bemiparin.
Bupivacaine-Opium	Bupivacaine	0.920804	The metabolism of Opium can be decreased when combined with Bupivacaine.
Benazepril-Levobupivacaine	Levobupivacaine	0.920752	The risk or severity of adverse effects can be increased when Levobupivacaine is combined with Benazepril.
Ethinylestradiol-Bemiparin	Ethinylestradiol-Bemiparin	0.920722	Ethinylestradiol may decrease the anticoagulant activities of Bemiparin.
Diphenhydramine-Estradiol acetate	Estradiol acetate	0.920508	The metabolism of Estradiol acetate can be decreased when combined with Diphenhydramine.
Sirolimus-Bemiparin	Sirolimus-Bemiparin	0.920439	The risk or severity of bleeding can be increased when Bemiparin is combined with Sirolimus.
Bupivacaine-Nisoldipine	Bupivacaine	0.920386	The risk or severity of adverse effects can be increased when Bupivacaine is combined with Nisoldipine.
Nisoldipine-Levobupivacaine	Levobupivacaine	0.920386	Levobupivacaine may decrease the excretion rate of Nisoldipine which could result in a higher serum level.
Secobarbital-Dienogest	Dienogest	0.920301	The metabolism of Dienogest can be increased when combined with Secobarbital.
Mefenamic acid-Estradiol acetate	Estradiol acetate	0.920206	The metabolism of Estradiol acetate can be decreased when combined with Mefenamic acid.
Citalopram-Triptorelin	Triptorelin	0.920152	The risk or severity of QTc prolongation can be increased when Triptorelin is combined with Citalopram.
Hyoscyamine-Triptorelin	Triptorelin	0.920152	The risk or severity of QTc prolongation can be increased when Hyoscyamine is combined with Triptorelin.
Levofloxacin-Triptorelin	Triptorelin	0.920152	The risk or severity of QTc prolongation can be increased when Triptorelin is combined with Levofloxacin.
Morphine-Propantheline	Morphine	0.919875	The risk or severity of adverse effects can be increased when Morphine is combined with Propantheline.
Codeine-Propantheline	Codeine	0.919875	The risk or severity of adverse effects can be increased when Propantheline is combined with Codeine.
Cyproheptadine-Triptorelin	Triptorelin	0.919809	The risk or severity of QTc prolongation can be increased when Cyproheptadine is combined with Triptorelin.
Cabergoline-Pseudoephedrine	Cabergoline	0.919518	Cabergoline may increase the hypertensive and vasoconstricting activities of Pseudoephedrine.
Esketamine-Segesterone acetate	Segesterone acetate	0.919471	The metabolism of Segesterone acetate can be increased when combined with Esketamine.
Protriptyline-Estradiol	Estradiol	0.919301	The serum concentration of Protriptyline can be increased when it is combined with Estradiol.
Warfarin-Esomeprazole	Warfarin	0.919224	The metabolism of Warfarin can be decreased when combined with Esomeprazole.
Testosterone-Esomeprazole	Testosterone	0.919022	The metabolism of Testosterone can be decreased when combined with Esomeprazole.
Chlorpheniramine-Estradiol acetate	Estradiol acetate	0.918873	The metabolism of Estradiol acetate can be decreased when combined with Chlorpheniramine.
Ethynodiol diacetate-Dalteparin	Ethynodiol diacetate	0.91884	Ethynodiol diacetate may decrease the anticoagulant activities of Dalteparin.
Ethynodiol diacetate-Tinzaparin	Ethynodiol diacetate	0.91884	Ethynodiol diacetate may decrease the anticoagulant activities of Tinzaparin.
Ethynodiol diacetate-Nadroparin	Ethynodiol diacetate	0.91884	Ethynodiol diacetate may decrease the anticoagulant activities of Nadroparin.
Ethynodiol diacetate-Reviparin	Ethynodiol diacetate	0.91884	Ethynodiol diacetate may decrease the anticoagulant activities of Reviparin.
Ethynodiol diacetate-Parnaparin	Ethynodiol diacetate	0.91884	Ethynodiol diacetate may decrease the anticoagulant activities of Parnaparin.
Secobarbital-Estradiol	Estradiol	0.918737	The metabolism of Estradiol can be increased when combined with Secobarbital.
Pyridoxine-Pentobarbital	Pyridoxine	0.918636	The metabolism of Pentobarbital can be increased when combined with Pyridoxine.
Hydroxyprogesterone caproate-Bemiparin	Hydroxyprogesterone caproate-Bemiparin	0.918331	Hydroxyprogesterone caproate may decrease the anticoagulant activities of Bemiparin.
Testosterone-Oxaprozin	Testosterone	0.918247	Oxaprozin may decrease the excretion rate of Testosterone which could result in a higher serum level.
Oxaprozin-Dienogest	Dienogest	0.918247	Oxaprozin may decrease the excretion rate of Dienogest which could result in a higher serum level.
Ethynodiol diacetate-Bemiparin	Ethynodiol diacetate-Bemiparin	0.918177	Ethynodiol diacetate may decrease the anticoagulant activities of Bemiparin.
Rofecoxib-Insulin beef	Rofecoxib	0.918175	The metabolism of Insulin beef can be increased when combined with Rofecoxib.
Bupivacaine-Acebutolol	Bupivacaine	0.918147	The serum concentration of Bupivacaine can be increased when it is combined with Acebutolol.
Levobupivacaine-Acebutolol	Levobupivacaine	0.918147	The risk or severity of adverse effects can be increased when Levobupivacaine is combined with Acebutolol.
Leuprolide-Insulin beef	Leuprolide	0.918139	The therapeutic efficacy of Insulin beef can be decreased when used in combination with Leuprolide.
Triptorelin-Insulin beef	Triptorelin	0.918139	The therapeutic efficacy of Insulin beef can be decreased when used in combination with Triptorelin.
Pentobarbital-Estradiol	Estradiol	0.918043	The metabolism of Estradiol can be increased when combined with Pentobarbital.
Tenofovir disoproxil-Estradiol acetate	Estradiol acetate	0.917895	Tenofovir disoproxil may decrease the excretion rate of Estradiol acetate which could result in a higher serum level.
Desogestrel-Bemiparin	Desogestrel-Bemiparin	0.917844	Desogestrel may decrease the anticoagulant activities of Bemiparin.
Etonogestrel-Oxaprozin	Etonogestrel	0.917786	Oxaprozin may decrease the excretion rate of Etonogestrel which could result in a higher serum level.
Lovastatin-Cortisone acetate	Lovastatin	0.917782	The metabolism of Lovastatin can be increased when combined with Cortisone acetate.
Simvastatin-Cortisone acetate	Simvastatin	0.917782	The metabolism of Simvastatin can be increased when combined with Cortisone acetate.
Piroxicam-Estradiol cypionate	Piroxicam-Estradiol cypionate	0.917754	Piroxicam may decrease the excretion rate of Estradiol cypionate which could result in a higher serum level.
Piroxicam-Estradiol valerate	Piroxicam-Estradiol valerate	0.917754	Piroxicam may decrease the excretion rate of Estradiol valerate which could result in a higher serum level.
Leuprolide-Maprotiline	Leuprolide	0.917748	The risk or severity of QTc prolongation can be increased when Maprotiline is combined with Leuprolide.
Testosterone-Dexamethasone	Testosterone-Dexamethasone	0.91769	The risk or severity of edema formation can be increased when Dexamethasone is combined with Testosterone.
Mestranol-Bemiparin	Mestranol-Bemiparin	0.917663	Mestranol may decrease the anticoagulant activities of Bemiparin.
Tolbutamide-Triptorelin	Triptorelin	0.917539	The therapeutic efficacy of Tolbutamide can be decreased when used in combination with Triptorelin.
Estradiol-Polythiazide	Estradiol	0.917444	Polythiazide may increase the excretion rate of Estradiol which could result in a lower serum level and potentially a reduction in efficacy.
Tramadol-Propantheline	Tramadol	0.91741	The risk or severity of adverse effects can be increased when Tramadol is combined with Propantheline.
Topiramate-Propantheline	Topiramate	0.91741	The risk or severity of hyperthermia and oligohydrosis can be increased when Propantheline is combined with Topiramate.
Amitriptyline-Propantheline	Amitriptyline	0.91741	Amitriptyline may increase the central nervous system depressant (CNS depressant) activities of Propantheline.
Oxycodone-Propantheline	Oxycodone	0.91741	The risk or severity of adverse effects can be increased when Oxycodone is combined with Propantheline.
Labetalol-Propantheline	Labetalol	0.91741	Labetalol may decrease the excretion rate of Propantheline which could result in a higher serum level.
Propantheline-Fentanyl	Fentanyl	0.91741	The risk or severity of adverse effects can be increased when Propantheline is combined with Fentanyl.
Propantheline-Gabapentin	Gabapentin	0.91741	Gabapentin may increase the central nervous system depressant (CNS depressant) activities of Propantheline.
Propantheline-Melatonin	Melatonin	0.91741	Melatonin may increase the central nervous system depressant (CNS depressant) activities of Propantheline.
Labetalol-Esomeprazole	Labetalol	0.917311	The metabolism of Labetalol can be decreased when combined with Esomeprazole.
Estradiol-Oxaprozin	Estradiol	0.9173	Oxaprozin may decrease the excretion rate of Estradiol which could result in a higher serum level.
Lovastatin-Eszopiclone	Lovastatin	0.917246	The metabolism of Eszopiclone can be decreased when combined with Lovastatin.
Progesterone-Esomeprazole	Progesterone	0.917243	The metabolism of Progesterone can be decreased when combined with Esomeprazole.
Tamoxifen-Esomeprazole	Tamoxifen	0.917243	The metabolism of Tamoxifen can be decreased when combined with Esomeprazole.
Esomeprazole-Ethinylestradiol	Ethinylestradiol	0.917243	The metabolism of Esomeprazole can be decreased when combined with Ethinylestradiol.
Goserelin-Levocetirizine	Goserelin	0.916963	The risk or severity of QTc prolongation can be increased when Levocetirizine is combined with Goserelin.
Bupivacaine-Macitentan	Bupivacaine	0.916963	Bupivacaine may increase the hypotensive activities of Macitentan.
Levobupivacaine-Macitentan	Levobupivacaine	0.916963	Levobupivacaine may decrease the excretion rate of Macitentan which could result in a higher serum level.
Levocetirizine-Buserelin	Buserelin	0.916963	The risk or severity of QTc prolongation can be increased when Levocetirizine is combined with Buserelin.
Leuprolide-Cyproheptadine	Leuprolide	0.916884	The risk or severity of QTc prolongation can be increased when Cyproheptadine is combined with Leuprolide.
Spironolactone-Oxaprozin	Spironolactone	0.916786	The risk or severity of renal failure, hyperkalemia, and hypertension can be increased when Oxaprozin is combined with Spironolactone.
Oxaprozin-Drospirenone	Drospirenone	0.916786	The risk or severity of hyperkalemia can be increased when Oxaprozin is combined with Drospirenone.
Hyoscyamine-Tamoxifen	Tamoxifen	0.916772	The risk or severity of QTc prolongation can be increased when Hyoscyamine is combined with Tamoxifen.
Hyoscyamine-Mifepristone	Mifepristone	0.916772	The risk or severity of QTc prolongation can be increased when Hyoscyamine is combined with Mifepristone.
Hyoscyamine-Ketoconazole	Ketoconazole	0.916772	The risk or severity of QTc prolongation can be increased when Hyoscyamine is combined with Ketoconazole.
Hyoscyamine-Nifedipine	Nifedipine	0.916772	Hyoscyamine may increase the arrhythmogenic activities of Nifedipine.
Lovastatin-Estradiol cypionate	Lovastatin-Estradiol cypionate	0.91651	The metabolism of Estradiol cypionate can be decreased when combined with Lovastatin.
Lovastatin-Estradiol valerate	Lovastatin-Estradiol valerate	0.91651	The metabolism of Estradiol valerate can be decreased when combined with Lovastatin.
Simvastatin-Estradiol cypionate	Simvastatin-Estradiol cypionate	0.91651	The metabolism of Estradiol cypionate can be decreased when combined with Simvastatin.
Simvastatin-Estradiol valerate	Simvastatin-Estradiol valerate	0.91651	The metabolism of Estradiol valerate can be decreased when combined with Simvastatin.
Pentobarbital-Hydroxyprogesterone caproate	Hydroxyprogesterone caproate	0.916475	The metabolism of Hydroxyprogesterone caproate can be increased when combined with Pentobarbital.
Dexketoprofen-Inositol	Dexketoprofen-Inositol	0.91644	Dexketoprofen may decrease the excretion rate of Inositol which could result in a higher serum level.
Lovastatin-Testosterone enanthate	Lovastatin	0.916063	The metabolism of Lovastatin can be decreased when combined with Testosterone enanthate.
Simvastatin-Testosterone enanthate	Simvastatin	0.916063	The metabolism of Testosterone enanthate can be decreased when combined with Simvastatin.
Bupivacaine-Trichlormethiazide	Bupivacaine	0.916023	Bupivacaine may increase the hypotensive activities of Trichlormethiazide.
Exenatide-Polythiazide	Exenatide	0.915939	The therapeutic efficacy of Exenatide can be decreased when used in combination with Polythiazide.
Polythiazide-Liraglutide	Liraglutide	0.915939	The therapeutic efficacy of Liraglutide can be decreased when used in combination with Polythiazide.
Adalimumab-Lovastatin	Lovastatin	0.915929	The metabolism of Lovastatin can be increased when combined with Adalimumab.
Adalimumab-Simvastatin	Simvastatin	0.915929	The metabolism of Simvastatin can be increased when combined with Adalimumab.
Lovastatin-Golimumab	Lovastatin	0.915929	The metabolism of Lovastatin can be increased when combined with Golimumab.
Simvastatin-Golimumab	Simvastatin	0.915929	The metabolism of Simvastatin can be increased when combined with Golimumab.
Citalopram-Buserelin	Buserelin	0.915855	The risk or severity of QTc prolongation can be increased when Buserelin is combined with Citalopram.
Hyoscyamine-Buserelin	Buserelin	0.915855	The risk or severity of QTc prolongation can be increased when Hyoscyamine is combined with Buserelin.
Atropine-Buserelin	Buserelin	0.915855	The risk or severity of QTc prolongation can be increased when Buserelin is combined with Atropine.
Levofloxacin-Buserelin	Buserelin	0.915855	The risk or severity of QTc prolongation can be increased when Buserelin is combined with Levofloxacin.
Diazepam-Levobupivacaine	Diazepam-Levobupivacaine	0.915832	Diazepam may decrease the excretion rate of Levobupivacaine which could result in a higher serum level.
Acetaminophen-Amobarbital	Acetaminophen	0.915603	The metabolism of Acetaminophen can be increased when combined with Amobarbital.
Secobarbital-Norethynodrel	Norethynodrel	0.915601	The metabolism of Norethynodrel can be increased when combined with Secobarbital.
Secobarbital-Norgestrel	Norgestrel	0.915601	The metabolism of Norgestrel can be increased when combined with Secobarbital.
Citalopram-Semaglutide	Semaglutide	0.915463	The risk or severity of hypoglycemia can be increased when Citalopram is combined with Semaglutide.
Levofloxacin-Semaglutide	Semaglutide	0.915463	The therapeutic efficacy of Semaglutide can be increased when used in combination with Levofloxacin.
Mifepristone-Bemiparin	Mifepristone-Bemiparin	0.91541	The therapeutic efficacy of Bemiparin can be decreased when used in combination with Mifepristone.
Ulipristal-Bemiparin	Ulipristal-Bemiparin	0.91541	The therapeutic efficacy of Bemiparin can be decreased when used in combination with Ulipristal.
Lovastatin-Ursodeoxycholic acid	Lovastatin	0.915388	Ursodeoxycholic acid may decrease the excretion rate of Lovastatin which could result in a higher serum level.
Simvastatin-Ursodeoxycholic acid	Simvastatin	0.915388	Ursodeoxycholic acid may decrease the excretion rate of Simvastatin which could result in a higher serum level.
Pentobarbital-Diclofenac	Diclofenac	0.915295	Diclofenac may decrease the excretion rate of Pentobarbital which could result in a higher serum level.
Isotretinoin-Mestranol	Isotretinoin-Mestranol	0.915172	The therapeutic efficacy of Mestranol can be decreased when used in combination with Isotretinoin.
Piroxicam-Dexketoprofen	Piroxicam-Dexketoprofen	0.915067	The risk or severity of adverse effects can be increased when Piroxicam is combined with Dexketoprofen.
Prochlorperazine-Estradiol cypionate	Estradiol cypionate	0.915033	The metabolism of Prochlorperazine can be increased when combined with Estradiol cypionate.
Prochlorperazine-Estradiol valerate	Estradiol valerate	0.915033	The metabolism of Prochlorperazine can be increased when combined with Estradiol valerate.
Trifluoperazine-Estradiol cypionate	Estradiol cypionate	0.915033	The metabolism of Trifluoperazine can be decreased when combined with Estradiol cypionate.
Trifluoperazine-Estradiol valerate	Estradiol valerate	0.915033	The metabolism of Trifluoperazine can be decreased when combined with Estradiol valerate.
Bupivacaine-Nialamide	Bupivacaine	0.914956	Nialamide may increase the orthostatic hypotensive activities of Bupivacaine.
Levobupivacaine-Nialamide	Levobupivacaine	0.914956	Nialamide may increase the orthostatic hypotensive activities of Levobupivacaine.
Pyridoxine-Dexketoprofen	Pyridoxine-Dexketoprofen	0.914903	Dexketoprofen may decrease the excretion rate of Pyridoxine which could result in a higher serum level.
Citalopram-Lovastatin	Lovastatin	0.914811	The metabolism of Lovastatin can be decreased when combined with Citalopram.
Citalopram-Simvastatin	Simvastatin	0.914811	The metabolism of Simvastatin can be decreased when combined with Citalopram.
Imipramine-Estradiol acetate	Estradiol acetate	0.914808	The metabolism of Estradiol acetate can be decreased when combined with Imipramine.
Megestrol acetate-Secobarbital	Megestrol acetate	0.914767	The metabolism of Megestrol acetate can be increased when combined with Secobarbital.
Isradipine-Bupivacaine	Bupivacaine	0.914694	The risk or severity of adverse effects can be increased when Bupivacaine is combined with Isradipine.
Isradipine-Levobupivacaine	Levobupivacaine	0.914694	Isradipine may decrease the excretion rate of Levobupivacaine which could result in a higher serum level.
Estriol-Bemiparin	Estriol-Bemiparin	0.914408	Estriol may decrease the anticoagulant activities of Bemiparin.
Eszopiclone-Simvastatin	Simvastatin	0.91438	The metabolism of Eszopiclone can be decreased when combined with Simvastatin.
Lovastatin-Esketamine	Lovastatin	0.914346	The metabolism of Esketamine can be decreased when combined with Lovastatin.
Simvastatin-Esketamine	Simvastatin	0.914346	The metabolism of Esketamine can be decreased when combined with Simvastatin.
Ketorolac-Dexketoprofen	Ketorolac-Dexketoprofen	0.914287	The risk or severity of adverse effects can be increased when Ketorolac is combined with Dexketoprofen.
Amitriptyline-Estradiol cypionate	Amitriptyline-Estradiol cypionate	0.914276	The metabolism of Estradiol cypionate can be decreased when combined with Amitriptyline.
Amitriptyline-Estradiol valerate	Amitriptyline-Estradiol valerate	0.914276	The metabolism of Estradiol valerate can be decreased when combined with Amitriptyline.
Bupivacaine-Amyl Nitrite	Bupivacaine	0.914241	The risk or severity of adverse effects can be increased when Bupivacaine is combined with Amyl Nitrite.
Levobupivacaine-Amyl Nitrite	Levobupivacaine	0.914241	The risk or severity of adverse effects can be increased when Levobupivacaine is combined with Amyl Nitrite.
Diclofenac-Dexketoprofen	Diclofenac-Dexketoprofen	0.914087	The risk or severity of adverse effects can be increased when Diclofenac is combined with Dexketoprofen.
Naproxen-Dexketoprofen	Naproxen-Dexketoprofen	0.914087	The risk or severity of adverse effects can be increased when Naproxen is combined with Dexketoprofen.
Lovastatin-Quinidine	Lovastatin	0.913958	The metabolism of Lovastatin can be decreased when combined with Quinidine.
Simvastatin-Quinidine	Simvastatin	0.913958	The metabolism of Simvastatin can be decreased when combined with Quinidine.
Cefazolin-Bemiparin	Cefazolin-Bemiparin	0.91368	The therapeutic efficacy of Bemiparin can be decreased when used in combination with Cefazolin.
Trimethoprim-Estradiol cypionate	Estradiol cypionate	0.913619	The metabolism of Estradiol cypionate can be decreased when combined with Trimethoprim.
Trimethoprim-Estradiol valerate	Estradiol valerate	0.913619	The metabolism of Estradiol valerate can be decreased when combined with Trimethoprim.
Sulfamethoxazole-Estradiol cypionate	Estradiol cypionate	0.913619	The metabolism of Estradiol cypionate can be decreased when combined with Sulfamethoxazole.
Sulfamethoxazole-Estradiol valerate	Estradiol valerate	0.913619	The metabolism of Estradiol valerate can be decreased when combined with Sulfamethoxazole.
Oxytetracycline-Estradiol cypionate	Estradiol cypionate	0.913568	The serum concentration of Estradiol cypionate can be decreased when it is combined with Oxytetracycline.
Oxytetracycline-Estradiol valerate	Estradiol valerate	0.913568	The serum concentration of Estradiol valerate can be decreased when it is combined with Oxytetracycline.
Nifedipine-Bemiparin	Nifedipine-Bemiparin	0.913425	The risk or severity of hyperkalemia can be increased when Nifedipine is combined with Bemiparin.
Pentobarbital-Progesterone	Progesterone	0.913325	The metabolism of Progesterone can be increased when combined with Pentobarbital.
Pentobarbital-Medroxyprogesterone acetate	Medroxyprogesterone acetate	0.913325	The metabolism of Medroxyprogesterone acetate can be increased when combined with Pentobarbital.
Pentobarbital-Norethisterone	Norethisterone	0.913325	The metabolism of Norethisterone can be increased when combined with Pentobarbital.
Goserelin-Quinine	Goserelin	0.913295	The risk or severity of QTc prolongation can be increased when Goserelin is combined with Quinine.
Goserelin-Quinidine	Goserelin	0.913295	The risk or severity of QTc prolongation can be increased when Goserelin is combined with Quinidine.
Goserelin-Ofloxacin	Goserelin	0.913295	The risk or severity of QTc prolongation can be increased when Goserelin is combined with Ofloxacin.
Goserelin-Escitalopram	Goserelin-Escitalopram	0.913295	The risk or severity of QTc prolongation can be increased when Goserelin is combined with Escitalopram.
Leuprolide-Hyoscyamine	Leuprolide	0.913195	The risk or severity of QTc prolongation can be increased when Hyoscyamine is combined with Leuprolide.
Pregabalin-Hyoscyamine	Pregabalin	0.913195	Pregabalin may increase the arrhythmogenic activities of Hyoscyamine.
Cabergoline-Hyoscyamine	Cabergoline	0.913195	Cabergoline may increase the central nervous system depressant (CNS depressant) activities of Hyoscyamine.
Methadone-Hyoscyamine	Methadone	0.913195	The risk or severity of adverse effects can be increased when Hyoscyamine is combined with Methadone.
Hyoscyamine-Rocuronium	Rocuronium	0.913195	Rocuronium may increase the central nervous system depressant (CNS depressant) activities of Hyoscyamine.
Hyoscyamine-Risperidone	Risperidone	0.913195	Risperidone may increase the central nervous system depressant (CNS depressant) activities of Hyoscyamine.
Hyoscyamine-Buprenorphine	Buprenorphine	0.913195	The risk or severity of adverse effects can be increased when Buprenorphine is combined with Hyoscyamine.
Hyoscyamine-Bromocriptine	Bromocriptine	0.913195	Bromocriptine may increase the central nervous system depressant (CNS depressant) activities of Hyoscyamine.
Hyoscyamine-Aripiprazole	Aripiprazole	0.913195	Aripiprazole may increase the central nervous system depressant (CNS depressant) activities of Hyoscyamine.
Hyoscyamine-Ergometrine	Ergometrine	0.913195	Ergometrine may increase the central nervous system depressant (CNS depressant) activities of Hyoscyamine.
Hyoscyamine-Lisdexamfetamine	Lisdexamfetamine	0.913195	The risk or severity of Tachycardia can be increased when Hyoscyamine is combined with Lisdexamfetamine.
Hyoscyamine-Paliperidone	Paliperidone	0.913195	The risk or severity of QTc prolongation can be increased when Hyoscyamine is combined with Paliperidone.
Tolazamide-Estradiol acetate	Estradiol acetate	0.913165	The therapeutic efficacy of Estradiol acetate can be decreased when used in combination with Tolazamide.
Sildenafil-Betamethasone	Sildenafil	0.913096	The risk or severity of myopathy, rhabdomyolysis, and myoglobinuria can be increased when Betamethasone is combined with Sildenafil.
Lidocaine-Betamethasone	Lidocaine	0.913096	The metabolism of Lidocaine can be increased when combined with Betamethasone.
Betamethasone-Oxycodone	Oxycodone	0.913096	The metabolism of Oxycodone can be increased when combined with Betamethasone.
Betamethasone-Clonidine	Clonidine	0.913096	The metabolism of Clonidine can be increased when combined with Betamethasone.
Betamethasone-Prednisone	Prednisone	0.913096	The risk or severity of adverse effects can be increased when Betamethasone is combined with Prednisone.
Betamethasone-Clopidogrel	Clopidogrel	0.913096	The metabolism of Clopidogrel can be increased when combined with Betamethasone.
Betamethasone-Buprenorphine	Buprenorphine	0.913096	The metabolism of Buprenorphine can be increased when combined with Betamethasone.
Betamethasone-Atorvastatin	Atorvastatin	0.913096	The metabolism of Atorvastatin can be increased when combined with Betamethasone.
Betamethasone-Rosuvastatin	Rosuvastatin	0.913096	The risk or severity of myopathy, rhabdomyolysis, and myoglobinuria can be increased when Betamethasone is combined with Rosuvastatin.
Betamethasone-Clindamycin	Clindamycin	0.913096	The metabolism of Clindamycin can be increased when combined with Betamethasone.
Betamethasone-Finasteride	Finasteride	0.913096	The metabolism of Finasteride can be increased when combined with Betamethasone.
Betamethasone-Aripiprazole	Aripiprazole	0.913096	The metabolism of Aripiprazole can be increased when combined with Betamethasone.
Piroxicam-Bemiparin	Piroxicam-Bemiparin	0.913091	The risk or severity of bleeding and hemorrhage can be increased when Piroxicam is combined with Bemiparin.
Bupivacaine-Benazepril	Bupivacaine	0.912878	The risk or severity of adverse effects can be increased when Bupivacaine is combined with Benazepril.
Lovastatin-Testosterone cypionate	Lovastatin	0.912853	The metabolism of Lovastatin can be decreased when combined with Testosterone cypionate.
Simvastatin-Testosterone cypionate	Simvastatin	0.912853	The metabolism of Testosterone cypionate can be decreased when combined with Simvastatin.
Goserelin-Oxaprozin	Goserelin	0.912802	Oxaprozin may decrease the excretion rate of Goserelin which could result in a higher serum level.
Tamoxifen-Bemiparin	Tamoxifen-Bemiparin	0.91278	The risk or severity of bleeding can be increased when Tamoxifen is combined with Bemiparin.
Leuprolide-Carbinoxamine	Leuprolide	0.912526	The risk or severity of QTc prolongation can be increased when Leuprolide is combined with Carbinoxamine.
Carbinoxamine-Triptorelin	Triptorelin	0.912526	The risk or severity of QTc prolongation can be increased when Triptorelin is combined with Carbinoxamine.
Pentobarbital-Ulipristal	Ulipristal	0.912434	The metabolism of Ulipristal can be increased when combined with Pentobarbital.
Lovastatin-Dihydrocodeine	Lovastatin	0.912353	The metabolism of Dihydrocodeine can be decreased when combined with Lovastatin.
Simvastatin-Dihydrocodeine	Simvastatin	0.912353	The metabolism of Dihydrocodeine can be decreased when combined with Simvastatin.
Piroxicam-Estradiol acetate	Piroxicam-Estradiol acetate	0.912289	Piroxicam may decrease the excretion rate of Estradiol acetate which could result in a higher serum level.
Quinine-Risperidone	Risperidone	0.912219	The metabolism of Quinine can be decreased when combined with Risperidone.
Risperidone-Pseudoephedrine	Risperidone	0.912219	The therapeutic efficacy of Risperidone can be decreased when used in combination with Pseudoephedrine.
Risperidone-Quinidine	Risperidone	0.912219	The metabolism of Quinidine can be decreased when combined with Risperidone.
Risperidone-Ofloxacin	Risperidone	0.912219	The risk or severity of QTc prolongation can be increased when Risperidone is combined with Ofloxacin.
Risperidone-Escitalopram	Risperidone-Escitalopram	0.912219	The risk or severity of serotonin syndrome can be increased when Risperidone is combined with Escitalopram.
Risperidone-Zopiclone	Risperidone	0.912219	The risk or severity of adverse effects can be increased when Risperidone is combined with Zopiclone.
Risperidone-Dexamethasone	Risperidone-Dexamethasone	0.912219	The metabolism of Risperidone can be increased when combined with Dexamethasone.
Risperidone-Esketamine	Risperidone	0.912219	The risk or severity of hypertension can be increased when Esketamine is combined with Risperidone.
Trimipramine-Estradiol	Estradiol	0.912204	The metabolism of Estradiol can be decreased when combined with Trimipramine.
Hydroflumethiazide-Semaglutide	Semaglutide	0.912167	The therapeutic efficacy of Semaglutide can be decreased when used in combination with Hydroflumethiazide.
Bupivacaine-Lorpiprazole	Bupivacaine	0.912101	The metabolism of Lorpiprazole can be decreased when combined with Bupivacaine.
Levobupivacaine-Lorpiprazole	Levobupivacaine	0.912101	Levobupivacaine may decrease the excretion rate of Lorpiprazole which could result in a higher serum level.
Lovastatin-Deflazacort	Lovastatin	0.912061	The serum concentration of Lovastatin can be increased when it is combined with Deflazacort.
Simvastatin-Deflazacort	Simvastatin	0.912061	The metabolism of Simvastatin can be increased when combined with Deflazacort.
Lovastatin-Fluocortolone	Lovastatin	0.911853	The metabolism of Lovastatin can be increased when combined with Fluocortolone.
Lovastatin-Clobetasol	Lovastatin	0.911853	The metabolism of Lovastatin can be increased when combined with Clobetasol.
Simvastatin-Fluocortolone	Simvastatin	0.911853	The metabolism of Simvastatin can be increased when combined with Fluocortolone.
Simvastatin-Clobetasol	Simvastatin	0.911853	The metabolism of Simvastatin can be increased when combined with Clobetasol.
Enalapril-Levobupivacaine	Enalapril-Levobupivacaine	0.911843	The risk or severity of adverse effects can be increased when Levobupivacaine is combined with Enalapril.
Quinine-Paliperidone	Paliperidone	0.911794	The metabolism of Paliperidone can be decreased when combined with Quinine.
Tretinoin-Paliperidone	Paliperidone	0.911794	The metabolism of Paliperidone can be decreased when combined with Tretinoin.
Pseudoephedrine-Paliperidone	Paliperidone	0.911794	The therapeutic efficacy of Paliperidone can be decreased when used in combination with Pseudoephedrine.
Quinidine-Paliperidone	Paliperidone	0.911794	The serum concentration of Quinidine can be increased when it is combined with Paliperidone.
Ofloxacin-Paliperidone	Paliperidone	0.911794	The risk or severity of QTc prolongation can be increased when Ofloxacin is combined with Paliperidone.
Escitalopram-Paliperidone	Escitalopram-Paliperidone	0.911794	The risk or severity of serotonin syndrome can be increased when Escitalopram is combined with Paliperidone.
Dexamethasone-Paliperidone	Dexamethasone-Paliperidone	0.911794	The metabolism of Paliperidone can be increased when combined with Dexamethasone.
Paliperidone-Esketamine	Paliperidone	0.911794	The risk or severity of hypertension can be increased when Esketamine is combined with Paliperidone.
Secobarbital-Gestrinone	Gestrinone	0.911792	The metabolism of Gestrinone can be increased when combined with Secobarbital.
Risperidone-Ketoprofen	Risperidone	0.911758	The risk or severity of hypertension can be increased when Risperidone is combined with Ketoprofen.
Ketoprofen-Paliperidone	Paliperidone	0.911758	Ketoprofen may decrease the excretion rate of Paliperidone which could result in a higher serum level.
Insulin human-Desogestrel	Desogestrel	0.911674	The therapeutic efficacy of Insulin human can be decreased when used in combination with Desogestrel.
Insulin pork-Desogestrel	Desogestrel	0.911674	The therapeutic efficacy of Insulin pork can be decreased when used in combination with Desogestrel.
Desogestrel-Dalteparin	Desogestrel	0.911674	Desogestrel may decrease the anticoagulant activities of Dalteparin.
Desogestrel-Tinzaparin	Desogestrel	0.911674	Desogestrel may decrease the anticoagulant activities of Tinzaparin.
Desogestrel-Nadroparin	Desogestrel	0.911674	Desogestrel may decrease the anticoagulant activities of Nadroparin.
Desogestrel-Reviparin	Desogestrel	0.911674	Desogestrel may decrease the anticoagulant activities of Reviparin.
Desogestrel-Parnaparin	Desogestrel	0.911674	Desogestrel may decrease the anticoagulant activities of Parnaparin.
Desogestrel-Insulin beef	Desogestrel	0.911674	The therapeutic efficacy of Insulin beef can be decreased when used in combination with Desogestrel.
Rofecoxib-Polyestradiol phosphate	Rofecoxib	0.911504	Rofecoxib may increase the thrombogenic activities of Polyestradiol phosphate.
Diphenhydramine-Triptorelin	Triptorelin	0.911417	The risk or severity of QTc prolongation can be increased when Diphenhydramine is combined with Triptorelin.
Bupivacaine-Timolol	Bupivacaine	0.911052	The serum concentration of Bupivacaine can be increased when it is combined with Timolol.
Timolol-Levobupivacaine	Levobupivacaine	0.911052	Timolol may decrease the excretion rate of Levobupivacaine which could result in a higher serum level.
Secobarbital-Segesterone acetate	Segesterone acetate	0.911021	The metabolism of Segesterone acetate can be increased when combined with Secobarbital.
Bupivacaine-Nitrendipine	Bupivacaine	0.910954	The risk or severity of adverse effects can be increased when Bupivacaine is combined with Nitrendipine.
Levobupivacaine-Nitrendipine	Levobupivacaine	0.910954	The risk or severity of adverse effects can be increased when Levobupivacaine is combined with Nitrendipine.
Venlafaxine-Bupivacaine	Bupivacaine	0.910927	The metabolism of Bupivacaine can be decreased when combined with Venlafaxine.
Venlafaxine-Levobupivacaine	Levobupivacaine	0.910927	Venlafaxine may decrease the excretion rate of Levobupivacaine which could result in a higher serum level.
Tramadol-Pentobarbital	Tramadol	0.9109	The metabolism of Tramadol can be increased when combined with Pentobarbital.
Pregabalin-Pentobarbital	Pregabalin	0.9109	The therapeutic efficacy of Pentobarbital can be increased when used in combination with Pregabalin.
Topiramate-Pentobarbital	Topiramate	0.9109	The metabolism of Topiramate can be decreased when combined with Pentobarbital.
Etomidate-Pentobarbital	Etomidate	0.9109	The risk or severity of adverse effects can be increased when Etomidate is combined with Pentobarbital.
Morphine-Pentobarbital	Morphine	0.9109	The risk or severity of adverse effects can be increased when Pentobarbital is combined with Morphine.
Pentobarbital-Codeine	Codeine	0.9109	The risk or severity of adverse effects can be increased when Pentobarbital is combined with Codeine.
Pentobarbital-Amitriptyline	Amitriptyline	0.9109	Pentobarbital may increase the central nervous system depressant (CNS depressant) activities of Amitriptyline.
Pentobarbital-Methadone	Methadone	0.9109	The risk or severity of adverse effects can be increased when Methadone is combined with Pentobarbital.
Pentobarbital-Meperidine	Meperidine	0.9109	Pentobarbital may increase the hypotensive and central nervous system depressant (CNS depressant) activities of Meperidine.
Pentobarbital-Dronabinol	Dronabinol	0.9109	Dronabinol may increase the central nervous system depressant (CNS depressant) activities of Pentobarbital.
Pentobarbital-Duloxetine	Duloxetine	0.9109	The metabolism of Duloxetine can be increased when combined with Pentobarbital.
Pentobarbital-Oxycodone	Oxycodone	0.9109	The risk or severity of adverse effects can be increased when Pentobarbital is combined with Oxycodone.
Pentobarbital-Clonidine	Clonidine	0.9109	The risk or severity of sedation can be increased when Clonidine is combined with Pentobarbital.
Pentobarbital-Magnesium sulfate	Magnesium sulfate	0.9109	The therapeutic efficacy of Pentobarbital can be increased when used in combination with Magnesium sulfate.
Pentobarbital-Midazolam	Midazolam	0.9109	The risk or severity of adverse effects can be increased when Pentobarbital is combined with Midazolam.
Pentobarbital-Risperidone	Risperidone	0.9109	The risk or severity of adverse effects can be increased when Pentobarbital is combined with Risperidone.
Pentobarbital-Fentanyl	Fentanyl	0.9109	The risk or severity of adverse effects can be increased when Pentobarbital is combined with Fentanyl.
Pentobarbital-Propofol	Propofol	0.9109	The risk or severity of adverse effects can be increased when Pentobarbital is combined with Propofol.
Pentobarbital-Diazepam	Diazepam	0.9109	The metabolism of Pentobarbital can be decreased when combined with Diazepam.
Pentobarbital-Buprenorphine	Buprenorphine	0.9109	Pentobarbital may increase the central nervous system depressant (CNS depressant) activities of Buprenorphine.
Pentobarbital-Gabapentin	Gabapentin	0.9109	The risk or severity of adverse effects can be increased when Pentobarbital is combined with Gabapentin.
Pentobarbital-Melatonin	Melatonin	0.9109	The risk or severity of adverse effects can be increased when Pentobarbital is combined with Melatonin.
Pentobarbital-Escitalopram	Escitalopram	0.9109	The risk or severity of adverse effects can be increased when Pentobarbital is combined with Escitalopram.
Pentobarbital-Aripiprazole	Aripiprazole	0.9109	The metabolism of Aripiprazole can be increased when combined with Pentobarbital.
Pentobarbital-Ergometrine	Ergometrine	0.9109	The risk or severity of adverse effects can be increased when Pentobarbital is combined with Ergometrine.
Pentobarbital-Paliperidone	Paliperidone	0.9109	The risk or severity of adverse effects can be increased when Pentobarbital is combined with Paliperidone.
Amitriptyline-Triptorelin	Amitriptyline-Triptorelin	0.910731	The risk or severity of QTc prolongation can be increased when Triptorelin is combined with Amitriptyline.
Hydrocortisone-Estradiol cypionate	Estradiol cypionate	0.91063	The serum concentration of Estradiol cypionate can be increased when it is combined with Hydrocortisone.
Hydrocortisone-Estradiol valerate	Estradiol valerate	0.91063	The serum concentration of Estradiol valerate can be increased when it is combined with Hydrocortisone.
Methylprednisolone-Estradiol cypionate	Estradiol cypionate	0.91063	The serum concentration of Estradiol cypionate can be increased when it is combined with Methylprednisolone.
Methylprednisolone-Estradiol valerate	Estradiol valerate	0.91063	The serum concentration of Estradiol valerate can be increased when it is combined with Methylprednisolone.
Nortriptyline-Triptorelin	Triptorelin	0.91053	The risk or severity of QTc prolongation can be increased when Nortriptyline is combined with Triptorelin.
Cabergoline-Dexamethasone	Cabergoline-Dexamethasone	0.910388	The metabolism of Cabergoline can be increased when combined with Dexamethasone.
Lovastatin-Estradiol acetate	Lovastatin-Estradiol acetate	0.910363	The metabolism of Estradiol acetate can be decreased when combined with Lovastatin.
Simvastatin-Estradiol acetate	Simvastatin-Estradiol acetate	0.910363	The metabolism of Estradiol acetate can be decreased when combined with Simvastatin.
Lovastatin-Fluticasone	Lovastatin	0.910354	The metabolism of Lovastatin can be decreased when combined with Fluticasone.
Simvastatin-Fluticasone	Simvastatin	0.910354	The metabolism of Simvastatin can be decreased when combined with Fluticasone.
Pentobarbital-Segesterone acetate	Segesterone acetate	0.910326	The metabolism of Segesterone acetate can be increased when combined with Pentobarbital.
Pentobarbital-Ethinylestradiol	Ethinylestradiol	0.909872	The metabolism of Ethinylestradiol can be increased when combined with Pentobarbital.
Oxycodone-Levocetirizine	Oxycodone	0.909804	The risk or severity of adverse effects can be increased when Oxycodone is combined with Levocetirizine.
Fentanyl-Levocetirizine	Fentanyl	0.909804	The risk or severity of adverse effects can be increased when Fentanyl is combined with Levocetirizine.
Ursodeoxycholic acid-Norgestrel	Norgestrel	0.909804	The therapeutic efficacy of Ursodeoxycholic acid can be decreased when used in combination with Norgestrel.
Chenodeoxycholic acid-Norgestrel	Norgestrel	0.909804	The therapeutic efficacy of Chenodeoxycholic acid can be decreased when used in combination with Norgestrel.
Desogestrel-Alitretinoin	Desogestrel	0.909763	The therapeutic efficacy of Desogestrel can be decreased when used in combination with Alitretinoin.
Goserelin-Insulin human	Goserelin	0.909737	The therapeutic efficacy of Insulin human can be decreased when used in combination with Goserelin.
Goserelin-Insulin pork	Goserelin	0.909737	The therapeutic efficacy of Insulin pork can be decreased when used in combination with Goserelin.
Leuprolide-Citalopram	Leuprolide	0.909718	The risk or severity of QTc prolongation can be increased when Leuprolide is combined with Citalopram.
Leuprolide-Levofloxacin	Leuprolide	0.909718	The risk or severity of QTc prolongation can be increased when Leuprolide is combined with Levofloxacin.
Leuprolide-Dexketoprofen	Leuprolide-Dexketoprofen	0.909718	Dexketoprofen may decrease the excretion rate of Leuprolide which could result in a higher serum level.
Methylergometrine-Dexmethylphenidate	Methylergometrine	0.909673	The risk or severity of hypertension can be increased when Methylergometrine is combined with Dexmethylphenidate.
Enalapril-Dexmethylphenidate	Enalapril	0.909673	Dexmethylphenidate may decrease the antihypertensive activities of Enalapril.
Nitroglycerin-Dexmethylphenidate	Nitroglycerin	0.909673	Dexmethylphenidate may decrease the antihypertensive activities of Nitroglycerin.
Captopril-Dexmethylphenidate	Captopril	0.909673	Dexmethylphenidate may decrease the antihypertensive activities of Captopril.
Finasteride-Dexmethylphenidate	Finasteride	0.909673	The risk or severity of hypertension can be increased when Finasteride is combined with Dexmethylphenidate.
Bemiparin-Lynestrenol	Bemiparin-Lynestrenol	0.909598	Lynestrenol may decrease the anticoagulant activities of Bemiparin.
Tetracycline-Estradiol cypionate	Estradiol cypionate	0.90957	Tetracycline may decrease the excretion rate of Estradiol cypionate which could result in a higher serum level.
Tetracycline-Estradiol valerate	Estradiol valerate	0.90957	Tetracycline may decrease the excretion rate of Estradiol valerate which could result in a higher serum level.
Lovastatin-Quinine	Lovastatin	0.909546	The metabolism of Lovastatin can be decreased when combined with Quinine.
Quinine-Simvastatin	Simvastatin	0.909546	The metabolism of Simvastatin can be decreased when combined with Quinine.
Glucagon-Propantheline	Glucagon	0.909536	Propantheline may increase the gastrointestinal motility reducing activities of Glucagon.
Etomidate-Propantheline	Etomidate	0.909536	Etomidate may increase the central nervous system depressant (CNS depressant) activities of Propantheline.
Meperidine-Propantheline	Meperidine	0.909536	The risk or severity of adverse effects can be increased when Propantheline is combined with Meperidine.
Dronabinol-Propantheline	Dronabinol	0.909536	The risk or severity of Tachycardia and drowsiness can be increased when Propantheline is combined with Dronabinol.
Duloxetine-Propantheline	Duloxetine	0.909536	Duloxetine may increase the central nervous system depressant (CNS depressant) activities of Propantheline.
Clonidine-Propantheline	Clonidine	0.909536	Clonidine may increase the central nervous system depressant (CNS depressant) activities of Propantheline.
Pentazocine-Propantheline	Pentazocine	0.909536	The risk or severity of adverse effects can be increased when Pentazocine is combined with Propantheline.
Midazolam-Propantheline	Midazolam	0.909536	Midazolam may increase the central nervous system depressant (CNS depressant) activities of Propantheline.
Propantheline-Propofol	Propofol	0.909536	Propofol may increase the central nervous system depressant (CNS depressant) activities of Propantheline.
Propantheline-Diazepam	Diazepam	0.909536	Diazepam may increase the central nervous system depressant (CNS depressant) activities of Propantheline.
Propantheline-Chloroprocaine	Chloroprocaine	0.909536	The risk or severity of adverse effects can be increased when Propantheline is combined with Chloroprocaine.
Propantheline-Escitalopram	Escitalopram	0.909536	Escitalopram may increase the central nervous system depressant (CNS depressant) activities of Propantheline.
Norelgestromin-Bemiparin	Norelgestromin-Bemiparin	0.909499	Norelgestromin may decrease the anticoagulant activities of Bemiparin.
Esomeprazole-Ketoconazole	Ketoconazole	0.909369	Ketoconazole can cause a decrease in the absorption of Esomeprazole resulting in a reduced serum concentration and potentially a decrease in efficacy.
Esomeprazole-Rifampicin	Rifampicin	0.909369	The serum concentration of Esomeprazole can be decreased when it is combined with Rifampicin.
Esomeprazole-Escitalopram	Escitalopram	0.909369	The serum concentration of Escitalopram can be increased when it is combined with Esomeprazole.
Esomeprazole-Captopril	Captopril	0.909369	Esomeprazole can cause a decrease in the absorption of Captopril resulting in a reduced serum concentration and potentially a decrease in efficacy.
Esomeprazole-Ferrous sulfate anhydrous	Ferrous sulfate anhydrous	0.909369	Esomeprazole can cause a decrease in the absorption of Ferrous sulfate anhydrous resulting in a reduced serum concentration and potentially a decrease in efficacy.
Acetylsalicylic acid-Bemiparin	Acetylsalicylic acid-Bemiparin	0.909313	Acetylsalicylic acid may increase the anticoagulant activities of Bemiparin.
Amoxapine-Estradiol cypionate	Estradiol cypionate	0.909149	The serum concentration of Amoxapine can be increased when it is combined with Estradiol cypionate.
Amoxapine-Estradiol valerate	Estradiol valerate	0.909149	The serum concentration of Amoxapine can be increased when it is combined with Estradiol valerate.
Insulin human-Semaglutide	Semaglutide	0.908972	Semaglutide may increase the hypoglycemic activities of Insulin human.
Insulin pork-Semaglutide	Semaglutide	0.908972	Semaglutide may increase the hypoglycemic activities of Insulin pork.
Megestrol acetate-Dexamethasone	Megestrol acetate-Dexamethasone	0.90897	The serum concentration of Dexamethasone can be increased when it is combined with Megestrol acetate.
Ursodeoxycholic acid-Dienogest	Dienogest	0.90897	The therapeutic efficacy of Ursodeoxycholic acid can be decreased when used in combination with Dienogest.
Chenodeoxycholic acid-Dienogest	Dienogest	0.90897	The therapeutic efficacy of Chenodeoxycholic acid can be decreased when used in combination with Dienogest.
Goserelin-Hyoscyamine	Goserelin	0.908898	The risk or severity of QTc prolongation can be increased when Hyoscyamine is combined with Goserelin.
Amitriptyline-Polyestradiol phosphate	Amitriptyline	0.908892	The serum concentration of Amitriptyline can be increased when it is combined with Polyestradiol phosphate.
Methylprednisolone-Estradiol acetate	Estradiol acetate	0.908885	The serum concentration of Methylprednisolone can be increased when it is combined with Estradiol acetate.
Maprotiline-Estradiol acetate	Estradiol acetate	0.908876	The metabolism of Maprotiline can be decreased when combined with Estradiol acetate.
Norgestimate-Bemiparin	Norgestimate-Bemiparin	0.908836	Norgestimate may decrease the anticoagulant activities of Bemiparin.
Neomycin-Paliperidone	Paliperidone	0.908721	Neomycin may decrease the excretion rate of Paliperidone which could result in a higher serum level.
Morphine-Mepenzolate	Morphine	0.908578	The risk or severity of adverse effects can be increased when Morphine is combined with Mepenzolate.
Codeine-Mepenzolate	Codeine	0.908578	The risk or severity of adverse effects can be increased when Codeine is combined with Mepenzolate.
Azithromycin-Pentobarbital	Azithromycin	0.908577	The metabolism of Azithromycin can be increased when combined with Pentobarbital.
Diethylstilbestrol-Pentobarbital	Diethylstilbestrol	0.908577	The metabolism of Diethylstilbestrol can be increased when combined with Pentobarbital.
Lidocaine-Pentobarbital	Lidocaine	0.908577	The therapeutic efficacy of Pentobarbital can be decreased when used in combination with Lidocaine.
Desogestrel-Pentobarbital	Desogestrel	0.908577	The metabolism of Desogestrel can be increased when combined with Pentobarbital.
Pentobarbital-Acetaminophen	Acetaminophen	0.908577	The metabolism of Acetaminophen can be increased when combined with Pentobarbital.
Pentobarbital-Spironolactone	Spironolactone	0.908577	Pentobarbital may increase the hypotensive activities of Spironolactone.
Pentobarbital-Enalapril	Enalapril	0.908577	Pentobarbital may increase the hypotensive activities of Enalapril.
Pentobarbital-Labetalol	Labetalol	0.908577	The serum concentration of Labetalol can be decreased when it is combined with Pentobarbital.
Pentobarbital-Tamoxifen	Tamoxifen	0.908577	The metabolism of Tamoxifen can be increased when combined with Pentobarbital.
Pentobarbital-Warfarin	Warfarin	0.908577	The metabolism of Warfarin can be increased when combined with Pentobarbital.
Pentobarbital-Furosemide	Furosemide	0.908577	Pentobarbital may increase the hypotensive activities of Furosemide.
Pentobarbital-Nitroglycerin	Nitroglycerin	0.908577	Pentobarbital may increase the hypotensive activities of Nitroglycerin.
Pentobarbital-Ethynodiol diacetate	Ethynodiol diacetate	0.908577	The metabolism of Ethynodiol diacetate can be increased when combined with Pentobarbital.
Pentobarbital-Mifepristone	Mifepristone	0.908577	The metabolism of Mifepristone can be increased when combined with Pentobarbital.
Pentobarbital-Sirolimus	Sirolimus	0.908577	The metabolism of Sirolimus can be increased when combined with Pentobarbital.
Pentobarbital-Isoniazid	Isoniazid	0.908577	The metabolism of Pentobarbital can be decreased when combined with Isoniazid.
Pentobarbital-Norgestimate	Norgestimate	0.908577	The metabolism of Norgestimate can be increased when combined with Pentobarbital.
Pentobarbital-Methyldopa	Methyldopa	0.908577	Pentobarbital may increase the hypotensive activities of Methyldopa.
Pentobarbital-Isosorbide mononitrate	Isosorbide mononitrate	0.908577	Pentobarbital may increase the hypotensive activities of Isosorbide mononitrate.
Pentobarbital-Orlistat	Orlistat	0.908577	Orlistat can cause a decrease in the absorption of Pentobarbital resulting in a reduced serum concentration and potentially a decrease in efficacy.
Pentobarbital-Rosuvastatin	Rosuvastatin	0.908577	The metabolism of Rosuvastatin can be increased when combined with Pentobarbital.
Pentobarbital-Nifedipine	Nifedipine	0.908577	The metabolism of Nifedipine can be increased when combined with Pentobarbital.
Pentobarbital-Clindamycin	Clindamycin	0.908577	The metabolism of Clindamycin can be increased when combined with Pentobarbital.
Pentobarbital-Captopril	Captopril	0.908577	Pentobarbital may increase the hypotensive activities of Captopril.
Pentobarbital-Carbetocin	Carbetocin	0.908577	Pentobarbital may increase the hypotensive activities of Carbetocin.
Pentobarbital-Mestranol	Mestranol	0.908577	The metabolism of Mestranol can be increased when combined with Pentobarbital.
Pentobarbital-Drospirenone	Drospirenone	0.908577	The metabolism of Drospirenone can be increased when combined with Pentobarbital.
Pentobarbital-Roflumilast	Roflumilast	0.908577	The metabolism of Roflumilast can be increased when combined with Pentobarbital.
Pentobarbital-Cyproterone acetate	Cyproterone acetate	0.908577	The metabolism of Cyproterone acetate can be increased when combined with Pentobarbital.
Pentobarbital-Vitamin D	Vitamin D	0.908577	The metabolism of Vitamin D can be increased when combined with Pentobarbital.
Pentobarbital-Lynestrenol	Lynestrenol	0.908577	The metabolism of Lynestrenol can be increased when combined with Pentobarbital.
Codeine-Levobupivacaine	Codeine-Levobupivacaine	0.908457	Codeine may decrease the excretion rate of Levobupivacaine which could result in a higher serum level.
Tolbutamide-Estradiol acetate	Estradiol acetate	0.908438	The therapeutic efficacy of Estradiol acetate can be decreased when used in combination with Tolbutamide.
Phenytoin-Estradiol acetate	Estradiol acetate	0.908425	The metabolism of Estradiol acetate can be decreased when combined with Phenytoin.
Fosphenytoin-Estradiol acetate	Estradiol acetate	0.908425	The metabolism of Fosphenytoin can be increased when combined with Estradiol acetate.
Drospirenone-Bemiparin	Drospirenone-Bemiparin	0.908276	Drospirenone may decrease the anticoagulant activities of Bemiparin.
Cyproterone acetate-Bemiparin	Cyproterone acetate-Bemiparin	0.908276	Cyproterone acetate may decrease the anticoagulant activities of Bemiparin.
Leuprolide-Tolbutamide	Leuprolide	0.907861	The therapeutic efficacy of Tolbutamide can be decreased when used in combination with Leuprolide.
Risperidone-Insulin beef	Risperidone	0.907856	The therapeutic efficacy of Insulin beef can be decreased when used in combination with Risperidone.
Paliperidone-Insulin beef	Paliperidone	0.907856	The therapeutic efficacy of Insulin beef can be decreased when used in combination with Paliperidone.
Lovastatin-Dextroamphetamine	Lovastatin	0.907842	The metabolism of Dextroamphetamine can be decreased when combined with Lovastatin.
Simvastatin-Dextroamphetamine	Simvastatin	0.907842	The metabolism of Dextroamphetamine can be decreased when combined with Simvastatin.
Nortriptyline-Estradiol cypionate	Estradiol cypionate	0.907745	The metabolism of Estradiol cypionate can be decreased when combined with Nortriptyline.
Nortriptyline-Estradiol valerate	Estradiol valerate	0.907745	The metabolism of Estradiol valerate can be decreased when combined with Nortriptyline.
Enalapril-Bemiparin	Enalapril-Bemiparin	0.907536	The risk or severity of hyperkalemia can be increased when Enalapril is combined with Bemiparin.
Anastrozole-Polyestradiol phosphate	Anastrozole	0.907447	The therapeutic efficacy of Anastrozole can be decreased when used in combination with Polyestradiol phosphate.
Zaleplon-Levobupivacaine	Levobupivacaine	0.907243	Zaleplon may decrease the excretion rate of Levobupivacaine which could result in a higher serum level.
Magnesium sulfate-Bemiparin	Magnesium sulfate-Bemiparin	0.907185	The risk or severity of hyperkalemia can be increased when Magnesium sulfate is combined with Bemiparin.
Oxycodone-Sorbitol	Oxycodone	0.907172	The therapeutic efficacy of Sorbitol can be decreased when used in combination with Oxycodone.
Levonorgestrel-Secobarbital	Levonorgestrel	0.907082	The metabolism of Levonorgestrel can be increased when combined with Secobarbital.
Piroxicam-Isotretinoin	Piroxicam-Isotretinoin	0.907079	Piroxicam may decrease the excretion rate of Isotretinoin which could result in a higher serum level.
Piroxicam-Escitalopram	Piroxicam-Escitalopram	0.907079	The risk or severity of gastrointestinal bleeding can be increased when Escitalopram is combined with Piroxicam.
Piroxicam-Dexamethasone	Piroxicam-Dexamethasone	0.907079	The risk or severity of gastrointestinal irritation can be increased when Dexamethasone is combined with Piroxicam.
Etodolac-Estradiol cypionate	Estradiol cypionate	0.907049	Etodolac may decrease the excretion rate of Estradiol cypionate which could result in a higher serum level.
Etodolac-Estradiol valerate	Estradiol valerate	0.907049	Etodolac may decrease the excretion rate of Estradiol valerate which could result in a higher serum level.
Lovastatin-Hydrocortisone cypionate	Lovastatin	0.906862	The metabolism of Hydrocortisone cypionate can be decreased when combined with Lovastatin.
Simvastatin-Hydrocortisone cypionate	Simvastatin	0.906862	The metabolism of Hydrocortisone cypionate can be decreased when combined with Simvastatin.
Bupivacaine-Desvenlafaxine	Bupivacaine	0.906819	The metabolism of Bupivacaine can be decreased when combined with Desvenlafaxine.
Pentobarbital-Testosterone	Testosterone	0.906814	The metabolism of Testosterone can be decreased when combined with Pentobarbital.
Dienogest-Bemiparin	Dienogest-Bemiparin	0.906645	Dienogest may decrease the anticoagulant activities of Bemiparin.
Levonorgestrel-Dalteparin	Levonorgestrel	0.906486	Levonorgestrel may decrease the anticoagulant activities of Dalteparin.
Levonorgestrel-Tinzaparin	Levonorgestrel	0.906486	Levonorgestrel may decrease the anticoagulant activities of Tinzaparin.
Levonorgestrel-Nadroparin	Levonorgestrel	0.906486	Levonorgestrel may decrease the anticoagulant activities of Nadroparin.
Levonorgestrel-Reviparin	Levonorgestrel	0.906486	Levonorgestrel may decrease the anticoagulant activities of Reviparin.
Levonorgestrel-Parnaparin	Levonorgestrel	0.906486	Levonorgestrel may decrease the anticoagulant activities of Parnaparin.
Eszopiclone-Risperidone	Risperidone	0.906444	The risk or severity of CNS depression can be increased when Risperidone is combined with Eszopiclone.
Eszopiclone-Paliperidone	Paliperidone	0.906444	The risk or severity of CNS depression can be increased when Paliperidone is combined with Eszopiclone.
Secobarbital-Norelgestromin	Norelgestromin	0.9063	The metabolism of Norelgestromin can be increased when combined with Secobarbital.
Imipramine-Corifollitropin alfa	Corifollitropin alfa	0.906071	Imipramine may decrease the excretion rate of Corifollitropin alfa which could result in a higher serum level.
Pentobarbital-Metamizole	Metamizole	0.906052	Metamizole may decrease the excretion rate of Pentobarbital which could result in a higher serum level.
Clemastine-Triptorelin	Triptorelin	0.906038	The risk or severity of QTc prolongation can be increased when Triptorelin is combined with Clemastine.
Alitretinoin-Gestrinone	Gestrinone	0.905932	The therapeutic efficacy of Gestrinone can be decreased when used in combination with Alitretinoin.
Tretinoin-Gestrinone	Gestrinone	0.905932	The therapeutic efficacy of Gestrinone can be decreased when used in combination with Tretinoin.
Isotretinoin-Gestrinone	Isotretinoin-Gestrinone	0.905932	The therapeutic efficacy of Gestrinone can be decreased when used in combination with Isotretinoin.
Ketamine-Gestrinone	Gestrinone	0.905932	The metabolism of Gestrinone can be increased when combined with Ketamine.
Dexamethasone-Gestrinone	Dexamethasone-Gestrinone	0.905932	The serum concentration of Dexamethasone can be increased when it is combined with Gestrinone.
Gestrinone-Esketamine	Gestrinone	0.905932	The metabolism of Gestrinone can be increased when combined with Esketamine.
Tramadol-Mepenzolate	Tramadol	0.90592	The risk or severity of adverse effects can be increased when Tramadol is combined with Mepenzolate.
Amitriptyline-Mepenzolate	Amitriptyline	0.90592	Amitriptyline may increase the central nervous system depressant (CNS depressant) activities of Mepenzolate.
Oxycodone-Mepenzolate	Oxycodone	0.90592	The risk or severity of adverse effects can be increased when Oxycodone is combined with Mepenzolate.
Labetalol-Mepenzolate	Labetalol	0.90592	The risk or severity of Tachycardia can be increased when Labetalol is combined with Mepenzolate.
Fentanyl-Mepenzolate	Fentanyl	0.90592	The risk or severity of adverse effects can be increased when Fentanyl is combined with Mepenzolate.
Warfarin-Bemiparin	Warfarin-Bemiparin	0.905797	The risk or severity of bleeding can be increased when Warfarin is combined with Bemiparin.
Lovastatin-Zopiclone	Lovastatin	0.905743	The metabolism of Zopiclone can be decreased when combined with Lovastatin.
Simvastatin-Zopiclone	Simvastatin	0.905743	The metabolism of Zopiclone can be decreased when combined with Simvastatin.
Tolbutamide-Corifollitropin alfa	Corifollitropin alfa	0.905741	Tolbutamide may decrease the excretion rate of Corifollitropin alfa which could result in a higher serum level.
Lovastatin-Protriptyline	Lovastatin	0.905696	The metabolism of Protriptyline can be decreased when combined with Lovastatin.
Protriptyline-Simvastatin	Simvastatin	0.905696	The metabolism of Simvastatin can be decreased when combined with Protriptyline.
Goserelin-Citalopram	Goserelin	0.905421	The risk or severity of QTc prolongation can be increased when Goserelin is combined with Citalopram.
Goserelin-Atropine	Goserelin	0.905421	The risk or severity of QTc prolongation can be increased when Goserelin is combined with Atropine.
Goserelin-Levofloxacin	Goserelin	0.905421	The risk or severity of QTc prolongation can be increased when Goserelin is combined with Levofloxacin.
Clonidine-Levobupivacaine	Clonidine-Levobupivacaine	0.905383	The metabolism of Clonidine can be decreased when combined with Levobupivacaine.
Lovastatin-Fluindione	Lovastatin	0.905301	The metabolism of Fluindione can be decreased when combined with Lovastatin.
Spironolactone-Bemiparin	Spironolactone-Bemiparin	0.905184	The risk or severity of hyperkalemia can be increased when Spironolactone is combined with Bemiparin.
Chlorthalidone-Estradiol cypionate	Estradiol cypionate	0.905039	Chlorthalidone may increase the excretion rate of Estradiol cypionate which could result in a lower serum level and potentially a reduction in efficacy.
Chlorthalidone-Estradiol valerate	Estradiol valerate	0.905039	Chlorthalidone may increase the excretion rate of Estradiol valerate which could result in a lower serum level and potentially a reduction in efficacy.
Amitriptyline-Estradiol acetate	Amitriptyline-Estradiol acetate	0.904964	The metabolism of Estradiol acetate can be decreased when combined with Amitriptyline.
Midazolam-Isotretinoin	Midazolam-Isotretinoin	0.904916	Midazolam may decrease the excretion rate of Isotretinoin which could result in a higher serum level.
Midazolam-Escitalopram	Midazolam-Escitalopram	0.904916	The risk or severity of adverse effects can be increased when Escitalopram is combined with Midazolam.
Midazolam-Dexamethasone	Midazolam-Dexamethasone	0.904916	The serum concentration of Midazolam can be increased when it is combined with Dexamethasone.
Diclofenac-Bemiparin	Diclofenac-Bemiparin	0.904907	The risk or severity of bleeding and hemorrhage can be increased when Diclofenac is combined with Bemiparin.
Quinapril-Levobupivacaine	Levobupivacaine	0.904886	The risk or severity of adverse effects can be increased when Levobupivacaine is combined with Quinapril.
Conjugated estrogens-Omeprazole	Conjugated estrogens	0.904747	Omeprazole may decrease the excretion rate of Conjugated estrogens which could result in a higher serum level.
Omeprazole-Ethinylestradiol	Ethinylestradiol	0.904747	The metabolism of Ethinylestradiol can be decreased when combined with Omeprazole.
Omeprazole-Sitagliptin	Sitagliptin	0.904747	The metabolism of Sitagliptin can be decreased when combined with Omeprazole.
Valsartan-Bupivacaine	Bupivacaine	0.904529	The risk or severity of adverse effects can be increased when Bupivacaine is combined with Valsartan.
Bupivacaine-Secobarbital	Bupivacaine	0.904502	Secobarbital may increase the hypotensive activities of Bupivacaine.
Secobarbital-Levobupivacaine	Levobupivacaine	0.904502	Secobarbital may increase the hypotensive activities of Levobupivacaine.
Lorazepam-Bupivacaine	Bupivacaine	0.904432	The therapeutic efficacy of Lorazepam can be decreased when used in combination with Bupivacaine.
Lorazepam-Levobupivacaine	Levobupivacaine	0.904432	Lorazepam may decrease the excretion rate of Levobupivacaine which could result in a higher serum level.
Atropine-Risperidone	Risperidone	0.904345	The risk or severity of QTc prolongation can be increased when Risperidone is combined with Atropine.
Risperidone-Dextroamphetamine	Risperidone	0.904345	The therapeutic efficacy of Risperidone can be decreased when used in combination with Dextroamphetamine.
Fentanyl-Oxaprozin	Fentanyl	0.904261	Fentanyl may decrease the excretion rate of Oxaprozin which could result in a higher serum level.
Desogestrel-Ketamine	Desogestrel	0.904247	The metabolism of Desogestrel can be increased when combined with Ketamine.
Duloxetine-Levobupivacaine	Duloxetine-Levobupivacaine	0.904145	The risk or severity of orthostatic hypotension and syncope can be increased when Levobupivacaine is combined with Duloxetine.
Pentobarbital-Clopidogrel	Clopidogrel	0.904023	The metabolism of Clopidogrel can be decreased when combined with Pentobarbital.
Atropine-Paliperidone	Paliperidone	0.90392	The risk or severity of QTc prolongation can be increased when Atropine is combined with Paliperidone.
Zopiclone-Paliperidone	Paliperidone	0.90392	The risk or severity of adverse effects can be increased when Paliperidone is combined with Zopiclone.
Paliperidone-Dextroamphetamine	Paliperidone	0.90392	The therapeutic efficacy of Paliperidone can be decreased when used in combination with Dextroamphetamine.
Labetalol-Levobupivacaine	Labetalol-Levobupivacaine	0.903797	Labetalol may decrease the excretion rate of Levobupivacaine which could result in a higher serum level.
Eszopiclone-Ibuprofen	Ibuprofen	0.90361	Ibuprofen may decrease the excretion rate of Eszopiclone which could result in a higher serum level.
Piroxicam-Ofloxacin	Piroxicam	0.90361	Piroxicam may increase the neuroexcitatory activities of Ofloxacin.
Ibuprofen-Ofloxacin	Ibuprofen	0.90361	Ibuprofen may increase the neuroexcitatory activities of Ofloxacin.
Desipramine-Bromocriptine	Bromocriptine	0.903533	Bromocriptine may increase the vasopressor activities of Desipramine.
Isotretinoin-Norethynodrel	Isotretinoin-Norethynodrel	0.903362	The therapeutic efficacy of Norethynodrel can be decreased when used in combination with Isotretinoin.
Dexamethasone-Norethynodrel	Dexamethasone-Norethynodrel	0.903362	The serum concentration of Dexamethasone can be increased when it is combined with Norethynodrel.
Ursodeoxycholic acid-Norethynodrel	Norethynodrel	0.903362	The therapeutic efficacy of Ursodeoxycholic acid can be decreased when used in combination with Norethynodrel.
Chenodeoxycholic acid-Norethynodrel	Norethynodrel	0.903362	The therapeutic efficacy of Chenodeoxycholic acid can be decreased when used in combination with Norethynodrel.
Dalteparin-Gestrinone	Gestrinone	0.903231	Gestrinone may decrease the anticoagulant activities of Dalteparin.
Tinzaparin-Gestrinone	Gestrinone	0.903231	Gestrinone may decrease the anticoagulant activities of Tinzaparin.
Nadroparin-Gestrinone	Gestrinone	0.903231	Gestrinone may decrease the anticoagulant activities of Nadroparin.
Reviparin-Gestrinone	Gestrinone	0.903231	Gestrinone may decrease the anticoagulant activities of Reviparin.
Parnaparin-Gestrinone	Gestrinone	0.903231	Gestrinone may decrease the anticoagulant activities of Parnaparin.
Vasopressin-Bemiparin	Vasopressin-Bemiparin	0.903186	The therapeutic efficacy of Vasopressin can be decreased when used in combination with Bemiparin.
Ketoconazole-Bemiparin	Ketoconazole-Bemiparin	0.903186	The risk or severity of hyperkalemia can be increased when Ketoconazole is combined with Bemiparin.
Lovastatin-Levobetaxolol	Lovastatin	0.903034	The metabolism of Levobetaxolol can be decreased when combined with Lovastatin.
Simvastatin-Levobetaxolol	Simvastatin	0.903034	The metabolism of Levobetaxolol can be decreased when combined with Simvastatin.
Lovastatin-Tretinoin	Lovastatin	0.903032	The metabolism of Tretinoin can be decreased when combined with Lovastatin.
Lovastatin-Isotretinoin	Lovastatin-Isotretinoin	0.903032	The risk or severity of myopathy, rhabdomyolysis, and myoglobinuria can be increased when Lovastatin is combined with Isotretinoin.
Lovastatin-Escitalopram	Lovastatin-Escitalopram	0.903032	The metabolism of Escitalopram can be decreased when combined with Lovastatin.
Lovastatin-Dexamethasone	Lovastatin-Dexamethasone	0.903032	The metabolism of Lovastatin can be decreased when combined with Dexamethasone.
Lovastatin-Chenodeoxycholic acid	Lovastatin	0.903032	The metabolism of Lovastatin can be decreased when combined with Chenodeoxycholic acid.
Simvastatin-Tretinoin	Simvastatin	0.903032	The metabolism of Tretinoin can be decreased when combined with Simvastatin.
Simvastatin-Isotretinoin	Simvastatin-Isotretinoin	0.903032	The risk or severity of myopathy, rhabdomyolysis, and myoglobinuria can be increased when Simvastatin is combined with Isotretinoin.
Simvastatin-Escitalopram	Simvastatin-Escitalopram	0.903032	The serum concentration of Simvastatin can be increased when it is combined with Escitalopram.
Simvastatin-Dexamethasone	Simvastatin-Dexamethasone	0.903032	The metabolism of Simvastatin can be increased when combined with Dexamethasone.
Simvastatin-Chenodeoxycholic acid	Simvastatin	0.903032	The metabolism of Simvastatin can be decreased when combined with Chenodeoxycholic acid.
Pentobarbital-Pentazocine	Pentazocine	0.903026	The risk or severity of adverse effects can be increased when Pentobarbital is combined with Pentazocine.
Pentobarbital-Rocuronium	Rocuronium	0.903026	The risk or severity of adverse effects can be increased when Pentobarbital is combined with Rocuronium.
Pentobarbital-Chloroprocaine	Chloroprocaine	0.903026	The risk or severity of adverse effects can be increased when Pentobarbital is combined with Chloroprocaine.
Bupivacaine-Sotalol	Bupivacaine	0.90287	The serum concentration of Bupivacaine can be increased when it is combined with Sotalol.
Sotalol-Levobupivacaine	Levobupivacaine	0.90287	The risk or severity of adverse effects can be increased when Sotalol is combined with Levobupivacaine.
Prednisone-Dexamethasone	Prednisone-Dexamethasone	0.902837	The risk or severity of adverse effects can be increased when Prednisone is combined with Dexamethasone.
Ketorolac-Isotretinoin	Ketorolac-Isotretinoin	0.90283	Ketorolac may decrease the excretion rate of Isotretinoin which could result in a higher serum level.
Ketorolac-Ofloxacin	Ketorolac	0.90283	Ketorolac may increase the neuroexcitatory activities of Ofloxacin.
Ketorolac-Escitalopram	Ketorolac-Escitalopram	0.90283	The risk or severity of gastrointestinal bleeding can be increased when Escitalopram is combined with Ketorolac.
Ketorolac-Dexamethasone	Ketorolac-Dexamethasone	0.90283	The risk or severity of gastrointestinal irritation can be increased when Dexamethasone is combined with Ketorolac.
Diclofenac-Ofloxacin	Diclofenac	0.90263	The metabolism of Diclofenac can be decreased when combined with Ofloxacin.
Naproxen-Ofloxacin	Naproxen	0.90263	The metabolism of Naproxen can be decreased when combined with Ofloxacin.
Cabergoline-Hydrochlorothiazide	Cabergoline	0.90257	Cabergoline may decrease the antihypertensive activities of Hydrochlorothiazide.
Hydrochlorothiazide-Bromocriptine	Bromocriptine	0.90257	The therapeutic efficacy of Bromocriptine can be decreased when used in combination with Hydrochlorothiazide.
Azithromycin-Bemiparin	Azithromycin-Bemiparin	0.902549	The risk or severity of adverse effects can be increased when Azithromycin is combined with Bemiparin.
Risperidone-Carbinoxamine	Risperidone	0.902243	The risk or severity of QTc prolongation can be increased when Risperidone is combined with Carbinoxamine.
Carbinoxamine-Paliperidone	Paliperidone	0.902243	The risk or severity of QTc prolongation can be increased when Carbinoxamine is combined with Paliperidone.
Amoxapine-Estradiol acetate	Estradiol acetate	0.902154	The serum concentration of Amoxapine can be increased when it is combined with Estradiol acetate.
Bupivacaine-Primidone	Bupivacaine	0.901965	The therapeutic efficacy of Primidone can be decreased when used in combination with Bupivacaine.
Primidone-Levobupivacaine	Levobupivacaine	0.901965	The metabolism of Levobupivacaine can be increased when combined with Primidone.
Trifluoperazine-Estradiol acetate	Estradiol acetate	0.901931	The metabolism of Trifluoperazine can be decreased when combined with Estradiol acetate.
Ofloxacin-Ferumoxytol	Ferumoxytol	0.90193	Ferumoxytol can cause a decrease in the absorption of Ofloxacin resulting in a reduced serum concentration and potentially a decrease in efficacy.
Ofloxacin-Ferric carboxymaltose	Ferric carboxymaltose	0.90193	Ferric carboxymaltose can cause a decrease in the absorption of Ofloxacin resulting in a reduced serum concentration and potentially a decrease in efficacy.
Leuprolide-Amitriptyline	Leuprolide-Amitriptyline	0.901879	The risk or severity of QTc prolongation can be increased when Leuprolide is combined with Amitriptyline.
Trimipramine-Liraglutide	Liraglutide	0.901821	Trimipramine may decrease the hypoglycemic activities of Liraglutide.
Levonorgestrel-Ursodeoxycholic acid	Levonorgestrel	0.901722	The therapeutic efficacy of Ursodeoxycholic acid can be decreased when used in combination with Levonorgestrel.
Lovastatin-Practolol	Lovastatin	0.901714	The metabolism of Practolol can be decreased when combined with Lovastatin.
Simvastatin-Practolol	Simvastatin	0.901714	The metabolism of Practolol can be decreased when combined with Simvastatin.
Magnesium sulfate-Propantheline	Magnesium sulfate	0.901663	Propantheline may increase the central nervous system depressant (CNS depressant) activities of Magnesium sulfate.
Sildenafil-Esomeprazole	Sildenafil	0.901495	The metabolism of Esomeprazole can be decreased when combined with Sildenafil.
Hydrocortisone-Estradiol acetate	Estradiol acetate	0.901317	The serum concentration of Estradiol acetate can be increased when it is combined with Hydrocortisone.
Secobarbital-Hydroxyprogesterone caproate	Hydroxyprogesterone caproate	0.901239	The metabolism of Hydroxyprogesterone caproate can be increased when combined with Secobarbital.
Labetalol-Insulin beef	Labetalol	0.901214	The therapeutic efficacy of Insulin beef can be increased when used in combination with Labetalol.
Insulin beef-Semaglutide	Semaglutide	0.901098	The risk or severity of hypoglycemia can be increased when Insulin beef is combined with Semaglutide.
Oxytocin-Hyoscyamine	Oxytocin	0.901024	The risk or severity of QTc prolongation can be increased when Oxytocin is combined with Hyoscyamine.
Azithromycin-Hyoscyamine	Azithromycin	0.901024	The risk or severity of QTc prolongation can be increased when Hyoscyamine is combined with Azithromycin.
Leuprolide-Diphenhydramine	Leuprolide	0.900983	The risk or severity of QTc prolongation can be increased when Diphenhydramine is combined with Leuprolide.
Oxaprozin-Ketoconazole	Ketoconazole	0.900962	The risk or severity of hyperkalemia can be increased when Oxaprozin is combined with Ketoconazole.
Cabergoline-Levocetirizine	Cabergoline	0.900762	The risk or severity of adverse effects can be increased when Cabergoline is combined with Levocetirizine.
Bromocriptine-Levocetirizine	Bromocriptine	0.900762	The risk or severity of adverse effects can be increased when Bromocriptine is combined with Levocetirizine.
Pentobarbital-Nonoxynol-9	Nonoxynol-9	0.900703	The metabolism of Nonoxynol-9 can be increased when combined with Pentobarbital.
Bupivacaine-Dosulepin	Bupivacaine	0.900692	The metabolism of Dosulepin can be decreased when combined with Bupivacaine.
Diclofenac-Escitalopram	Diclofenac-Escitalopram	0.90058	The risk or severity of gastrointestinal bleeding can be increased when Escitalopram is combined with Diclofenac.
Naproxen-Escitalopram	Naproxen-Escitalopram	0.90058	The risk or severity of gastrointestinal bleeding can be increased when Escitalopram is combined with Naproxen.
Cerivastatin-Estradiol cypionate	Estradiol cypionate	0.90034	Estradiol cypionate may decrease the excretion rate of Cerivastatin which could result in a higher serum level.
Cerivastatin-Estradiol valerate	Estradiol valerate	0.90034	Estradiol valerate may decrease the excretion rate of Cerivastatin which could result in a higher serum level.
Etodolac-Estradiol acetate	Estradiol acetate	0.900265	Etodolac may decrease the excretion rate of Estradiol acetate which could result in a higher serum level.
Insulin human-Etonogestrel	Etonogestrel	0.900197	The therapeutic efficacy of Insulin human can be decreased when used in combination with Etonogestrel.
Insulin pork-Etonogestrel	Etonogestrel	0.900197	The therapeutic efficacy of Insulin pork can be decreased when used in combination with Etonogestrel.
Leuprolide-Nortriptyline	Leuprolide	0.900096	The risk or severity of QTc prolongation can be increased when Nortriptyline is combined with Leuprolide.
Prochlorperazine-Estradiol acetate	Estradiol acetate	0.900057	The metabolism of Prochlorperazine can be increased when combined with Estradiol acetate.
Bupivacaine-Tranylcypromine	Bupivacaine	0.899905	The metabolism of Bupivacaine can be decreased when combined with Tranylcypromine.
Tranylcypromine-Levobupivacaine	Levobupivacaine	0.899905	Tranylcypromine may increase the orthostatic hypotensive activities of Levobupivacaine.
Diphenhydramine-Buserelin	Buserelin	0.899883	The risk or severity of QTc prolongation can be increased when Diphenhydramine is combined with Buserelin.
Betaxolol-Bupivacaine	Bupivacaine	0.899829	The serum concentration of Bupivacaine can be increased when it is combined with Betaxolol.
Betaxolol-Levobupivacaine	Levobupivacaine	0.899829	The metabolism of Levobupivacaine can be decreased when combined with Betaxolol.
Follitropin-Tolbutamide	Follitropin	0.899775	The therapeutic efficacy of Tolbutamide can be decreased when used in combination with Follitropin.
Leuprolide-Clemastine	Leuprolide	0.899713	The risk or severity of QTc prolongation can be increased when Leuprolide is combined with Clemastine.
Amphetamine-Oxycodone	Oxycodone	0.899559	Amphetamine may increase the serotonergic and central nervous system depressant (CNS depressant) activities of Oxycodone.
Secobarbital-Ibuprofen	Ibuprofen	0.899411	The metabolism of Ibuprofen can be increased when combined with Secobarbital.
Levobupivacaine-Opium	Levobupivacaine	0.899329	Levobupivacaine may decrease the excretion rate of Opium which could result in a higher serum level.
Progesterone-Secobarbital	Progesterone	0.899184	The metabolism of Progesterone can be increased when combined with Secobarbital.
Secobarbital-Medroxyprogesterone acetate	Medroxyprogesterone acetate	0.899184	The metabolism of Medroxyprogesterone acetate can be increased when combined with Secobarbital.
Secobarbital-Norethisterone	Norethisterone	0.899184	The metabolism of Norethisterone can be increased when combined with Secobarbital.
Ramipril-Levobupivacaine	Levobupivacaine	0.899137	The risk or severity of adverse effects can be increased when Levobupivacaine is combined with Ramipril.
Lovastatin-Estradiol dienanthate	Lovastatin	0.898978	The metabolism of Estradiol dienanthate can be decreased when combined with Lovastatin.
Simvastatin-Estradiol dienanthate	Simvastatin	0.898978	The metabolism of Estradiol dienanthate can be decreased when combined with Simvastatin.
Lovastatin-Technetium Tc-99m mebrofenin	Lovastatin	0.898919	The excretion of Technetium Tc-99m mebrofenin can be decreased when combined with Lovastatin.
Simvastatin-Technetium Tc-99m mebrofenin	Simvastatin	0.898919	The excretion of Technetium Tc-99m mebrofenin can be decreased when combined with Simvastatin.
Infliximab-Lovastatin	Lovastatin	0.898892	The metabolism of Lovastatin can be increased when combined with Infliximab.
Infliximab-Simvastatin	Simvastatin	0.898892	The metabolism of Simvastatin can be increased when combined with Infliximab.
Pentobarbital-Corifollitropin alfa	Corifollitropin alfa	0.898857	Pentobarbital may decrease the excretion rate of Corifollitropin alfa which could result in a higher serum level.
Pentobarbital-Inositol	Inositol	0.898857	Pentobarbital may decrease the excretion rate of Inositol which could result in a higher serum level.
Methadone-Dexketoprofen	Methadone-Dexketoprofen	0.898797	Dexketoprofen may decrease the excretion rate of Methadone which could result in a higher serum level.
Chlorothiazide-Estradiol cypionate	Estradiol cypionate	0.898757	Chlorothiazide may increase the excretion rate of Estradiol cypionate which could result in a lower serum level and potentially a reduction in efficacy.
Chlorothiazide-Estradiol valerate	Estradiol valerate	0.898757	Chlorothiazide may increase the excretion rate of Estradiol valerate which could result in a lower serum level and potentially a reduction in efficacy.
Flutamide-Insulin beef	Flutamide	0.898645	The metabolism of Insulin beef can be increased when combined with Flutamide.
Trimethoprim-Estradiol acetate	Estradiol acetate	0.898643	The metabolism of Estradiol acetate can be decreased when combined with Trimethoprim.
Sulfamethoxazole-Estradiol acetate	Estradiol acetate	0.898643	The metabolism of Estradiol acetate can be decreased when combined with Sulfamethoxazole.
Lovastatin-Trimipramine	Lovastatin	0.8986	The metabolism of Trimipramine can be decreased when combined with Lovastatin.
Simvastatin-Trimipramine	Simvastatin	0.8986	The metabolism of Trimipramine can be decreased when combined with Simvastatin.
Captopril-Bemiparin	Captopril-Bemiparin	0.898596	The risk or severity of hyperkalemia can be increased when Captopril is combined with Bemiparin.
Acetylsalicylic acid-Insulin beef	Acetylsalicylic acid	0.898572	The risk or severity of hypoglycemia can be increased when Acetylsalicylic acid is combined with Insulin beef.
Amoxicillin-Dexketoprofen	Amoxicillin-Dexketoprofen	0.898473	Dexketoprofen may decrease the excretion rate of Amoxicillin which could result in a higher serum level.
Prednisone-Nomegestrol	Prednisone-Nomegestrol	0.898447	The serum concentration of Nomegestrol can be increased when it is combined with Prednisone.
Secobarbital-Nomegestrol	Nomegestrol	0.898426	The metabolism of Nomegestrol can be increased when combined with Secobarbital.
Levonorgestrel-Alitretinoin	Levonorgestrel	0.898246	The therapeutic efficacy of Levonorgestrel can be decreased when used in combination with Alitretinoin.
Dexamethasone-Nomegestrol	Dexamethasone-Nomegestrol	0.898237	The serum concentration of Dexamethasone can be increased when it is combined with Nomegestrol.
Midazolam-Mepivacaine	Midazolam	0.898124	Midazolam may decrease the excretion rate of Mepivacaine which could result in a higher serum level.
Diazepam-Mepivacaine	Diazepam	0.898124	Diazepam may decrease the excretion rate of Mepivacaine which could result in a higher serum level.
Alitretinoin-Norgestimate	Norgestimate	0.898086	The therapeutic efficacy of Norgestimate can be decreased when used in combination with Alitretinoin.
Glucagon-Mepenzolate	Glucagon	0.898046	Mepenzolate may increase the gastrointestinal motility reducing activities of Glucagon.
Topiramate-Mepenzolate	Topiramate	0.898046	The risk or severity of hyperthermia and oligohydrosis can be increased when Mepenzolate is combined with Topiramate.
Etomidate-Mepenzolate	Etomidate	0.898046	Etomidate may increase the central nervous system depressant (CNS depressant) activities of Mepenzolate.
Meperidine-Mepenzolate	Meperidine	0.898046	The risk or severity of adverse effects can be increased when Meperidine is combined with Mepenzolate.
Dronabinol-Mepenzolate	Dronabinol	0.898046	The risk or severity of Tachycardia and drowsiness can be increased when Mepenzolate is combined with Dronabinol.
Duloxetine-Mepenzolate	Duloxetine	0.898046	Duloxetine may increase the central nervous system depressant (CNS depressant) activities of Mepenzolate.
Clonidine-Mepenzolate	Clonidine	0.898046	Clonidine may increase the central nervous system depressant (CNS depressant) activities of Mepenzolate.
Pentazocine-Mepenzolate	Pentazocine	0.898046	The risk or severity of adverse effects can be increased when Pentazocine is combined with Mepenzolate.
Midazolam-Mepenzolate	Midazolam	0.898046	Midazolam may increase the central nervous system depressant (CNS depressant) activities of Mepenzolate.
Propofol-Mepenzolate	Propofol	0.898046	Propofol may increase the central nervous system depressant (CNS depressant) activities of Mepenzolate.
Diazepam-Mepenzolate	Diazepam	0.898046	Diazepam may increase the central nervous system depressant (CNS depressant) activities of Mepenzolate.
Gabapentin-Mepenzolate	Gabapentin	0.898046	Gabapentin may increase the central nervous system depressant (CNS depressant) activities of Mepenzolate.
Melatonin-Mepenzolate	Melatonin	0.898046	Melatonin may increase the central nervous system depressant (CNS depressant) activities of Mepenzolate.
Chloroprocaine-Mepenzolate	Chloroprocaine	0.898046	The risk or severity of adverse effects can be increased when Chloroprocaine is combined with Mepenzolate.
Escitalopram-Mepenzolate	Escitalopram	0.898046	Escitalopram may increase the central nervous system depressant (CNS depressant) activities of Mepenzolate.
Levonorgestrel-Tretinoin	Levonorgestrel	0.897968	The therapeutic efficacy of Levonorgestrel can be decreased when used in combination with Tretinoin.
Levonorgestrel-Isotretinoin	Levonorgestrel-Isotretinoin	0.897968	The therapeutic efficacy of Levonorgestrel can be decreased when used in combination with Isotretinoin.
Levonorgestrel-Ketamine	Levonorgestrel	0.897968	The metabolism of Levonorgestrel can be increased when combined with Ketamine.
Levonorgestrel-Dexamethasone	Levonorgestrel-Dexamethasone	0.897968	The serum concentration of Levonorgestrel can be increased when it is combined with Dexamethasone.
Levonorgestrel-Esketamine	Levonorgestrel	0.897968	The metabolism of Levonorgestrel can be increased when combined with Esketamine.
Risperidone-Dexketoprofen	Risperidone-Dexketoprofen	0.897905	The risk or severity of hypertension can be increased when Risperidone is combined with Dexketoprofen.
Aripiprazole-Dexketoprofen	Aripiprazole-Dexketoprofen	0.897905	The risk or severity of hypertension can be increased when Aripiprazole is combined with Dexketoprofen.
Lovastatin-Amphotericin B	Lovastatin	0.897858	The metabolism of Lovastatin can be decreased when combined with Amphotericin B.
Oxaprozin-Captopril	Captopril	0.897805	The risk or severity of renal failure, hyperkalemia, and hypertension can be increased when Oxaprozin is combined with Captopril.
Prednisone-Estradiol cypionate	Prednisone-Estradiol cypionate	0.897762	The serum concentration of Estradiol cypionate can be increased when it is combined with Prednisone.
Prednisone-Estradiol valerate	Prednisone-Estradiol valerate	0.897762	The serum concentration of Estradiol valerate can be increased when it is combined with Prednisone.
Pentobarbital-Piroxicam	Piroxicam	0.897484	Piroxicam may decrease the excretion rate of Pentobarbital which could result in a higher serum level.
Pentobarbital-Ibuprofen	Ibuprofen	0.897484	Ibuprofen may decrease the excretion rate of Pentobarbital which could result in a higher serum level.
Paliperidone-Dexketoprofen	Paliperidone-Dexketoprofen	0.89748	Dexketoprofen may decrease the excretion rate of Paliperidone which could result in a higher serum level.
Follitropin-Tolazamide	Follitropin	0.897417	The therapeutic efficacy of Tolazamide can be decreased when used in combination with Follitropin.
Levobupivacaine-Nifedipine	Levobupivacaine-Nifedipine	0.897393	The metabolism of Nifedipine can be decreased when combined with Levobupivacaine.
Calcium carbonate-Bemiparin	Calcium carbonate-Bemiparin	0.897311	The therapeutic efficacy of Calcium carbonate can be decreased when used in combination with Bemiparin.
Polythiazide-Semaglutide	Semaglutide	0.897148	The therapeutic efficacy of Semaglutide can be decreased when used in combination with Polythiazide.
Oxycodone-Hydroflumethiazide	Oxycodone	0.897135	The therapeutic efficacy of Hydroflumethiazide can be decreased when used in combination with Oxycodone.
Etonogestrel-Quinine	Etonogestrel	0.897107	The therapeutic efficacy of Quinine can be decreased when used in combination with Etonogestrel.
Etonogestrel-Quinidine	Etonogestrel	0.897107	Etonogestrel may decrease the excretion rate of Quinidine which could result in a higher serum level.
Etonogestrel-Ketamine	Etonogestrel	0.897107	The metabolism of Etonogestrel can be increased when combined with Ketamine.
Etonogestrel-Dexamethasone	Etonogestrel-Dexamethasone	0.897107	The serum concentration of Dexamethasone can be increased when it is combined with Etonogestrel.
Etonogestrel-Esketamine	Etonogestrel	0.897107	The metabolism of Etonogestrel can be increased when combined with Esketamine.
Tramadol-Levobupivacaine	Tramadol-Levobupivacaine	0.897096	Tramadol may decrease the excretion rate of Levobupivacaine which could result in a higher serum level.
Bupivacaine-Quinapril	Bupivacaine	0.897012	The risk or severity of adverse effects can be increased when Bupivacaine is combined with Quinapril.
Esmolol-Lovastatin	Lovastatin	0.896975	The metabolism of Esmolol can be decreased when combined with Lovastatin.
Esmolol-Simvastatin	Simvastatin	0.896975	The metabolism of Simvastatin can be decreased when combined with Esmolol.
Omeprazole-Diazepam	Diazepam	0.896873	The metabolism of Diazepam can be decreased when combined with Omeprazole.
Omeprazole-Buprenorphine	Buprenorphine	0.896873	The metabolism of Buprenorphine can be decreased when combined with Omeprazole.
Omeprazole-Letrozole	Letrozole	0.896873	The metabolism of Omeprazole can be decreased when combined with Letrozole.
Lovastatin-Ipecac	Lovastatin	0.896762	The risk or severity of myopathy, rhabdomyolysis, and myoglobinuria can be increased when Lovastatin is combined with Ipecac.
Simvastatin-Ipecac	Simvastatin	0.896762	The risk or severity of myopathy, rhabdomyolysis, and myoglobinuria can be increased when Simvastatin is combined with Ipecac.
Pentobarbital-Ketorolac	Ketorolac	0.896704	Ketorolac may decrease the excretion rate of Pentobarbital which could result in a higher serum level.
Pentobarbital-Naproxen	Naproxen	0.896504	Naproxen may decrease the excretion rate of Pentobarbital which could result in a higher serum level.
Oxycodone-Methscopolamine	Oxycodone	0.896313	The risk or severity of adverse effects can be increased when Oxycodone is combined with Methscopolamine.
Dexamethasone-Mestranol	Dexamethasone-Mestranol	0.896243	The serum concentration of Dexamethasone can be increased when it is combined with Mestranol.
Pentobarbital-Acetylsalicylic acid	Acetylsalicylic acid	0.896104	Acetylsalicylic acid may decrease the excretion rate of Pentobarbital which could result in a higher serum level.
Oxycodone-Ketamine	Oxycodone	0.896047	The risk or severity of adverse effects can be increased when Oxycodone is combined with Ketamine.
Prednisone-Polythiazide	Prednisone	0.896033	The risk or severity of electrolyte imbalance can be increased when Prednisone is combined with Polythiazide.
Prednisolone-Polythiazide	Prednisolone	0.896033	The risk or severity of electrolyte imbalance can be increased when Prednisolone is combined with Polythiazide.
Ofloxacin-Bromocriptine	Bromocriptine	0.895834	The therapeutic efficacy of Bromocriptine can be increased when used in combination with Ofloxacin.
Levobupivacaine-Domperidone	Levobupivacaine	0.895826	The metabolism of Domperidone can be decreased when combined with Levobupivacaine.
Lovastatin-Fluticasone propionate	Lovastatin	0.895801	The metabolism of Lovastatin can be decreased when combined with Fluticasone propionate.
Fluticasone propionate-Simvastatin	Simvastatin	0.895801	The metabolism of Simvastatin can be decreased when combined with Fluticasone propionate.
Carbinoxamine-Buprenorphine	Buprenorphine	0.895753	Carbinoxamine may increase the central nervous system depressant (CNS depressant) activities of Buprenorphine.
Eszopiclone-Piroxicam	Piroxicam	0.895736	Piroxicam may decrease the excretion rate of Eszopiclone which could result in a higher serum level.
Piroxicam-Zopiclone	Piroxicam	0.895736	The metabolism of Zopiclone can be decreased when combined with Piroxicam.
Secobarbital-Ethinylestradiol	Ethinylestradiol	0.895732	The metabolism of Ethinylestradiol can be increased when combined with Secobarbital.
Metoprolol-Bupivacaine	Bupivacaine	0.89549	The serum concentration of Bupivacaine can be increased when it is combined with Metoprolol.
Metoprolol-Levobupivacaine	Levobupivacaine	0.89549	Metoprolol may decrease the excretion rate of Levobupivacaine which could result in a higher serum level.
Bupivacaine-Pimozide	Bupivacaine	0.895488	The metabolism of Bupivacaine can be decreased when combined with Pimozide.
Warfarin-Oxaprozin	Warfarin	0.895346	The risk or severity of bleeding and hemorrhage can be increased when Oxaprozin is combined with Warfarin.
Acetylsalicylic acid-Oxaprozin	Acetylsalicylic acid	0.895346	The therapeutic efficacy of Acetylsalicylic acid can be decreased when used in combination with Oxaprozin.
Eszopiclone-Atorvastatin	Atorvastatin	0.895345	The metabolism of Atorvastatin can be decreased when combined with Eszopiclone.
Protriptyline-Liraglutide	Liraglutide	0.895343	Protriptyline may decrease the hypoglycemic activities of Liraglutide.
Lovastatin-Modafinil	Lovastatin	0.895339	The metabolism of Lovastatin can be increased when combined with Modafinil.
Lovastatin-Armodafinil	Lovastatin	0.895339	The metabolism of Lovastatin can be increased when combined with Armodafinil.
Simvastatin-Modafinil	Simvastatin	0.895339	The metabolism of Simvastatin can be increased when combined with Modafinil.
Simvastatin-Armodafinil	Simvastatin	0.895339	The metabolism of Simvastatin can be increased when combined with Armodafinil.
Clopidogrel-Bemiparin	Clopidogrel-Bemiparin	0.895201	The risk or severity of bleeding can be increased when Clopidogrel is combined with Bemiparin.
Eszopiclone-Ketorolac	Ketorolac	0.894956	Ketorolac may decrease the excretion rate of Eszopiclone which could result in a higher serum level.
Ketorolac-Zopiclone	Ketorolac	0.894956	The metabolism of Zopiclone can be decreased when combined with Ketorolac.
Pregabalin-Carbinoxamine	Pregabalin	0.894931	The therapeutic efficacy of Carbinoxamine can be increased when used in combination with Pregabalin.
Cabergoline-Carbinoxamine	Cabergoline	0.894931	The risk or severity of adverse effects can be increased when Cabergoline is combined with Carbinoxamine.
Methadone-Carbinoxamine	Methadone	0.894931	The risk or severity of adverse effects can be increased when Methadone is combined with Carbinoxamine.
Digoxin-Carbinoxamine	Digoxin	0.894931	The risk or severity of QTc prolongation can be increased when Digoxin is combined with Carbinoxamine.
Rocuronium-Carbinoxamine	Rocuronium	0.894931	The risk or severity of adverse effects can be increased when Rocuronium is combined with Carbinoxamine.
Carbinoxamine-Bromocriptine	Bromocriptine	0.894931	The risk or severity of adverse effects can be increased when Carbinoxamine is combined with Bromocriptine.
Carbinoxamine-Aripiprazole	Aripiprazole	0.894931	The risk or severity of adverse effects can be increased when Carbinoxamine is combined with Aripiprazole.
Carbinoxamine-Ergometrine	Ergometrine	0.894931	The risk or severity of adverse effects can be increased when Carbinoxamine is combined with Ergometrine.
Carbinoxamine-Lisdexamfetamine	Lisdexamfetamine	0.894931	Lisdexamfetamine may decrease the sedative and stimulatory activities of Carbinoxamine.
Quinidine-Atorvastatin	Atorvastatin	0.894924	The risk or severity of myopathy and rhabdomyolysis can be increased when Quinidine is combined with Atorvastatin.
Desogestrel-Ursodeoxycholic acid	Desogestrel	0.89489	The therapeutic efficacy of Ursodeoxycholic acid can be decreased when used in combination with Desogestrel.
Norgestimate-Ursodeoxycholic acid	Norgestimate	0.89489	The therapeutic efficacy of Ursodeoxycholic acid can be decreased when used in combination with Norgestimate.
Protriptyline-Exenatide	Exenatide	0.894827	Protriptyline may decrease the hypoglycemic activities of Exenatide.
Ketoprofen-Enoxaparin	Enoxaparin	0.894825	The risk or severity of bleeding and hemorrhage can be increased when Ketoprofen is combined with Enoxaparin.
Ketoprofen-Bemiparin	Bemiparin	0.894825	The risk or severity of bleeding and hemorrhage can be increased when Ketoprofen is combined with Bemiparin.
Insulin human-Prednisone	Prednisone	0.894772	The risk or severity of hyperglycemia can be increased when Prednisone is combined with Insulin human.
Insulin human-Prednisolone	Prednisolone	0.894772	The risk or severity of hyperglycemia can be increased when Prednisolone is combined with Insulin human.
Insulin pork-Prednisone	Prednisone	0.894772	The risk or severity of hyperglycemia can be increased when Prednisone is combined with Insulin pork.
Insulin pork-Prednisolone	Prednisolone	0.894772	The risk or severity of hyperglycemia can be increased when Prednisolone is combined with Insulin pork.
Eszopiclone-Diclofenac	Diclofenac	0.894756	Diclofenac may decrease the excretion rate of Eszopiclone which could result in a higher serum level.
Eszopiclone-Naproxen	Naproxen	0.894756	Naproxen may decrease the excretion rate of Eszopiclone which could result in a higher serum level.
Diclofenac-Zopiclone	Diclofenac	0.894756	The metabolism of Zopiclone can be decreased when combined with Diclofenac.
Naproxen-Zopiclone	Naproxen	0.894756	The metabolism of Zopiclone can be decreased when combined with Naproxen.
Naproxen-Bemiparin	Naproxen-Bemiparin	0.894598	The risk or severity of bleeding and hemorrhage can be increased when Naproxen is combined with Bemiparin.
Rosiglitazone-Oxaprozin	Rosiglitazone	0.894344	Oxaprozin may decrease the excretion rate of Rosiglitazone which could result in a higher serum level.
Insulin human-Bromocriptine	Bromocriptine	0.894309	The risk or severity of hypoglycemia can be increased when Insulin human is combined with Bromocriptine.
Insulin pork-Bromocriptine	Bromocriptine	0.894309	The risk or severity of hypoglycemia can be increased when Insulin pork is combined with Bromocriptine.
Secobarbital-Ulipristal	Ulipristal	0.894277	The serum concentration of Ulipristal can be decreased when it is combined with Secobarbital.
Trimipramine-Exenatide	Exenatide	0.894208	Trimipramine may decrease the hypoglycemic activities of Exenatide.
Levobupivacaine-Dosulepin	Levobupivacaine	0.894154	The metabolism of Levobupivacaine can be decreased when combined with Dosulepin.
Chlorthalidone-Estradiol acetate	Estradiol acetate	0.894137	Chlorthalidone may increase the excretion rate of Estradiol acetate which could result in a lower serum level and potentially a reduction in efficacy.
Conjugated estrogens-Oxaprozin	Conjugated estrogens	0.894091	Oxaprozin may decrease the excretion rate of Conjugated estrogens which could result in a higher serum level.
Metamizole-Dexketoprofen	Metamizole-Dexketoprofen	0.894082	The risk or severity of adverse effects can be increased when Metamizole is combined with Dexketoprofen.
Desogestrel-Esketamine	Desogestrel	0.893847	The metabolism of Desogestrel can be increased when combined with Esketamine.
Trimipramine-Triptorelin	Triptorelin	0.893836	The risk or severity of QTc prolongation can be increased when Trimipramine is combined with Triptorelin.
Levobupivacaine-Isosorbide mononitrate	Levobupivacaine-Isosorbide mononitrate	0.893816	Levobupivacaine may decrease the excretion rate of Isosorbide mononitrate which could result in a higher serum level.
Bupivacaine-Bisoprolol	Bupivacaine	0.893558	The serum concentration of Bupivacaine can be increased when it is combined with Bisoprolol.
Bisoprolol-Levobupivacaine	Levobupivacaine	0.893558	Bisoprolol may decrease the excretion rate of Levobupivacaine which could result in a higher serum level.
Quinidine-Norgestimate	Norgestimate	0.893459	The metabolism of Quinidine can be increased when combined with Norgestimate.
Escitalopram-Aripiprazole	Escitalopram-Aripiprazole	0.893267	The risk or severity of serotonin syndrome can be increased when Escitalopram is combined with Aripiprazole.
Secobarbital-Ethynodiol diacetate	Ethynodiol diacetate	0.893187	The metabolism of Ethynodiol diacetate can be increased when combined with Secobarbital.
Bupivacaine-Fesoterodine	Bupivacaine	0.893075	The metabolism of Fesoterodine can be decreased when combined with Bupivacaine.
Omeprazole-Testosterone	Testosterone	0.893069	Omeprazole may decrease the excretion rate of Testosterone which could result in a higher serum level.
Prednisolone-Nomegestrol	Prednisolone-Nomegestrol	0.892957	The serum concentration of Nomegestrol can be increased when it is combined with Prednisolone.
Labetalol-Bemiparin	Labetalol-Bemiparin	0.892933	The risk or severity of hyperkalemia can be increased when Labetalol is combined with Bemiparin.
Desogestrel-Quinidine	Desogestrel	0.892918	The metabolism of Quinidine can be decreased when combined with Desogestrel.
Tamoxifen-Insulin beef	Tamoxifen	0.892884	The metabolism of Tamoxifen can be increased when combined with Insulin beef.
Bupivacaine-Nebivolol	Bupivacaine	0.892877	The serum concentration of Bupivacaine can be increased when it is combined with Nebivolol.
Levobupivacaine-Nebivolol	Levobupivacaine	0.892877	The risk or severity of adverse effects can be increased when Levobupivacaine is combined with Nebivolol.
Desogestrel-Secobarbital	Desogestrel	0.892854	The metabolism of Desogestrel can be increased when combined with Secobarbital.
Nortriptyline-Estradiol acetate	Estradiol acetate	0.892769	The metabolism of Estradiol acetate can be decreased when combined with Nortriptyline.
Norgestimate-Ketamine	Norgestimate	0.892569	The metabolism of Norgestimate can be increased when combined with Ketamine.
Tramadol-Oxaprozin	Tramadol	0.892371	Oxaprozin may decrease the excretion rate of Tramadol which could result in a higher serum level.
Topiramate-Oxaprozin	Topiramate	0.892371	Oxaprozin may decrease the excretion rate of Topiramate which could result in a higher serum level.
Acetaminophen-Oxaprozin	Acetaminophen	0.892371	The risk or severity of adverse effects can be increased when Acetaminophen is combined with Oxaprozin.
Codeine-Oxaprozin	Codeine	0.892371	Oxaprozin may decrease the excretion rate of Codeine which could result in a higher serum level.
Amitriptyline-Oxaprozin	Amitriptyline	0.892371	Amitriptyline may decrease the excretion rate of Oxaprozin which could result in a higher serum level.
Metformin-Oxaprozin	Metformin	0.892371	Oxaprozin may decrease the excretion rate of Metformin which could result in a higher serum level.
Flutamide-Oxaprozin	Flutamide	0.892371	Oxaprozin may decrease the excretion rate of Flutamide which could result in a higher serum level.
Labetalol-Oxaprozin	Labetalol	0.892371	Oxaprozin may decrease the antihypertensive activities of Labetalol.
Furosemide-Oxaprozin	Furosemide	0.892371	The therapeutic efficacy of Furosemide can be decreased when used in combination with Oxaprozin.
Methyldopa-Oxaprozin	Methyldopa	0.892371	The therapeutic efficacy of Methyldopa can be decreased when used in combination with Oxaprozin.
Isotretinoin-Oxaprozin	Isotretinoin	0.892371	Oxaprozin may decrease the excretion rate of Isotretinoin which could result in a higher serum level.
Oxaprozin-Ibuprofen	Ibuprofen	0.892371	The risk or severity of adverse effects can be increased when Oxaprozin is combined with Ibuprofen.
Oxaprozin-Heparin	Heparin	0.892371	The risk or severity of bleeding and hemorrhage can be increased when Oxaprozin is combined with Heparin.
Oxaprozin-Nifedipine	Nifedipine	0.892371	Oxaprozin may decrease the excretion rate of Nifedipine which could result in a higher serum level.
Oxaprozin-Escitalopram	Escitalopram	0.892371	The risk or severity of gastrointestinal bleeding can be increased when Escitalopram is combined with Oxaprozin.
Morphine-Secobarbital	Morphine	0.892348	The risk or severity of adverse effects can be increased when Secobarbital is combined with Morphine.
Codeine-Secobarbital	Codeine	0.892348	The risk or severity of adverse effects can be increased when Secobarbital is combined with Codeine.
Bupivacaine-Selegiline	Bupivacaine	0.892308	Selegiline may increase the orthostatic hypotensive activities of Bupivacaine.
Levobupivacaine-Selegiline	Levobupivacaine	0.892308	Selegiline may increase the orthostatic hypotensive activities of Levobupivacaine.
Prednisolone-Estradiol cypionate	Prednisolone-Estradiol cypionate	0.892272	The serum concentration of Estradiol cypionate can be increased when it is combined with Prednisolone.
Prednisolone-Estradiol valerate	Prednisolone-Estradiol valerate	0.892272	The serum concentration of Estradiol valerate can be increased when it is combined with Prednisolone.
Lidocaine-Insulin beef	Lidocaine	0.892215	The metabolism of Lidocaine can be increased when combined with Insulin beef.
Leuprolide-Pentobarbital	Leuprolide	0.892136	Leuprolide may decrease the excretion rate of Pentobarbital which could result in a higher serum level.
Goserelin-Pentobarbital	Goserelin	0.892136	Goserelin may decrease the excretion rate of Pentobarbital which could result in a higher serum level.
Acetaminophen-Levobupivacaine	Acetaminophen-Levobupivacaine	0.892119	The metabolism of Levobupivacaine can be decreased when combined with Acetaminophen.
Pyridoxine-Secobarbital	Pyridoxine	0.892068	The metabolism of Secobarbital can be increased when combined with Pyridoxine.
Tramadol-Secobarbital	Tramadol	0.892063	The metabolism of Tramadol can be increased when combined with Secobarbital.
Topiramate-Secobarbital	Topiramate	0.892063	The risk or severity of adverse effects can be increased when Topiramate is combined with Secobarbital.
Amitriptyline-Secobarbital	Amitriptyline	0.892063	The metabolism of Amitriptyline can be increased when combined with Secobarbital.
Secobarbital-Meperidine	Meperidine	0.892063	Secobarbital may increase the hypotensive and central nervous system depressant (CNS depressant) activities of Meperidine.
Secobarbital-Oxycodone	Oxycodone	0.892063	The risk or severity of adverse effects can be increased when Secobarbital is combined with Oxycodone.
Secobarbital-Fentanyl	Fentanyl	0.892063	The risk or severity of adverse effects can be increased when Secobarbital is combined with Fentanyl.
Secobarbital-Gabapentin	Gabapentin	0.892063	The risk or severity of adverse effects can be increased when Secobarbital is combined with Gabapentin.
Secobarbital-Melatonin	Melatonin	0.892063	The risk or severity of adverse effects can be increased when Secobarbital is combined with Melatonin.
Secobarbital-Testosterone	Testosterone	0.891979	Secobarbital may decrease the excretion rate of Testosterone which could result in a higher serum level.
Esomeprazole-Rosuvastatin	Rosuvastatin	0.891735	The excretion of Rosuvastatin can be decreased when combined with Esomeprazole.
Alitretinoin-Norethynodrel	Norethynodrel	0.891684	The therapeutic efficacy of Norethynodrel can be decreased when used in combination with Alitretinoin.
Tretinoin-Norethynodrel	Norethynodrel	0.891684	The therapeutic efficacy of Norethynodrel can be decreased when used in combination with Tretinoin.
Ketamine-Norethynodrel	Norethynodrel	0.891684	The metabolism of Norethynodrel can be increased when combined with Ketamine.
Dalteparin-Norethynodrel	Norethynodrel	0.891684	Norethynodrel may decrease the anticoagulant activities of Dalteparin.
Tinzaparin-Norethynodrel	Norethynodrel	0.891684	Norethynodrel may decrease the anticoagulant activities of Tinzaparin.
Nadroparin-Norethynodrel	Norethynodrel	0.891684	Norethynodrel may decrease the anticoagulant activities of Nadroparin.
Reviparin-Norethynodrel	Norethynodrel	0.891684	Norethynodrel may decrease the anticoagulant activities of Reviparin.
Parnaparin-Norethynodrel	Norethynodrel	0.891684	Norethynodrel may decrease the anticoagulant activities of Parnaparin.
Norethynodrel-Esketamine	Norethynodrel	0.891684	The metabolism of Norethynodrel can be increased when combined with Esketamine.
Sildenafil-Dexketoprofen	Sildenafil-Dexketoprofen	0.891617	The risk or severity of adverse effects can be increased when Dexketoprofen is combined with Sildenafil.
Hydroflumethiazide-Fentanyl	Fentanyl	0.89155	The therapeutic efficacy of Hydroflumethiazide can be decreased when used in combination with Fentanyl.
Secobarbital-Piroxicam	Piroxicam	0.891538	The metabolism of Piroxicam can be increased when combined with Secobarbital.
Lidocaine-Hyoscyamine	Lidocaine	0.891516	Lidocaine may increase the arrhythmogenic activities of Hyoscyamine.
Prednisolone-Liraglutide	Prednisolone-Liraglutide	0.891457	The risk or severity of hyperglycemia can be increased when Prednisolone is combined with Liraglutide.
Prednisolone-Semaglutide	Prednisolone-Semaglutide	0.891457	The risk or severity of hyperglycemia can be increased when Prednisolone is combined with Semaglutide.
Alitretinoin-Norgestrel	Norgestrel	0.891454	The therapeutic efficacy of Norgestrel can be decreased when used in combination with Alitretinoin.
Tretinoin-Norgestrel	Norgestrel	0.891454	The therapeutic efficacy of Norgestrel can be decreased when used in combination with Tretinoin.
Isotretinoin-Norgestrel	Isotretinoin-Norgestrel	0.891454	The therapeutic efficacy of Norgestrel can be decreased when used in combination with Isotretinoin.
Ketamine-Norelgestromin	Norelgestromin	0.891454	The metabolism of Norelgestromin can be increased when combined with Ketamine.
Ketamine-Norgestrel	Norgestrel	0.891454	The metabolism of Norgestrel can be increased when combined with Ketamine.
Dexamethasone-Norelgestromin	Dexamethasone-Norelgestromin	0.891454	The serum concentration of Dexamethasone can be increased when it is combined with Norelgestromin.
Dexamethasone-Norgestrel	Dexamethasone-Norgestrel	0.891454	The serum concentration of Dexamethasone can be increased when it is combined with Norgestrel.
Norelgestromin-Esketamine	Norelgestromin	0.891454	The metabolism of Norelgestromin can be increased when combined with Esketamine.
Dalteparin-Norgestrel	Norgestrel	0.891454	Norgestrel may decrease the anticoagulant activities of Dalteparin.
Tinzaparin-Norgestrel	Norgestrel	0.891454	Norgestrel may decrease the anticoagulant activities of Tinzaparin.
Nadroparin-Norgestrel	Norgestrel	0.891454	Norgestrel may decrease the anticoagulant activities of Nadroparin.
Reviparin-Norgestrel	Norgestrel	0.891454	Norgestrel may decrease the anticoagulant activities of Reviparin.
Parnaparin-Norgestrel	Norgestrel	0.891454	Norgestrel may decrease the anticoagulant activities of Parnaparin.
Norgestrel-Esketamine	Norgestrel	0.891454	The metabolism of Norgestrel can be increased when combined with Esketamine.
Cyclobenzaprine-Estradiol acetate	Estradiol acetate	0.891361	The metabolism of Cyclobenzaprine can be decreased when combined with Estradiol acetate.
Cyclobenzaprine-Estradiol cypionate	Estradiol cypionate	0.891361	The metabolism of Cyclobenzaprine can be decreased when combined with Estradiol cypionate.
Cyclobenzaprine-Estradiol valerate	Estradiol valerate	0.891361	The metabolism of Cyclobenzaprine can be decreased when combined with Estradiol valerate.
Insulin human-Ethinylestradiol	Ethinylestradiol	0.891319	The therapeutic efficacy of Insulin human can be decreased when used in combination with Ethinylestradiol.
Insulin pork-Ethinylestradiol	Ethinylestradiol	0.891319	The therapeutic efficacy of Insulin pork can be decreased when used in combination with Ethinylestradiol.
Ramipril-Bupivacaine	Bupivacaine	0.891263	The risk or severity of adverse effects can be increased when Bupivacaine is combined with Ramipril.
Escitalopram-Alogliptin	Escitalopram-Alogliptin	0.8912	The serum concentration of Alogliptin can be increased when it is combined with Escitalopram.
Dexamethasone-Alogliptin	Dexamethasone-Alogliptin	0.8912	The risk or severity of hyperglycemia can be increased when Dexamethasone is combined with Alogliptin.
Levobupivacaine-Pimozide	Levobupivacaine	0.891	The metabolism of Pimozide can be decreased when combined with Levobupivacaine.
Bupivacaine-Maprotiline	Bupivacaine	0.890998	The metabolism of Maprotiline can be decreased when combined with Bupivacaine.
Maprotiline-Levobupivacaine	Levobupivacaine	0.890998	The metabolism of Levobupivacaine can be decreased when combined with Maprotiline.
Norgestimate-Dalteparin	Norgestimate	0.890989	Norgestimate may decrease the anticoagulant activities of Dalteparin.
Norgestimate-Tinzaparin	Norgestimate	0.890989	Norgestimate may decrease the anticoagulant activities of Tinzaparin.
Norgestimate-Nadroparin	Norgestimate	0.890989	Norgestimate may decrease the anticoagulant activities of Nadroparin.
Norgestimate-Reviparin	Norgestimate	0.890989	Norgestimate may decrease the anticoagulant activities of Reviparin.
Norgestimate-Parnaparin	Norgestimate	0.890989	Norgestimate may decrease the anticoagulant activities of Parnaparin.
Secobarbital-Risperidone	Risperidone	0.890971	The risk or severity of adverse effects can be increased when Secobarbital is combined with Risperidone.
Secobarbital-Paliperidone	Paliperidone	0.890971	The risk or severity of adverse effects can be increased when Secobarbital is combined with Paliperidone.
Chlorothiazide-Estradiol acetate	Estradiol acetate	0.890897	Chlorothiazide may increase the excretion rate of Estradiol acetate which could result in a lower serum level and potentially a reduction in efficacy.
Acarbose-Ofloxacin	Acarbose	0.89085	The therapeutic efficacy of Acarbose can be increased when used in combination with Ofloxacin.
Metformin-Ofloxacin	Metformin	0.89085	The therapeutic efficacy of Metformin can be increased when used in combination with Ofloxacin.
Ketamine-Ulipristal	Ulipristal	0.890802	The metabolism of Ulipristal can be increased when combined with Ketamine.
Dexamethasone-Ulipristal	Dexamethasone-Ulipristal	0.890802	The metabolism of Ulipristal can be increased when combined with Dexamethasone.
Ulipristal-Esketamine	Ulipristal	0.890802	The metabolism of Ulipristal can be increased when combined with Esketamine.
Secobarbital-Ketorolac	Ketorolac	0.890758	The metabolism of Secobarbital can be increased when combined with Ketorolac.
Levobupivacaine-Bretylium	Levobupivacaine	0.89069	The risk or severity of adverse effects can be increased when Levobupivacaine is combined with Bretylium.
Oxycodone-Mannitol	Oxycodone	0.890637	The therapeutic efficacy of Mannitol can be decreased when used in combination with Oxycodone.
Alitretinoin-Dienogest	Dienogest	0.89062	The therapeutic efficacy of Dienogest can be decreased when used in combination with Alitretinoin.
Tretinoin-Dienogest	Dienogest	0.89062	The therapeutic efficacy of Dienogest can be decreased when used in combination with Tretinoin.
Isotretinoin-Dienogest	Isotretinoin-Dienogest	0.89062	Dienogest may decrease the excretion rate of Isotretinoin which could result in a higher serum level.
Cefotetan-Estradiol cypionate	Estradiol cypionate	0.890608	Cefotetan may decrease the excretion rate of Estradiol cypionate which could result in a higher serum level.
Cefotetan-Estradiol valerate	Estradiol valerate	0.890608	Cefotetan may decrease the excretion rate of Estradiol valerate which could result in a higher serum level.
Cefoxitin-Estradiol cypionate	Estradiol cypionate	0.890608	Cefoxitin may decrease the excretion rate of Estradiol cypionate which could result in a higher serum level.
Cefoxitin-Estradiol valerate	Estradiol valerate	0.890608	Cefoxitin may decrease the excretion rate of Estradiol valerate which could result in a higher serum level.
Secobarbital-Diclofenac	Diclofenac	0.890558	The metabolism of Diclofenac can be increased when combined with Secobarbital.
Secobarbital-Naproxen	Naproxen	0.890558	The metabolism of Naproxen can be increased when combined with Secobarbital.
Secobarbital-Mifepristone	Mifepristone	0.89042	The metabolism of Mifepristone can be increased when combined with Secobarbital.
Acarbose-Prednicarbate	Acarbose	0.890275	The risk or severity of hyperglycemia can be increased when Prednicarbate is combined with Acarbose.
Metformin-Prednicarbate	Metformin	0.890275	The risk or severity of hyperglycemia can be increased when Prednicarbate is combined with Metformin.
Digoxin-Prednicarbate	Digoxin	0.890275	The risk or severity of adverse effects can be increased when Prednicarbate is combined with Digoxin.
Rosiglitazone-Prednicarbate	Rosiglitazone	0.890275	The risk or severity of hyperglycemia can be increased when Prednicarbate is combined with Rosiglitazone.
Mifepristone-Prednicarbate	Mifepristone	0.890275	The risk or severity of hyperglycemia can be increased when Prednicarbate is combined with Mifepristone.
Isoniazid-Prednicarbate	Isoniazid	0.890275	The serum concentration of Isoniazid can be decreased when it is combined with Prednicarbate.
Prednicarbate-Pioglitazone	Pioglitazone	0.890275	The risk or severity of hyperglycemia can be increased when Prednicarbate is combined with Pioglitazone.
Prednicarbate-Bromocriptine	Bromocriptine	0.890275	The risk or severity of hyperglycemia can be increased when Prednicarbate is combined with Bromocriptine.
Prednicarbate-Sitagliptin	Sitagliptin	0.890275	The risk or severity of hyperglycemia can be increased when Prednicarbate is combined with Sitagliptin.
Prednicarbate-Exenatide	Exenatide	0.890275	The risk or severity of hyperglycemia can be increased when Prednicarbate is combined with Exenatide.
Prednicarbate-Alogliptin	Alogliptin	0.890275	The risk or severity of hyperglycemia can be increased when Prednicarbate is combined with Alogliptin.
Prednicarbate-Liraglutide	Liraglutide	0.890275	The risk or severity of hyperglycemia can be increased when Prednicarbate is combined with Liraglutide.
Prednicarbate-Semaglutide	Semaglutide	0.890275	The risk or severity of hyperglycemia can be increased when Prednicarbate is combined with Semaglutide.
Bupivacaine-Mirtazapine	Bupivacaine	0.890233	The metabolism of Mirtazapine can be decreased when combined with Bupivacaine.
Atropine-Midazolam	Midazolam	0.890209	Midazolam may increase the central nervous system depressant (CNS depressant) activities of Atropine.
Atropine-Diazepam	Diazepam	0.890209	Diazepam may increase the central nervous system depressant (CNS depressant) activities of Atropine.
Theophylline-Estradiol cypionate	Estradiol cypionate	0.890129	The metabolism of Theophylline can be increased when combined with Estradiol cypionate.
Theophylline-Estradiol valerate	Estradiol valerate	0.890129	The metabolism of Theophylline can be increased when combined with Estradiol valerate.
Rofecoxib-Ofloxacin	Rofecoxib	0.890058	The metabolism of Rofecoxib can be decreased when combined with Ofloxacin.
Meperidine-Levobupivacaine	Meperidine-Levobupivacaine	0.890047	The metabolism of Levobupivacaine can be increased when combined with Meperidine.
Melatonin-Insulin beef	Melatonin	0.890003	The metabolism of Insulin beef can be increased when combined with Melatonin.
Triamcinolone-Estradiol cypionate	Estradiol cypionate	0.889994	The metabolism of Estradiol cypionate can be decreased when combined with Triamcinolone.
Triamcinolone-Estradiol valerate	Estradiol valerate	0.889994	The metabolism of Estradiol valerate can be decreased when combined with Triamcinolone.
Oxycodone-Polythiazide	Oxycodone	0.889989	The therapeutic efficacy of Polythiazide can be decreased when used in combination with Oxycodone.
Bupivacaine-Desflurane	Bupivacaine	0.889906	The risk or severity of adverse effects can be increased when Bupivacaine is combined with Desflurane.
Levobupivacaine-Desflurane	Levobupivacaine	0.889906	The risk or severity of adverse effects can be increased when Levobupivacaine is combined with Desflurane.
Bupivacaine-Thiopental	Bupivacaine	0.889904	Thiopental may increase the hypotensive activities of Bupivacaine.
Thiopental-Levobupivacaine	Levobupivacaine	0.889904	Thiopental may increase the hypotensive activities of Levobupivacaine.
Diethylstilbestrol-Secobarbital	Diethylstilbestrol	0.889883	The metabolism of Diethylstilbestrol can be increased when combined with Secobarbital.
Lidocaine-Secobarbital	Lidocaine	0.889883	The metabolism of Lidocaine can be increased when combined with Secobarbital.
Acetaminophen-Secobarbital	Acetaminophen	0.889883	The metabolism of Secobarbital can be increased when combined with Acetaminophen.
Secobarbital-Spironolactone	Spironolactone	0.889883	Secobarbital may increase the hypotensive activities of Spironolactone.
Secobarbital-Labetalol	Labetalol	0.889883	The serum concentration of Labetalol can be decreased when it is combined with Secobarbital.
Secobarbital-Tamoxifen	Tamoxifen	0.889883	The metabolism of Tamoxifen can be increased when combined with Secobarbital.
Secobarbital-Warfarin	Warfarin	0.889883	The metabolism of Warfarin can be increased when combined with Secobarbital.
Secobarbital-Furosemide	Furosemide	0.889883	Secobarbital may increase the hypotensive activities of Furosemide.
Secobarbital-Sirolimus	Sirolimus	0.889883	The metabolism of Sirolimus can be increased when combined with Secobarbital.
Secobarbital-Norgestimate	Norgestimate	0.889883	The metabolism of Norgestimate can be increased when combined with Secobarbital.
Secobarbital-Methyldopa	Methyldopa	0.889883	Secobarbital may increase the hypotensive activities of Methyldopa.
Secobarbital-Nifedipine	Nifedipine	0.889883	The metabolism of Nifedipine can be increased when combined with Secobarbital.
Secobarbital-Mestranol	Mestranol	0.889883	The metabolism of Mestranol can be increased when combined with Secobarbital.
Secobarbital-Drospirenone	Drospirenone	0.889883	The metabolism of Drospirenone can be increased when combined with Secobarbital.
Secobarbital-Cyproterone acetate	Cyproterone acetate	0.889883	The metabolism of Cyproterone acetate can be increased when combined with Secobarbital.
Secobarbital-Vitamin D	Vitamin D	0.889883	The metabolism of Vitamin D can be increased when combined with Secobarbital.
Lovastatin-Fluticasone furoate	Lovastatin	0.889855	The metabolism of Lovastatin can be decreased when combined with Fluticasone furoate.
Simvastatin-Fluticasone furoate	Simvastatin	0.889855	The metabolism of Simvastatin can be decreased when combined with Fluticasone furoate.
Dicloxacillin-Estradiol cypionate	Estradiol cypionate	0.889668	The metabolism of Estradiol cypionate can be increased when combined with Dicloxacillin.
Dicloxacillin-Estradiol valerate	Estradiol valerate	0.889668	The metabolism of Estradiol valerate can be increased when combined with Dicloxacillin.
Amitriptyline-Insulin beef	Amitriptyline	0.889655	The metabolism of Amitriptyline can be increased when combined with Insulin beef.
Desogestrel-Isotretinoin	Desogestrel-Isotretinoin	0.889548	The therapeutic efficacy of Desogestrel can be decreased when used in combination with Isotretinoin.
Norgestimate-Isotretinoin	Norgestimate-Isotretinoin	0.889548	The therapeutic efficacy of Norgestimate can be decreased when used in combination with Isotretinoin.
Goserelin-Diphenhydramine	Goserelin	0.889449	The risk or severity of QTc prolongation can be increased when Diphenhydramine is combined with Goserelin.
Clemastine-Risperidone	Risperidone	0.88943	The risk or severity of QTc prolongation can be increased when Risperidone is combined with Clemastine.
Clemastine-Paliperidone	Paliperidone	0.88943	The risk or severity of QTc prolongation can be increased when Clemastine is combined with Paliperidone.
Prochlorperazine-Triptorelin	Triptorelin	0.889416	The risk or severity of QTc prolongation can be increased when Triptorelin is combined with Prochlorperazine.
Losartan-Estradiol	Estradiol	0.889272	The metabolism of Estradiol can be decreased when combined with Losartan.
Pregabalin-Dexketoprofen	Pregabalin-Dexketoprofen	0.889219	Dexketoprofen may decrease the excretion rate of Pregabalin which could result in a higher serum level.
Cabergoline-Dexketoprofen	Cabergoline-Dexketoprofen	0.889219	The risk or severity of hypertension can be increased when Cabergoline is combined with Dexketoprofen.
Methylergometrine-Dexketoprofen	Methylergometrine-Dexketoprofen	0.889219	The risk or severity of hypertension can be increased when Methylergometrine is combined with Dexketoprofen.
Digoxin-Dexketoprofen	Digoxin-Dexketoprofen	0.889219	Dexketoprofen may decrease the excretion rate of Digoxin which could result in a higher serum level.
Nitroglycerin-Dexketoprofen	Nitroglycerin-Dexketoprofen	0.889219	The therapeutic efficacy of Nitroglycerin can be decreased when used in combination with Dexketoprofen.
Clopidogrel-Dexketoprofen	Clopidogrel-Dexketoprofen	0.889219	The risk or severity of bleeding can be increased when Dexketoprofen is combined with Clopidogrel.
Isoniazid-Dexketoprofen	Isoniazid-Dexketoprofen	0.889219	Dexketoprofen may decrease the excretion rate of Isoniazid which could result in a higher serum level.
Levobupivacaine-Dexketoprofen	Levobupivacaine-Dexketoprofen	0.889219	Dexketoprofen may decrease the excretion rate of Levobupivacaine which could result in a higher serum level.
Bromocriptine-Dexketoprofen	Bromocriptine-Dexketoprofen	0.889219	The risk or severity of hypertension can be increased when Bromocriptine is combined with Dexketoprofen.
Ergometrine-Dexketoprofen	Ergometrine-Dexketoprofen	0.889219	The risk or severity of hypertension can be increased when Ergometrine is combined with Dexketoprofen.
Lisdexamfetamine-Dexketoprofen	Lisdexamfetamine-Dexketoprofen	0.889219	The risk or severity of hypertension can be increased when Lisdexamfetamine is combined with Dexketoprofen.
Sitagliptin-Dexketoprofen	Sitagliptin-Dexketoprofen	0.889219	Dexketoprofen may decrease the excretion rate of Sitagliptin which could result in a higher serum level.
Alogliptin-Dexketoprofen	Alogliptin-Dexketoprofen	0.889219	Dexketoprofen may decrease the excretion rate of Alogliptin which could result in a higher serum level.
Codeine-Polythiazide	Codeine	0.889197	The therapeutic efficacy of Polythiazide can be decreased when used in combination with Codeine.
Conjugated estrogens-Secobarbital	Conjugated estrogens	0.889189	The metabolism of Secobarbital can be increased when combined with Conjugated estrogens.
Rosiglitazone-Secobarbital	Rosiglitazone	0.889189	The metabolism of Rosiglitazone can be increased when combined with Secobarbital.
Secobarbital-Flutamide	Flutamide	0.889189	The metabolism of Flutamide can be increased when combined with Secobarbital.
Secobarbital-Acetylsalicylic acid	Acetylsalicylic acid	0.889189	Acetylsalicylic acid may decrease the excretion rate of Secobarbital which could result in a higher serum level.
Nifedipine-Insulin beef	Nifedipine	0.88918	The metabolism of Nifedipine can be increased when combined with Insulin beef.
Bupivacaine-Atenolol	Bupivacaine	0.889147	The serum concentration of Bupivacaine can be increased when it is combined with Atenolol.
Atenolol-Levobupivacaine	Levobupivacaine	0.889147	The risk or severity of adverse effects can be increased when Levobupivacaine is combined with Atenolol.
Protriptyline-Risperidone	Risperidone	0.889085	The risk or severity of adverse effects can be increased when Protriptyline is combined with Risperidone.
Protriptyline-Paliperidone	Paliperidone	0.889085	The risk or severity of adverse effects can be increased when Protriptyline is combined with Paliperidone.
Chlorpropamide-Estradiol cypionate	Estradiol cypionate	0.889049	The therapeutic efficacy of Estradiol cypionate can be decreased when used in combination with Chlorpropamide.
Chlorpropamide-Estradiol valerate	Estradiol valerate	0.889049	The therapeutic efficacy of Estradiol valerate can be decreased when used in combination with Chlorpropamide.
Desogestrel-Quinine	Desogestrel	0.889047	The therapeutic efficacy of Quinine can be decreased when used in combination with Desogestrel.
Bupivacaine-Sitaxentan	Bupivacaine	0.888963	Bupivacaine may increase the hypotensive activities of Sitaxentan.
Levobupivacaine-Sitaxentan	Levobupivacaine	0.888963	Levobupivacaine may increase the hypotensive activities of Sitaxentan.
Dalteparin-Dienogest	Dienogest	0.888957	Dienogest may decrease the anticoagulant activities of Dalteparin.
Tinzaparin-Dienogest	Dienogest	0.888957	Dienogest may decrease the anticoagulant activities of Tinzaparin.
Nadroparin-Dienogest	Dienogest	0.888957	Dienogest may decrease the anticoagulant activities of Nadroparin.
Dienogest-Reviparin	Dienogest	0.888957	Dienogest may decrease the anticoagulant activities of Reviparin.
Dienogest-Parnaparin	Dienogest	0.888957	Dienogest may decrease the anticoagulant activities of Parnaparin.
Secobarbital-Corifollitropin alfa	Corifollitropin alfa	0.888954	Secobarbital may decrease the excretion rate of Corifollitropin alfa which could result in a higher serum level.
Secobarbital-Inositol	Inositol	0.888954	Secobarbital may decrease the excretion rate of Inositol which could result in a higher serum level.
Insulin human-Hydroxyprogesterone caproate	Hydroxyprogesterone caproate	0.888929	The therapeutic efficacy of Insulin human can be decreased when used in combination with Hydroxyprogesterone caproate.
Insulin pork-Hydroxyprogesterone caproate	Hydroxyprogesterone caproate	0.888929	The therapeutic efficacy of Insulin pork can be decreased when used in combination with Hydroxyprogesterone caproate.
Bendroflumethiazide-Levobupivacaine	Levobupivacaine	0.888864	Levobupivacaine may increase the excretion rate of Bendroflumethiazide which could result in a lower serum level and potentially a reduction in efficacy.
Valsartan-Levobupivacaine	Levobupivacaine	0.888781	The risk or severity of adverse effects can be increased when Levobupivacaine is combined with Valsartan.
Insulin human-Ethynodiol diacetate	Ethynodiol diacetate	0.888775	The therapeutic efficacy of Insulin human can be decreased when used in combination with Ethynodiol diacetate.
Insulin pork-Ethynodiol diacetate	Ethynodiol diacetate	0.888775	The therapeutic efficacy of Insulin pork can be decreased when used in combination with Ethynodiol diacetate.
Aminophylline-Estradiol cypionate	Estradiol cypionate	0.888753	The metabolism of Aminophylline can be increased when combined with Estradiol cypionate.
Aminophylline-Estradiol valerate	Estradiol valerate	0.888753	The metabolism of Aminophylline can be increased when combined with Estradiol valerate.
Perindopril-Levobupivacaine	Levobupivacaine	0.888732	Perindopril may decrease the excretion rate of Levobupivacaine which could result in a higher serum level.
Tramadol-Eszopiclone	Tramadol	0.888548	The risk or severity of CNS depression can be increased when Tramadol is combined with Eszopiclone.
Diethylstilbestrol-Eszopiclone	Diethylstilbestrol	0.888548	The metabolism of Eszopiclone can be decreased when combined with Diethylstilbestrol.
Topiramate-Eszopiclone	Topiramate	0.888548	The risk or severity of CNS depression can be increased when Topiramate is combined with Eszopiclone.
Morphine-Eszopiclone	Morphine	0.888548	The risk or severity of CNS depression can be increased when Morphine is combined with Eszopiclone.
Acetaminophen-Eszopiclone	Acetaminophen	0.888548	The serum concentration of Eszopiclone can be decreased when it is combined with Acetaminophen.
Codeine-Eszopiclone	Codeine	0.888548	The risk or severity of CNS depression can be increased when Codeine is combined with Eszopiclone.
Amitriptyline-Eszopiclone	Amitriptyline	0.888548	The risk or severity of CNS depression can be increased when Amitriptyline is combined with Eszopiclone.
Progesterone-Eszopiclone	Progesterone	0.888548	The serum concentration of Eszopiclone can be decreased when it is combined with Progesterone.
Eszopiclone-Rosiglitazone	Rosiglitazone	0.888548	The metabolism of Eszopiclone can be decreased when combined with Rosiglitazone.
Eszopiclone-Spironolactone	Spironolactone	0.888548	The metabolism of Eszopiclone can be decreased when combined with Spironolactone.
Eszopiclone-Meperidine	Meperidine	0.888548	The risk or severity of CNS depression can be increased when Meperidine is combined with Eszopiclone.
Eszopiclone-Oxycodone	Oxycodone	0.888548	The risk or severity of CNS depression can be increased when Oxycodone is combined with Eszopiclone.
Eszopiclone-Flutamide	Flutamide	0.888548	Eszopiclone may decrease the excretion rate of Flutamide which could result in a higher serum level.
Eszopiclone-Medroxyprogesterone acetate	Medroxyprogesterone acetate	0.888548	The serum concentration of Eszopiclone can be decreased when it is combined with Medroxyprogesterone acetate.
Eszopiclone-Testosterone	Testosterone	0.888548	The serum concentration of Eszopiclone can be decreased when it is combined with Testosterone.
Eszopiclone-Tamoxifen	Tamoxifen	0.888548	The serum concentration of Eszopiclone can be decreased when it is combined with Tamoxifen.
Eszopiclone-Warfarin	Warfarin	0.888548	The serum concentration of Warfarin can be decreased when it is combined with Eszopiclone.
Eszopiclone-Fentanyl	Fentanyl	0.888548	The risk or severity of CNS depression can be increased when Fentanyl is combined with Eszopiclone.
Eszopiclone-Mifepristone	Mifepristone	0.888548	The serum concentration of Eszopiclone can be increased when it is combined with Mifepristone.
Eszopiclone-Acetylsalicylic acid	Acetylsalicylic acid	0.888548	Acetylsalicylic acid may decrease the excretion rate of Eszopiclone which could result in a higher serum level.
Eszopiclone-Ethinylestradiol	Ethinylestradiol	0.888548	The metabolism of Eszopiclone can be decreased when combined with Ethinylestradiol.
Eszopiclone-Gabapentin	Gabapentin	0.888548	The risk or severity of CNS depression can be increased when Gabapentin is combined with Eszopiclone.
[truncated: 115,003 more rows]
