# Supplementary material for: Are We Considering All the Potential Drug–Drug Interactions in Women’s Reproductive Health? A Predictive Model Approach
Source: Pharmaceutics. 2025 Aug 6;17(8):1020. doi: 10.3390/pharmaceutics17081020 (PMC12389331; doi:10.3390/pharmaceutics17081020)
Supplement: Supplementary file 1 [file pharmaceutics-17-01020-s001.zip › Supplemental Table S3.xlsx]

## Sheet: 2991 predicted interactions
DDI	WRHD	Score	Predicted Effect	Interaction Type	Associated keywords from the ESHRE guidelines	Associated keywords from ClinicalTrials.gov
Alitretinoin-Estradiol acetate	Estradiol acetate	0.990002	The therapeutic efficacy of Estradiol acetate can be decreased when used in combination with Alitretinoin.	PD	Alitretinoin:(NA)-Estradiol acetate:(NA)	Alitretinoin:(NA)-Estradiol acetate:(pcos)
Bupivacaine-Tolvaptan	Bupivacaine	0.980833	The risk or severity of adverse effects can be increased when Bupivacaine is combined with Tolvaptan.	Side Effect	Bupivacaine:(NA)-Tolvaptan:(NA)	Bupivacaine:(uterine fibroid;uterus prolapse;uterus disease)-Tolvaptan:(NA)
Bupivacaine-Pholcodine	Bupivacaine	0.975974	The metabolism of Pholcodine can be decreased when combined with Bupivacaine.	PK	Bupivacaine:(NA)-Pholcodine:(NA)	Bupivacaine:(uterine fibroid;uterus prolapse;uterus disease)-Pholcodine:(NA)
Amobarbital-Estradiol acetate	Estradiol acetate	0.972063	The metabolism of Estradiol acetate can be increased when combined with Amobarbital.	PK	Amobarbital:(NA)-Estradiol acetate:(NA)	Amobarbital:(NA)-Estradiol acetate:(pcos)
Levobupivacaine-Levobetaxolol	Levobupivacaine	0.971635	Levobupivacaine may increase the hypotensive activities of Levobetaxolol.	Drug activity	Levobupivacaine:(NA)-Levobetaxolol:(NA)	Levobupivacaine:(preeclampsia)-Levobetaxolol:(NA)
Dronabinol-Ibuprofen	Dronabinol-Ibuprofen	0.964711	The metabolism of Ibuprofen can be decreased when combined with Dronabinol.	PK	Dronabinol:(NA)-Ibuprofen:(endometriosis)	Dronabinol:(pregnancy loss)-Ibuprofen:(uterine fibroid;preeclampsia;uterus disease;pregnancy loss)
Warfarin-Carbinoxamine	Warfarin	0.962983	The metabolism of Carbinoxamine can be decreased when combined with Warfarin.	PK	Warfarin:(NA)-Carbinoxamine:(NA)	Warfarin:(pregnancy loss)-Carbinoxamine:(NA)
Labetalol-Carbinoxamine	Labetalol	0.961034	The metabolism of Carbinoxamine can be decreased when combined with Labetalol.	PK	Labetalol:(NA)-Carbinoxamine:(NA)	Labetalol:(preeclampsia)-Carbinoxamine:(NA)
Dinoprostone-Dexibuprofen	Dinoprostone	0.958836	The excretion of Dinoprostone can be decreased when combined with Dexibuprofen.	PK	Dinoprostone:(NA)-Dexibuprofen:(NA)	Dinoprostone:(contraception;fertility issues)-Dexibuprofen:(NA)
Esomeprazole-Estradiol cypionate	Estradiol cypionate	0.955205	The excretion of Estradiol cypionate can be decreased when combined with Esomeprazole.	PK	Esomeprazole:(NA)-Estradiol cypionate:(contraceptives)	Esomeprazole:(NA)-Estradiol cypionate:(NA)
Esomeprazole-Estradiol valerate	Estradiol valerate	0.955071	The excretion of Estradiol valerate can be decreased when combined with Esomeprazole.	PK	Esomeprazole:(NA)-Estradiol valerate:(poi;contraceptives)	Esomeprazole:(NA)-Estradiol valerate:(amenorrhea traumatica;dysmenorrhea;asherman’s syndrome;contraception;fertility issues;hormone replacement therapy;infertility, female;endometrial diseases;endometriosis;ovarian stimulation;ovulation disorder;ovulation, absent;pcos;pregnancy loss)
Sirolimus-Dexibuprofen	Sirolimus	0.949481	The risk or severity of angioedema can be increased when Sirolimus is combined with Dexibuprofen.	Side Effect	Sirolimus:(NA)-Dexibuprofen:(NA)	Sirolimus:(uterine fibroid)-Dexibuprofen:(NA)
Esomeprazole-Estradiol acetate	Estradiol acetate	0.945969	The excretion of Estradiol acetate can be decreased when combined with Esomeprazole.	PK	Esomeprazole:(NA)-Estradiol acetate:(NA)	Esomeprazole:(NA)-Estradiol acetate:(pcos)
Tramadol-Esomeprazole	Tramadol	0.935058	The metabolism of Tramadol can be decreased when combined with Esomeprazole.	PK	Tramadol:(NA)-Esomeprazole:(NA)	Tramadol:(dysmenorrhea)-Esomeprazole:(NA)
Midazolam-Esomeprazole	Midazolam	0.932118	The metabolism of Midozolam can be decreased when combined with Midazolam.	PK	Midazolam:(oocyte retrieval)-Esomeprazole:(NA)	Midazolam:(fertility issues;pregnancy loss)-Esomeprazole:(NA)
Rosiglitazone-Esomeprazole	Rosiglitazone	0.929324	The excretion of Esomeprazole can be decreased when combined with Rosiglitazone.	PK	Rosiglitazone:(pcos)-Esomeprazole:(NA)	Rosiglitazone:(NA)-Esomeprazole:(NA)
Furosemide-Polyestradiol phosphate	Furosemide	0.926437	The therapeutic efficacy of Furosemide can be decreased when used in combination with Polyestradiol phosphate.	PD	Furosemide:(NA)-Polyestradiol phosphate:(NA)	Furosemide:(preeclampsia)-Polyestradiol phosphate:(NA)
Rosiglitazone-Carbinoxamine	Rosiglitazone	0.924214	The metabolism of Carbinoxamine can be decreased when combined with Rosiglitazone.	PK	Rosiglitazone:(pcos)-Carbinoxamine:(NA)	Rosiglitazone:(NA)-Carbinoxamine:(NA)
Spironolactone-Dexmethylphenidate	Spironolactone	0.92332	Spironolactone may increase the excretion rate of Dexmethylphenidate which could result in a lower serum level and potentially a reduction in efficacy.	PK	Spironolactone:(pcos;contraceptives)-Dexmethylphenidate:(NA)	Spironolactone:(NA)-Dexmethylphenidate:(NA)
Codeine-Esomeprazole	Codeine	0.921512	The metabolism of Codeine can be decreased when combined with Esomeprazole.	PK	Codeine:(oocyte retrieval)-Esomeprazole:(NA)	Codeine:(NA)-Esomeprazole:(NA)
Testosterone-Carbinoxamine	Testosterone	0.919979	The metabolism of Carbinoxamine can be decreased when combined with Testosterone.	PK	Testosterone:(NA)-Carbinoxamine:(NA)	Testosterone:(fertility issues;infertility, female)-Carbinoxamine:(NA)
Bupivacaine-Sibutramine	Bupivacaine	0.918799	The risk or severity of adverse effects can be increased when Bupivacaine is combined with Sibutramine.	Side Effect	Bupivacaine:(NA)-Sibutramine:(NA)	Bupivacaine:(uterine fibroid;uterus prolapse;uterus disease)-Sibutramine:(NA)
Nifedipine-Dexmethylphenidate	Nifedipine	0.918523	The risk or severity of hypotension can be increased when Dexmethylphenidate is combined with Nifedipine.	Side Effect	Nifedipine:(NA)-Dexmethylphenidate:(NA)	Nifedipine:(preeclampsia)-Dexmethylphenidate:(NA)
Flutamide-Dexmethylphenidate	Flutamide	0.916551	The risk or severity of methemoglobinemia can be increased when Flutamide is combined with Dexmethylphenidate.	Side Effect	Flutamide:(pcos)-Dexmethylphenidate:(NA)	Flutamide:(NA)-Dexmethylphenidate:(NA)
Etonogestrel-Esomeprazole	Etonogestrel	0.9165	The metabolism of Etonogestrel can be increased when combined with Esomeprazole.	PK	Etonogestrel:(endometriosis;contraceptives)-Esomeprazole:(NA)	Etonogestrel:(contraceptive usage;contraception;uterine bleeding;uterus disease;endometriosis;pcos;pregnancy loss)-Esomeprazole:(NA)
Folic acid-Esomeprazole	Folic acid	0.915851	Esomeprazole may decrease the excretion rate of Folic acid which could result in a higher serum level.	PK	Folic acid:(NA)-Esomeprazole:(NA)	Folic acid:(fertility issues;infertility, female;pcos)-Esomeprazole:(NA)
Testosterone-Amobarbital	Testosterone	0.915603	The metabolism of Amobarbital can be decreased when combined with Testosterone.	PK	Testosterone:(NA)-Amobarbital:(NA)	Testosterone:(fertility issues;infertility, female)-Amobarbital:(NA)
Isosorbide mononitrate-Dexmethylphenidate	Isosorbide mononitrate	0.915446	Dexmethylphenidate may increase the vasodilatory activities of Isosorbide mononitrate.	Drug activity	Isosorbide mononitrate:(NA)-Dexmethylphenidate:(NA)	Isosorbide mononitrate:(pregnancy loss)-Dexmethylphenidate:(NA)
Quinidine-Segesterone acetate	Segesterone acetate	0.915067	Quinidine may decrease the excretion rate of Segesterone acetate which could result in a higher serum level.	PK	Quinidine:(NA)-Segesterone acetate:(contraceptives)	Quinidine:(NA)-Segesterone acetate:(NA)
Carbinoxamine-Estradiol acetate	Estradiol acetate	0.913493	The risk or severity of QTc prolongation can be increased when Carbinoxamine is combined with Estradiol acetate.	Side Effect	Carbinoxamine:(NA)-Estradiol acetate:(NA)	Carbinoxamine:(NA)-Estradiol acetate:(pcos)
Folic acid-Betamethasone	Folic acid	0.913166	Betamethasone may decrease the excretion rate of Folic acid which could result in a higher serum level.	PK	Folic acid:(NA)-Betamethasone:(NA)	Folic acid:(fertility issues;infertility, female;pcos)-Betamethasone:(NA)
Betamethasone-Rifampicin	Rifampicin	0.913096	The metabolism of Rifampicin can be increased when combined with Betamethasone.	PK	Betamethasone:(NA)-Rifampicin:(NA)	Betamethasone:(NA)-Rifampicin:(contraception)
Mestranol-Dexketoprofen	Mestranol-Dexketoprofen	0.911586	The metabolism of Mestranol can be increased when combined with Dexketoprofen.	PK	Mestranol:(endometriosis;pcos;contraceptives)-Dexketoprofen:(NA)	Mestranol:(NA)-Dexketoprofen:(dysmenorrhea)
Acetaminophen-Esomeprazole	Acetaminophen	0.91131	The metabolism of Acetaminophen can be increased when combined with Esomeprazole.	PK	Acetaminophen:(endometriosis;oocyte retrieval)-Esomeprazole:(NA)	Acetaminophen:(uterine fibroid;dysmenorrhea;preeclampsia;uterus disease;fertility issues;infertility, female;pregnancy loss)-Esomeprazole:(NA)
Carbinoxamine-Estradiol	Estradiol	0.910457	The metabolism of Estradiol can be decreased when combined with Carbinoxamine.	PK	Carbinoxamine:(NA)-Estradiol:(endometriosis;poi;pcos;contraceptives;turner syndrome)	Carbinoxamine:(NA)-Estradiol:(contraception;uterine bleeding;uterus disease;fertility issues;hormone replacement therapy;reproductive system disorder;pregnancy loss)
Framycetin-Risperidone	Risperidone	0.908721	Framycetin may increase the neurotoxic activities of Risperidone.	Drug activity	Framycetin:(NA)-Risperidone:(NA)	Framycetin:(NA)-Risperidone:(hyperprolactinemia)
Acetaminophen-Dexmethylphenidate	Acetaminophen	0.908677	Acetaminophen may decrease the excretion rate of Dexmethylphenidate which could result in a higher serum level.	PK	Acetaminophen:(endometriosis;oocyte retrieval)-Dexmethylphenidate:(NA)	Acetaminophen:(uterine fibroid;dysmenorrhea;preeclampsia;uterus disease;fertility issues;infertility, female;pregnancy loss)-Dexmethylphenidate:(NA)
Clopidogrel-Amobarbital	Clopidogrel	0.907729	The metabolism of Amobarbital can be decreased when combined with Clopidogrel.	PK	Clopidogrel:(NA)-Amobarbital:(NA)	Clopidogrel:(fertility issues;infertility, female)-Amobarbital:(NA)
Metformin-Carbinoxamine	Metformin	0.906039	The serum concentration of Metformin can be increased when it is combined with Carbinoxamine.	PK	Metformin:(pcos)-Carbinoxamine:(NA)	Metformin:(preeclampsia;fertility issues;infertility, female;reproductive system disorder;anovulation;endometrial diseases;ovulation, absent;pcos;reproductive disorder)-Carbinoxamine:(NA)
Oxytetracycline-Estradiol acetate	Estradiol acetate	0.904255	The serum concentration of Estradiol acetate can be decreased when it is combined with Oxytetracycline.	PK	Oxytetracycline:(NA)-Estradiol acetate:(NA)	Oxytetracycline:(NA)-Estradiol acetate:(pcos)
Pentobarbital-Simvastatin	Simvastatin	0.904023	The metabolism of Simvastatin can be increased when combined with Pentobarbital.	PK	Pentobarbital:(NA)-Simvastatin:(pcos)	Pentobarbital:(NA)-Simvastatin:(pcos)
Rofecoxib-Carbinoxamine	Rofecoxib	0.903743	The metabolism of Carbinoxamine can be decreased when combined with Rofecoxib.	PK	Rofecoxib:(endometriosis)-Carbinoxamine:(NA)	Rofecoxib:(NA)-Carbinoxamine:(NA)
Acetaminophen-Betamethasone	Acetaminophen	0.903223	Betamethasone may increase the hepatotoxic activities of Acetaminophen.	Drug activity	Acetaminophen:(endometriosis;oocyte retrieval)-Betamethasone:(NA)	Acetaminophen:(uterine fibroid;dysmenorrhea;preeclampsia;uterus disease;fertility issues;infertility, female;pregnancy loss)-Betamethasone:(NA)
Lovastatin-Esomeprazole	Lovastatin	0.903131	The metabolism of Lovastatin can be decreased when combined with Esomeprazole.	PK	Lovastatin:(NA)-Esomeprazole:(NA)	Lovastatin:(x fragile syndrome)-Esomeprazole:(NA)
Spironolactone-Betamethasone	Spironolactone	0.902166	Betamethasone may increase the excretion rate of Spironolactone which could result in a lower serum level and potentially a reduction in efficacy.	PK	Spironolactone:(pcos;contraceptives)-Betamethasone:(NA)	Spironolactone:(NA)-Betamethasone:(NA)
Diclofenac-Amobarbital	Diclofenac	0.900657	The metabolism of Amobarbital can be decreased when combined with Diclofenac.	PK	Diclofenac:(oocyte retrieval)-Amobarbital:(NA)	Diclofenac:(dysmenorrhea;fertility issues;infertility, female;infertility of tubal origin)-Amobarbital:(NA)
Digoxin-Dexmethylphenidate	Digoxin	0.900654	Dexmethylphenidate may decrease the excretion rate of Digoxin which could result in a higher serum level.	PK	Digoxin:(NA)-Dexmethylphenidate:(NA)	Digoxin:(pregnancy loss)-Dexmethylphenidate:(NA)
Medroxyprogesterone acetate-Carbinoxamine	Medroxyprogesterone acetate	0.89938	The metabolism of Carbinoxamine can be decreased when combined with Medroxyprogesterone acetate.	PK	Medroxyprogesterone acetate:(endometriosis;poi;pcos;contraceptives;turner syndrome)-Carbinoxamine:(NA)	Medroxyprogesterone acetate:(contraception;fertility issues;anovulation;endometrial diseases;endometriosis;ovarian stimulation;ovulation disorder;pcos)-Carbinoxamine:(NA)
Rosiglitazone-Dexmethylphenidate	Rosiglitazone	0.898303	Rosiglitazone may decrease the excretion rate of Dexmethylphenidate which could result in a higher serum level.	PK	Rosiglitazone:(pcos)-Dexmethylphenidate:(NA)	Rosiglitazone:(NA)-Dexmethylphenidate:(NA)
Bupivacaine-Dichlorobenzyl alcohol	Bupivacaine	0.897235	The therapeutic efficacy of Dichlorobenzyl alcohol can be decreased when used in combination with Bupivacaine.	PD	Bupivacaine:(NA)-Dichlorobenzyl alcohol:(NA)	Bupivacaine:(uterine fibroid;uterus prolapse;uterus disease)-Dichlorobenzyl alcohol:(NA)
Bupivacaine-Midazolam	Bupivacaine-Midazolam	0.897042	Bupivacaine may decrease the excretion rate of Midazolam which could result in a higher serum level.	PK	Bupivacaine:(NA)-Midazolam:(oocyte retrieval)	Bupivacaine:(uterine fibroid;uterus prolapse;uterus disease)-Midazolam:(fertility issues;pregnancy loss)
Bupivacaine-Naldemedine	Bupivacaine	0.896662	The metabolism of Naldemedine can be decreased when combined with Bupivacaine.	PK	Bupivacaine:(NA)-Naldemedine:(NA)	Bupivacaine:(uterine fibroid;uterus prolapse;uterus disease)-Naldemedine:(NA)
Bupivacaine-Phenazopyridine	Bupivacaine	0.895297	The therapeutic efficacy of Phenazopyridine can be decreased when used in combination with Bupivacaine.	PD	Bupivacaine:(NA)-Phenazopyridine:(NA)	Bupivacaine:(uterine fibroid;uterus prolapse;uterus disease)-Phenazopyridine:(NA)
Sildenafil-Amobarbital	Sildenafil	0.894537	The metabolism of Amobarbital can be decreased when combined with Sildenafil.	PK	Sildenafil:(NA)-Amobarbital:(NA)	Sildenafil:(fertility issues)-Amobarbital:(NA)
Oxycodone-Mepivacaine	Oxycodone	0.894511	The risk or severity of adverse effects can be increased when Oxycodone is combined with Mepivacaine.	Side Effect	Oxycodone:(NA)-Mepivacaine:(NA)	Oxycodone:(pregnancy loss)-Mepivacaine:(NA)
Lovastatin-Pentobarbital	Lovastatin	0.894075	The metabolism of Lovastatin can be increased when combined with Pentobarbital.	PK	Lovastatin:(NA)-Pentobarbital:(NA)	Lovastatin:(x fragile syndrome)-Pentobarbital:(NA)
Esomeprazole-Atorvastatin	Atorvastatin	0.894006	The excretion of Atorvastatin can be decreased when combined with Esomeprazole.	PK	Esomeprazole:(NA)-Atorvastatin:(pcos)	Esomeprazole:(NA)-Atorvastatin:(NA)
Bupivacaine-Triazolam	Bupivacaine	0.893889	Bupivacaine may decrease the excretion rate of Triazolam which could result in a higher serum level.	PK	Bupivacaine:(NA)-Triazolam:(NA)	Bupivacaine:(uterine fibroid;uterus prolapse;uterus disease)-Triazolam:(NA)
Risperidone-Isotretinoin	Risperidone-Isotretinoin	0.893504	Isotretinoin may decrease the excretion rate of Risperidone which could result in a higher serum level.	PK	Risperidone:(NA)-Isotretinoin:(NA)	Risperidone:(hyperprolactinemia)-Isotretinoin:(pcos)
Conjugated estrogens-Dexmethylphenidate	Conjugated estrogens	0.893455	Conjugated estrogens may decrease the excretion rate of Dexmethylphenidate which could result in a higher serum level.	PK	Conjugated estrogens:(poi;turner syndrome)-Dexmethylphenidate:(NA)	Conjugated estrogens:(uterus prolapse;uterus disease;hormone replacement therapy;reproductive system disorder;endometrial diseases)-Dexmethylphenidate:(NA)
Diethylstilbestrol-Dexketoprofen	Diethylstilbestrol-Dexketoprofen	0.892795	The metabolism of Dexketoprofen can be decreased when combined with Diethylstilbestrol.	PK	Diethylstilbestrol:(contraceptives)-Dexketoprofen:(NA)	Diethylstilbestrol:(NA)-Dexketoprofen:(dysmenorrhea)
Desogestrel-Dexketoprofen	Desogestrel-Dexketoprofen	0.892795	The metabolism of Dexketoprofen can be increased when combined with Desogestrel.	PK	Desogestrel:(endometriosis;pcos;contraceptives;turner syndrome)-Dexketoprofen:(NA)	Desogestrel:(dysmenorrhea;fertility issues;ovarian stimulation)-Dexketoprofen:(dysmenorrhea)
Ethinylestradiol-Dexketoprofen	Ethinylestradiol-Dexketoprofen	0.892795	The metabolism of Dexketoprofen can be increased when combined with Ethinylestradiol.	PK	Ethinylestradiol:(endometriosis;pcos;contraceptives;turner syndrome)-Dexketoprofen:(NA)	Ethinylestradiol:(uterus abnormal;amenorrhea;dysmenorrhea;contraceptive usage;contraception;uterine bleeding;uterus disease;reproductive system disorder;endometriosis;pcos)-Dexketoprofen:(dysmenorrhea)
Levobupivacaine-Methoxyflurane	Levobupivacaine	0.892574	The risk or severity of adverse effects can be increased when Levobupivacaine is combined with Methoxyflurane.	Side Effect	Levobupivacaine:(NA)-Methoxyflurane:(NA)	Levobupivacaine:(preeclampsia)-Methoxyflurane:(NA)
Bupivacaine-Potassium sulfate	Bupivacaine	0.892273	The risk or severity of adverse effects can be increased when Bupivacaine is combined with Potassium sulfate.	Side Effect	Bupivacaine:(NA)-Potassium sulfate:(NA)	Bupivacaine:(uterine fibroid;uterus prolapse;uterus disease)-Potassium sulfate:(NA)
Simvastatin-Amobarbital	Simvastatin	0.891731	The metabolism of Amobarbital can be increased when combined with Simvastatin.	PK	Simvastatin:(pcos)-Amobarbital:(NA)	Simvastatin:(pcos)-Amobarbital:(NA)
Lovastatin-Dexketoprofen	Lovastatin-Dexketoprofen	0.891617	The metabolism of Dexketoprofen can be decreased when combined with Lovastatin.	PK	Lovastatin:(NA)-Dexketoprofen:(NA)	Lovastatin:(x fragile syndrome)-Dexketoprofen:(dysmenorrhea)
Simvastatin-Dexketoprofen	Simvastatin-Dexketoprofen	0.891617	The metabolism of Dexketoprofen can be decreased when combined with Simvastatin.	PK	Simvastatin:(pcos)-Dexketoprofen:(NA)	Simvastatin:(pcos)-Dexketoprofen:(dysmenorrhea)
Methylphenidate-Oxycodone	Oxycodone	0.891535	The risk or severity of adverse effects can be increased when Methylphenidate is combined with Oxycodone.	Side Effect	Methylphenidate:(NA)-Oxycodone:(NA)	Methylphenidate:(NA)-Oxycodone:(pregnancy loss)
Bupivacaine-Potassium acetate	Bupivacaine	0.890841	The risk or severity of adverse effects can be increased when Bupivacaine is combined with Potassium acetate.	Side Effect	Bupivacaine:(NA)-Potassium acetate:(NA)	Bupivacaine:(uterine fibroid;uterus prolapse;uterus disease)-Potassium acetate:(NA)
Mifepristone-Oxaprozin	Mifepristone	0.890249	Oxaprozin may increase the hypoglycemic activities of Mifepristone.	Drug activity	Mifepristone:(endometriosis;contraceptives)-Oxaprozin:(NA)	Mifepristone:(uterine fibroid;contraception;pregnancy loss)-Oxaprozin:(NA)
Leuprolide-Dexmethylphenidate	Leuprolide	0.889805	Leuprolide may decrease the excretion rate of Dexmethylphenidate which could result in a higher serum level.	PK	Leuprolide:(endometriosis;pcos;cos)-Dexmethylphenidate:(NA)	Leuprolide:(uterine fibroid;amenorrhea;assisted reproductive technology;assisted reproductive;contraception;fertility issues;endometriosis;ovarian stimulation;pcos;pregnancy loss)-Dexmethylphenidate:(NA)
Goserelin-Dexmethylphenidate	Goserelin	0.889805	Goserelin may decrease the excretion rate of Dexmethylphenidate which could result in a higher serum level.	PK	Goserelin:(endometriosis)-Dexmethylphenidate:(NA)	Goserelin:(uterine fibroid;uterine bleeding;uterus disease)-Dexmethylphenidate:(NA)
Lovastatin-Clemastine	Lovastatin	0.88962	The metabolism of Clemastine can be decreased when combined with Lovastatin.	PK	Lovastatin:(NA)-Clemastine:(NA)	Lovastatin:(x fragile syndrome)-Clemastine:(NA)
Hyoscyamine-Simvastatin	Simvastatin	0.888883	The metabolism of Hyoscyamine can be decreased when combined with Simvastatin.	PK	Hyoscyamine:(NA)-Simvastatin:(pcos)	Hyoscyamine:(NA)-Simvastatin:(pcos)
Bupivacaine-Methylnaltrexone	Bupivacaine	0.888788	The risk or severity of seizure can be increased when Bupivacaine is combined with Methylnaltrexone.	Side Effect	Bupivacaine:(NA)-Methylnaltrexone:(NA)	Bupivacaine:(uterine fibroid;uterus prolapse;uterus disease)-Methylnaltrexone:(NA)
Lidocaine-Eszopiclone	Lidocaine	0.888548	The risk or severity of methemoglobinemia can be increased when Lidocaine is combined with Eszopiclone.	Side Effect	Lidocaine:(oocyte retrieval)-Eszopiclone:(NA)	Lidocaine:(uterine fibroid;uterus prolapse;preeclampsia;contraception;uterus disease;fertility issues;infertility, female;infertility of tubal origin;pregnancy loss)-Eszopiclone:(NA)
Desogestrel-Eszopiclone	Desogestrel	0.888169	The metabolism of Eszopiclone can be decreased when combined with Desogestrel.	PK	Desogestrel:(endometriosis;pcos;contraceptives;turner syndrome)-Eszopiclone:(NA)	Desogestrel:(dysmenorrhea;fertility issues;ovarian stimulation)-Eszopiclone:(NA)
Metformin-Dexmethylphenidate	Metformin	0.887567	Metformin may decrease the excretion rate of Dexmethylphenidate which could result in a higher serum level.	PK	Metformin:(pcos)-Dexmethylphenidate:(NA)	Metformin:(preeclampsia;fertility issues;infertility, female;reproductive system disorder;anovulation;endometrial diseases;ovulation, absent;pcos;reproductive disorder)-Dexmethylphenidate:(NA)
Prednisone-Dexmethylphenidate	Prednisone	0.885875	The risk or severity of hypokalemia can be increased when Prednisone is combined with Dexmethylphenidate.	Side Effect	Prednisone:(NA)-Dexmethylphenidate:(NA)	Prednisone:(recurrent pregnancy loss;pregnancy loss)-Dexmethylphenidate:(NA)
Simvastatin-Methylprednisone	Simvastatin	0.885533	The risk or severity of myopathy, rhabdomyolysis, and myoglobinuria can be increased when Simvastatin is combined with Methylprednisone.	Side Effect	Simvastatin:(pcos)-Methylprednisone:(NA)	Simvastatin:(pcos)-Methylprednisone:(NA)
Pentobarbital-Anastrozole	Anastrozole	0.885233	Pentobarbital may decrease the excretion rate of Anastrozole which could result in a higher serum level.	PK	Pentobarbital:(NA)-Anastrozole:(endometriosis;pcos)	Pentobarbital:(NA)-Anastrozole:(uterine fibroid;uterine bleeding;uterus disease;endometriosis)
Meperidine-Ofloxacin	Meperidine	0.884898	Meperidine may decrease the excretion rate of Ofloxacin which could result in a higher serum level.	PK	Meperidine:(NA)-Ofloxacin:(NA)	Meperidine:(fertility issues)-Ofloxacin:(NA)
Carbinoxamine-Isoniazid	Isoniazid	0.884244	The metabolism of Isoniazid can be decreased when combined with Carbinoxamine.	PK	Carbinoxamine:(NA)-Isoniazid:(NA)	Carbinoxamine:(NA)-Isoniazid:(contraceptive, complications, intrauterine, mechanical;fertility issues;infertility, female;pregnancy loss)
Dinoprostone-Dexketoprofen	Dinoprostone-Dexketoprofen	0.883743	The excretion of Dinoprostone can be decreased when combined with Dexketoprofen.	PK	Dinoprostone:(NA)-Dexketoprofen:(NA)	Dinoprostone:(contraception;fertility issues)-Dexketoprofen:(dysmenorrhea)
Simvastatin-Ebastine	Simvastatin	0.883599	The risk or severity of myopathy, rhabdomyolysis, and myoglobinuria can be increased when Simvastatin is combined with Ebastine.	Side Effect	Simvastatin:(pcos)-Ebastine:(NA)	Simvastatin:(pcos)-Ebastine:(NA)
Secobarbital-Exemestane	Exemestane	0.883495	Secobarbital may decrease the excretion rate of Exemestane which could result in a higher serum level.	PK	Secobarbital:(NA)-Exemestane:(endometriosis)	Secobarbital:(NA)-Exemestane:(NA)
Oxycodone-Levobupivacaine	Oxycodone-Levobupivacaine	0.882899	The metabolism of Levobupivacaine can be decreased when combined with Oxycodone.	PK	Oxycodone:(NA)-Levobupivacaine:(NA)	Oxycodone:(pregnancy loss)-Levobupivacaine:(preeclampsia)
Levobupivacaine-Phenacemide	Levobupivacaine	0.882873	Phenacemide may decrease the excretion rate of Levobupivacaine which could result in a higher serum level.	PK	Levobupivacaine:(NA)-Phenacemide:(NA)	Levobupivacaine:(preeclampsia)-Phenacemide:(NA)
Sildenafil-Secobarbital	Sildenafil	0.881315	The metabolism of Secobarbital can be decreased when combined with Sildenafil.	PK	Sildenafil:(NA)-Secobarbital:(NA)	Sildenafil:(fertility issues)-Secobarbital:(NA)
Secobarbital-Letrozole	Letrozole	0.881315	Secobarbital may decrease the excretion rate of Letrozole which could result in a higher serum level.	PK	Secobarbital:(NA)-Letrozole:(endometriosis;pcos;cos)	Secobarbital:(NA)-Letrozole:(uterine fibroid;fertility issues;infertility, female;subfertility;anovulation;controlled ovarian stimulation;endometrial diseases;endometrial receptivity;ovarian stimulation;ovulation disorder;ovulation, absent;pcos;pregnancy loss;reproductive techniques)
Quinidine-Norelgestromin	Norelgestromin	0.881244	Quinidine may decrease the excretion rate of Norelgestromin which could result in a higher serum level.	PK	Quinidine:(NA)-Norelgestromin:(endometriosis;pcos;contraceptives)	Quinidine:(NA)-Norelgestromin:(NA)
Quinidine-Norgestrel	Norgestrel	0.881244	Quinidine may decrease the excretion rate of Norgestrel which could result in a higher serum level.	PK	Quinidine:(NA)-Norgestrel:(endometriosis;pcos;contraceptives)	Quinidine:(NA)-Norgestrel:(NA)
Quinidine-Gestrinone	Gestrinone	0.881244	The metabolism of Quinidine can be decreased when combined with Gestrinone.	PK	Quinidine:(NA)-Gestrinone:(endometriosis;contraceptives;infertility)	Quinidine:(NA)-Gestrinone:(NA)
Lovastatin-Amobarbital	Lovastatin	0.881092	The metabolism of Lovastatin can be increased when combined with Amobarbital.	PK	Lovastatin:(NA)-Amobarbital:(NA)	Lovastatin:(x fragile syndrome)-Amobarbital:(NA)
Eszopiclone-Rosuvastatin	Rosuvastatin	0.880674	The metabolism of Rosuvastatin can be decreased when combined with Eszopiclone.	PK	Eszopiclone:(NA)-Rosuvastatin:(pcos)	Eszopiclone:(NA)-Rosuvastatin:(NA)
Lovastatin-Tolvaptan	Lovastatin	0.880458	The serum concentration of Lovastatin can be increased when it is combined with Tolvaptan.	PK	Lovastatin:(NA)-Tolvaptan:(NA)	Lovastatin:(x fragile syndrome)-Tolvaptan:(NA)
Eszopiclone-Oxandrolone	Oxandrolone	0.879969	The metabolism of Oxandrolone can be decreased when combined with Eszopiclone.	PK	Eszopiclone:(NA)-Oxandrolone:(turner syndrome)	Eszopiclone:(NA)-Oxandrolone:(NA)
Rosiglitazone-Hyoscyamine	Rosiglitazone	0.879862	Rosiglitazone may decrease the excretion rate of Hyoscyamine which could result in a higher serum level.	PK	Rosiglitazone:(pcos)-Hyoscyamine:(NA)	Rosiglitazone:(NA)-Hyoscyamine:(NA)
Acarbose-Dexmethylphenidate	Acarbose	0.879693	Acarbose may decrease the excretion rate of Dexmethylphenidate which could result in a higher serum level.	PK	Acarbose:(NA)-Dexmethylphenidate:(NA)	Acarbose:(pcos)-Dexmethylphenidate:(NA)
Bupivacaine-Salbutamol	Bupivacaine	0.878521	Bupivacaine may decrease the excretion rate of Salbutamol which could result in a higher serum level.	PK	Bupivacaine:(NA)-Salbutamol:(NA)	Bupivacaine:(uterine fibroid;uterus prolapse;uterus disease)-Salbutamol:(NA)
Follitropin-Maprotiline	Follitropin	0.878428	The therapeutic efficacy of Follitropin can be decreased when used in combination with Maprotiline.	PD	Follitropin:(endometriosis;cos;infertility)-Maprotiline:(NA)	Follitropin:(fertility disorders;assisted reproduction;assisted reproductive technology;assisted reproductive;uterus disease;fertility issues;infertility, female;subfertility;anovulation;controlled ovarian stimulation;endometrial diseases;endometrial receptivity;ovarian stimulation;ovulation, absent;pcos;reproductive sterility;reproductive techniques)-Maprotiline:(NA)
Sildenafil-Eszopiclone	Sildenafil	0.877807	The metabolism of Eszopiclone can be decreased when combined with Sildenafil.	PK	Sildenafil:(NA)-Eszopiclone:(NA)	Sildenafil:(fertility issues)-Eszopiclone:(NA)
Eszopiclone-Nitroglycerin	Nitroglycerin	0.877807	The risk or severity of methemoglobinemia can be increased when Eszopiclone is combined with Nitroglycerin.	Side Effect	Eszopiclone:(NA)-Nitroglycerin:(NA)	Eszopiclone:(NA)-Nitroglycerin:(contraception)
Isotretinoin-Bromocriptine	Isotretinoin-Bromocriptine	0.877128	Bromocriptine may decrease the excretion rate of Isotretinoin which could result in a higher serum level.	PK	Isotretinoin:(NA)-Bromocriptine:(rpl;infertility)	Isotretinoin:(pcos)-Bromocriptine:(NA)
Conjugated estrogens-Zopiclone	Conjugated estrogens	0.877044	Conjugated estrogens may decrease the excretion rate of Zopiclone which could result in a higher serum level.	PK	Conjugated estrogens:(poi;turner syndrome)-Zopiclone:(NA)	Conjugated estrogens:(uterus prolapse;uterus disease;hormone replacement therapy;reproductive system disorder;endometrial diseases)-Zopiclone:(NA)
Rosiglitazone-Amobarbital	Rosiglitazone	0.874995	The metabolism of Rosiglitazone can be increased when combined with Amobarbital.	PK	Rosiglitazone:(pcos)-Amobarbital:(NA)	Rosiglitazone:(NA)-Amobarbital:(NA)
Ibuprofen-Amobarbital	Ibuprofen	0.874995	The metabolism of Amobarbital can be decreased when combined with Ibuprofen.	PK	Ibuprofen:(endometriosis)-Amobarbital:(NA)	Ibuprofen:(uterine fibroid;preeclampsia;uterus disease;pregnancy loss)-Amobarbital:(NA)
Dicloxacillin-Estradiol acetate	Estradiol acetate	0.873344	The metabolism of Estradiol acetate can be increased when combined with Dicloxacillin.	PK	Dicloxacillin:(NA)-Estradiol acetate:(NA)	Dicloxacillin:(NA)-Estradiol acetate:(pcos)
Lovastatin-Lumefantrine	Lovastatin	0.872585	The metabolism of Lumefantrine can be decreased when combined with Lovastatin.	PK	Lovastatin:(NA)-Lumefantrine:(NA)	Lovastatin:(x fragile syndrome)-Lumefantrine:(NA)
Simvastatin-Candicidin	Simvastatin	0.872585	The risk or severity of myopathy, rhabdomyolysis, and myoglobinuria can be increased when Simvastatin is combined with Candicidin.	Side Effect	Simvastatin:(pcos)-Candicidin:(NA)	Simvastatin:(pcos)-Candicidin:(NA)
Simvastatin-Fosaprepitant	Simvastatin	0.872585	The metabolism of Fosaprepitant can be decreased when combined with Simvastatin.	PK	Simvastatin:(pcos)-Fosaprepitant:(NA)	Simvastatin:(pcos)-Fosaprepitant:(NA)
Lovastatin-Hyoscyamine	Lovastatin	0.871988	Lovastatin may decrease the excretion rate of Hyoscyamine which could result in a higher serum level.	PK	Lovastatin:(NA)-Hyoscyamine:(NA)	Lovastatin:(x fragile syndrome)-Hyoscyamine:(NA)
Folic acid-Amobarbital	Folic acid	0.871527	Folic acid may decrease the excretion rate of Amobarbital which could result in a higher serum level.	PK	Folic acid:(NA)-Amobarbital:(NA)	Folic acid:(fertility issues;infertility, female;pcos)-Amobarbital:(NA)
Sildenafil-Oxaprozin	Sildenafil	0.871454	The metabolism of Oxaprozin can be decreased when combined with Sildenafil.	PK	Sildenafil:(NA)-Oxaprozin:(NA)	Sildenafil:(fertility issues)-Oxaprozin:(NA)
Etonogestrel-Dexmethylphenidate	Etonogestrel	0.871138	Etonogestrel may decrease the excretion rate of Dexmethylphenidate which could result in a higher serum level.	PK	Etonogestrel:(endometriosis;contraceptives)-Dexmethylphenidate:(NA)	Etonogestrel:(contraceptive usage;contraception;uterine bleeding;uterus disease;endometriosis;pcos;pregnancy loss)-Dexmethylphenidate:(NA)
Megestrol acetate-Dexmethylphenidate	Megestrol acetate	0.870191	Megestrol acetate may decrease the excretion rate of Dexmethylphenidate which could result in a higher serum level.	PK	Megestrol acetate:(endometriosis;contraceptives)-Dexmethylphenidate:(NA)	Megestrol acetate:(NA)-Dexmethylphenidate:(NA)
Dexmethylphenidate-Dienogest	Dienogest	0.870129	The risk or severity of hypertension can be increased when Dexmethylphenidate is combined with Dienogest.	Side Effect	Dexmethylphenidate:(NA)-Dienogest:(endometriosis;pcos;contraceptives)	Dexmethylphenidate:(NA)-Dienogest:(uterine fibroid;dysmenorrhea;contraceptive usage;contraception;uterus disease;fertility issues;endometriosis)
Levobupivacaine-Ospemifene	Levobupivacaine	0.869493	The metabolism of Levobupivacaine can be decreased when combined with Ospemifene.	PK	Levobupivacaine:(NA)-Ospemifene:(NA)	Levobupivacaine:(preeclampsia)-Ospemifene:(NA)
Pyridoxine-Dexmethylphenidate	Pyridoxine	0.869415	Pyridoxine may decrease the excretion rate of Dexmethylphenidate which could result in a higher serum level.	PK	Pyridoxine:(endometriosis)-Dexmethylphenidate:(NA)	Pyridoxine:(NA)-Dexmethylphenidate:(NA)
Methylphenidate-Buprenorphine	Buprenorphine	0.868987	Buprenorphine may increase the central nervous system depressant (CNS depressant) activities of Methylphenidate.	Drug activity	Methylphenidate:(NA)-Buprenorphine:(NA)	Methylphenidate:(NA)-Buprenorphine:(pregnancy loss)
Progesterone-Hyoscyamine	Progesterone	0.868262	Progesterone may decrease the excretion rate of Hyoscyamine which could result in a higher serum level.	PK	Progesterone:(endometriosis;poi;pcos;contraceptives;cos;turner syndrome;infertility)-Hyoscyamine:(NA)	Progesterone:(assisted reproduction;assisted reproductive technology;assisted reproductive;contraception;uterus disease;fertility issues;hormone replacement therapy;infertility, female;reproductive system disorder;recurrent pregnancy loss;endometrial receptivity;implantation, placenta;ovarian stimulation;pregnancy loss;reproductive sterility;reproductive techniques)-Hyoscyamine:(NA)
Ketorolac-Amobarbital	Ketorolac	0.867121	The metabolism of Amobarbital can be decreased when combined with Ketorolac.	PK	Ketorolac:(NA)-Amobarbital:(NA)	Ketorolac:(contraception;uterine bleeding)-Amobarbital:(NA)
Rofecoxib-Amobarbital	Rofecoxib	0.867121	The metabolism of Amobarbital can be decreased when combined with Rofecoxib.	PK	Rofecoxib:(endometriosis)-Amobarbital:(NA)	Rofecoxib:(NA)-Amobarbital:(NA)
Piroxicam-Amobarbital	Piroxicam	0.867121	The metabolism of Amobarbital can be decreased when combined with Piroxicam.	PK	Piroxicam:(NA)-Amobarbital:(NA)	Piroxicam:(dysmenorrhea)-Amobarbital:(NA)
Naproxen-Amobarbital	Naproxen	0.867121	The metabolism of Amobarbital can be decreased when combined with Naproxen.	PK	Naproxen:(endometriosis)-Amobarbital:(NA)	Naproxen:(uterine fibroid;dysmenorrhea;uterine bleeding;uterus disease;endometrial diseases)-Amobarbital:(NA)
Hyoscyamine-Ibuprofen	Ibuprofen	0.867007	The risk or severity of Tachycardia can be increased when Hyoscyamine is combined with Ibuprofen.	Side Effect	Hyoscyamine:(NA)-Ibuprofen:(endometriosis)	Hyoscyamine:(NA)-Ibuprofen:(uterine fibroid;preeclampsia;uterus disease;pregnancy loss)
Bupivacaine-Enzalutamide	Bupivacaine	0.866692	The therapeutic efficacy of Enzalutamide can be decreased when used in combination with Bupivacaine.	PD	Bupivacaine:(NA)-Enzalutamide:(NA)	Bupivacaine:(uterine fibroid;uterus prolapse;uterus disease)-Enzalutamide:(NA)
Conjugated estrogens-Escitalopram	Conjugated estrogens-Escitalopram	0.866479	The metabolism of Escitalopram can be decreased when combined with Conjugated estrogens.	PK	Conjugated estrogens:(poi;turner syndrome)-Escitalopram:(NA)	Conjugated estrogens:(uterus prolapse;uterus disease;hormone replacement therapy;reproductive system disorder;endometrial diseases)-Escitalopram:(pcos)
Betamethasone-Dinoprostone	Dinoprostone	0.865641	The excretion of Dinoprostone can be decreased when combined with Betamethasone.	PK	Betamethasone:(NA)-Dinoprostone:(NA)	Betamethasone:(NA)-Dinoprostone:(contraception;fertility issues)
Betamethasone-Melatonin	Melatonin	0.865641	The excretion of Melatonin can be decreased when combined with Betamethasone.	PK	Betamethasone:(NA)-Melatonin:(NA)	Betamethasone:(NA)-Melatonin:(reproductive system disorder)
Conjugated estrogens-Amobarbital	Conjugated estrogens	0.865623	Conjugated estrogens may decrease the excretion rate of Amobarbital which could result in a higher serum level.	PK	Conjugated estrogens:(poi;turner syndrome)-Amobarbital:(NA)	Conjugated estrogens:(uterus prolapse;uterus disease;hormone replacement therapy;reproductive system disorder;endometrial diseases)-Amobarbital:(NA)
Levocarnitine-Dexmethylphenidate	Levocarnitine	0.865138	The risk or severity of hypertension can be increased when Levocarnitine is combined with Dexmethylphenidate.	Side Effect	Levocarnitine:(NA)-Dexmethylphenidate:(NA)	Levocarnitine:(pcos)-Dexmethylphenidate:(NA)
Morphine-Levobetaxolol	Morphine	0.864763	Morphine may increase the hypotensive activities of Levobetaxolol.	Drug activity	Morphine:(endometriosis)-Levobetaxolol:(NA)	Morphine:(NA)-Levobetaxolol:(NA)
Risperidone-Pholcodine	Risperidone	0.864546	The metabolism of Risperidone can be decreased when combined with Pholcodine.	PK	Risperidone:(NA)-Pholcodine:(NA)	Risperidone:(hyperprolactinemia)-Pholcodine:(NA)
Atorvastatin-Chenodeoxycholic acid	Atorvastatin	0.863942	Chenodeoxycholic acid may decrease the excretion rate of Atorvastatin which could result in a higher serum level.	PK	Atorvastatin:(pcos)-Chenodeoxycholic acid:(NA)	Atorvastatin:(NA)-Chenodeoxycholic acid:(NA)
Prednisone-Ebastine	Prednisone	0.863887	The risk or severity of hypokalemia can be increased when Prednisone is combined with Ebastine.	Side Effect	Prednisone:(NA)-Ebastine:(NA)	Prednisone:(recurrent pregnancy loss;pregnancy loss)-Ebastine:(NA)
Cefazolin-Dexmethylphenidate	Cefazolin	0.863531	The risk or severity of hypertension can be increased when Cefazolin is combined with Dexmethylphenidate.	Side Effect	Cefazolin:(NA)-Dexmethylphenidate:(NA)	Cefazolin:(uterine bleeding;uterus disease)-Dexmethylphenidate:(NA)
Bupivacaine-DL_Methylephedrine	Bupivacaine	0.863002	The serum concentration of Bupivacaine can be increased when it is combined with DL-Methylephedrine.	PK	Bupivacaine:(NA)-DL:(NA)	Bupivacaine:(uterine fibroid;uterus prolapse;uterus disease)-DL:(NA)
Spironolactone-Hyoscyamine	Spironolactone	0.862806	Spironolactone may decrease the excretion rate of Hyoscyamine which could result in a higher serum level.	PK	Spironolactone:(pcos;contraceptives)-Hyoscyamine:(NA)	Spironolactone:(NA)-Hyoscyamine:(NA)
Hyoscyamine-Rofecoxib	Rofecoxib	0.862678	The risk or severity of hypertension can be increased when Hyoscyamine is combined with Rofecoxib.	Side Effect	Hyoscyamine:(NA)-Rofecoxib:(endometriosis)	Hyoscyamine:(NA)-Rofecoxib:(NA)
Bupivacaine-Hydromorphone	Bupivacaine	0.861672	Bupivacaine may decrease the excretion rate of Hydromorphone which could result in a higher serum level.	PK	Bupivacaine:(NA)-Hydromorphone:(NA)	Bupivacaine:(uterine fibroid;uterus prolapse;uterus disease)-Hydromorphone:(NA)
Flutamide-Carbinoxamine	Flutamide	0.861483	The metabolism of Carbinoxamine can be decreased when combined with Flutamide.	PK	Flutamide:(pcos)-Carbinoxamine:(NA)	Flutamide:(NA)-Carbinoxamine:(NA)
Oxycodone-Isotretinoin	Oxycodone-Isotretinoin	0.860706	Isotretinoin may decrease the excretion rate of Oxycodone which could result in a higher serum level.	PK	Oxycodone:(NA)-Isotretinoin:(NA)	Oxycodone:(pregnancy loss)-Isotretinoin:(pcos)
Amoxicillin-Dexmethylphenidate	Amoxicillin	0.859375	The risk or severity of hypertension can be increased when Amoxicillin is combined with Dexmethylphenidate.	Side Effect	Amoxicillin:(NA)-Dexmethylphenidate:(NA)	Amoxicillin:(uterus disease)-Dexmethylphenidate:(NA)
Levonorgestrel-Quinidine	Levonorgestrel	0.858532	The therapeutic efficacy of Quinidine can be decreased when used in combination with Levonorgestrel.	PD	Levonorgestrel:(endometriosis;pcos;contraceptives;turner syndrome)-Quinidine:(NA)	Levonorgestrel:(uterine fibroid;uterus abnormal;amenorrhea;contraceptive usage;contraception;uterine bleeding;uterus disease;endometriosis)-Quinidine:(NA)
Bupivacaine-Alprazolam	Bupivacaine	0.8585	Bupivacaine may decrease the excretion rate of Alprazolam which could result in a higher serum level.	PK	Bupivacaine:(NA)-Alprazolam:(NA)	Bupivacaine:(uterine fibroid;uterus prolapse;uterus disease)-Alprazolam:(NA)
Temazepam-Bupivacaine	Bupivacaine	0.858322	Temazepam may decrease the excretion rate of Bupivacaine which could result in a higher serum level.	PK	Temazepam:(NA)-Bupivacaine:(NA)	Temazepam:(NA)-Bupivacaine:(uterine fibroid;uterus prolapse;uterus disease)
Bupivacaine-Benzthiazide	Bupivacaine	0.858107	Bupivacaine may increase the excretion rate of Benzthiazide which could result in a lower serum level and potentially a reduction in efficacy.	PK	Bupivacaine:(NA)-Benzthiazide:(NA)	Bupivacaine:(uterine fibroid;uterus prolapse;uterus disease)-Benzthiazide:(NA)
Trazodone-Levobupivacaine	Levobupivacaine	0.857674	The metabolism of Levobupivacaine can be decreased when combined with Trazodone.	PK	Trazodone:(NA)-Levobupivacaine:(NA)	Trazodone:(NA)-Levobupivacaine:(preeclampsia)
Bupivacaine-Vilanterol	Bupivacaine	0.857524	The metabolism of Vilanterol can be decreased when combined with Bupivacaine.	PK	Bupivacaine:(NA)-Vilanterol:(NA)	Bupivacaine:(uterine fibroid;uterus prolapse;uterus disease)-Vilanterol:(NA)
Bupivacaine-Nalmefene	Bupivacaine	0.856929	The metabolism of Nalmefene can be decreased when combined with Bupivacaine.	PK	Bupivacaine:(NA)-Nalmefene:(NA)	Bupivacaine:(uterine fibroid;uterus prolapse;uterus disease)-Nalmefene:(NA)
Folic acid-Ofloxacin	Folic acid	0.856855	Folic acid may decrease the excretion rate of Ofloxacin which could result in a higher serum level.	PK	Folic acid:(NA)-Ofloxacin:(NA)	Folic acid:(fertility issues;infertility, female;pcos)-Ofloxacin:(NA)
Diazepam-Ofloxacin	Diazepam	0.856587	Diazepam may decrease the excretion rate of Ofloxacin which could result in a higher serum level.	PK	Diazepam:(NA)-Ofloxacin:(NA)	Diazepam:(fertility issues)-Ofloxacin:(NA)
Folic acid-Dexmethylphenidate	Folic acid	0.856411	Folic acid may decrease the excretion rate of Dexmethylphenidate which could result in a higher serum level.	PK	Folic acid:(NA)-Dexmethylphenidate:(NA)	Folic acid:(fertility issues;infertility, female;pcos)-Dexmethylphenidate:(NA)
Levobupivacaine-Yohimbine	Levobupivacaine	0.856293	The risk or severity of adverse effects can be increased when Levobupivacaine is combined with Yohimbine.	Side Effect	Levobupivacaine:(NA)-Yohimbine:(NA)	Levobupivacaine:(preeclampsia)-Yohimbine:(NA)
Bupivacaine-Terbutaline	Bupivacaine	0.856273	Bupivacaine may decrease the excretion rate of Terbutaline which could result in a higher serum level.	PK	Bupivacaine:(NA)-Terbutaline:(NA)	Bupivacaine:(uterine fibroid;uterus prolapse;uterus disease)-Terbutaline:(NA)
Norethisterone-Escitalopram	Norethisterone-Escitalopram	0.855807	The metabolism of Escitalopram can be decreased when combined with Norethisterone.	PK	Norethisterone:(endometriosis;pcos;contraceptives;turner syndrome)-Escitalopram:(NA)	Norethisterone:(contraception;uterine bleeding;uterus disease;endometriosis)-Escitalopram:(pcos)
Bupivacaine-Viloxazine	Bupivacaine	0.85544	The metabolism of Bupivacaine can be decreased when combined with Viloxazine.	PK	Bupivacaine:(NA)-Viloxazine:(NA)	Bupivacaine:(uterine fibroid;uterus prolapse;uterus disease)-Viloxazine:(NA)
Oxycodone-Ephedrine	Oxycodone	0.855326	Ephedrine may increase the analgesic activities of Oxycodone.	Drug activity	Oxycodone:(NA)-Ephedrine:(NA)	Oxycodone:(pregnancy loss)-Ephedrine:(NA)
Levobupivacaine-Sertraline	Levobupivacaine	0.854786	Sertraline may increase the orthostatic hypotensive activities of Levobupivacaine.	Drug activity	Levobupivacaine:(NA)-Sertraline:(NA)	Levobupivacaine:(preeclampsia)-Sertraline:(NA)
Phenoxymethylpenicillin-Estradiol acetate	Estradiol acetate	0.854741	The therapeutic efficacy of Estradiol acetate can be decreased when used in combination with Phenoxymethylpenicillin.	PD	Phenoxymethylpenicillin:(NA)-Estradiol acetate:(NA)	Phenoxymethylpenicillin:(NA)-Estradiol acetate:(pcos)
Codeine-Ofloxacin	Codeine	0.854534	Codeine may decrease the excretion rate of Ofloxacin which could result in a higher serum level.	PK	Codeine:(oocyte retrieval)-Ofloxacin:(NA)	Codeine:(NA)-Ofloxacin:(NA)
Furosemide-Ofloxacin	Furosemide	0.854534	Furosemide may increase the excretion rate of Ofloxacin which could result in a lower serum level and potentially a reduction in efficacy.	PK	Furosemide:(NA)-Ofloxacin:(NA)	Furosemide:(preeclampsia)-Ofloxacin:(NA)
Tramadol-Ofloxacin	Tramadol	0.854526	Tramadol may decrease the excretion rate of Ofloxacin which could result in a higher serum level.	PK	Tramadol:(NA)-Ofloxacin:(NA)	Tramadol:(dysmenorrhea)-Ofloxacin:(NA)
Bupivacaine-Bromazepam	Bupivacaine	0.854493	The metabolism of Bromazepam can be decreased when combined with Bupivacaine.	PK	Bupivacaine:(NA)-Bromazepam:(NA)	Bupivacaine:(uterine fibroid;uterus prolapse;uterus disease)-Bromazepam:(NA)
Tiagabine-Estradiol acetate	Estradiol acetate	0.854183	The metabolism of Tiagabine can be increased when combined with Estradiol acetate.	PK	Tiagabine:(NA)-Estradiol acetate:(NA)	Tiagabine:(NA)-Estradiol acetate:(pcos)
Morphine-Hydrocortisone cypionate	Morphine	0.85399	The metabolism of Morphine can be increased when combined with Hydrocortisone cypionate.	PK	Morphine:(endometriosis)-Hydrocortisone cypionate:(NA)	Morphine:(NA)-Hydrocortisone cypionate:(NA)
Magnesium sulfate-Mepivacaine	Magnesium sulfate	0.853903	The therapeutic efficacy of Mepivacaine can be increased when used in combination with Magnesium sulfate.	PD	Magnesium sulfate:(NA)-Mepivacaine:(NA)	Magnesium sulfate:(preeclampsia)-Mepivacaine:(NA)
Diclofenac-Carbinoxamine	Diclofenac	0.85374	The metabolism of Carbinoxamine can be decreased when combined with Diclofenac.	PK	Diclofenac:(oocyte retrieval)-Carbinoxamine:(NA)	Diclofenac:(dysmenorrhea;fertility issues;infertility, female;infertility of tubal origin)-Carbinoxamine:(NA)
Omeprazole-Levocarnitine	Levocarnitine	0.853365	The excretion of Omeprazole can be decreased when combined with Levocarnitine.	PK	Omeprazole:(NA)-Levocarnitine:(NA)	Omeprazole:(NA)-Levocarnitine:(pcos)
Fentanyl-Ofloxacin	Fentanyl	0.853347	Fentanyl may decrease the excretion rate of Ofloxacin which could result in a higher serum level.	PK	Fentanyl:(endometriosis;oocyte retrieval)-Ofloxacin:(NA)	Fentanyl:(uterus disease;fertility issues)-Ofloxacin:(NA)
Prednisone-Methylprednisone	Prednisone	0.852515	The risk or severity of hypokalemia can be increased when Prednisone is combined with Methylprednisone.	Side Effect	Prednisone:(NA)-Methylprednisone:(NA)	Prednisone:(recurrent pregnancy loss;pregnancy loss)-Methylprednisone:(NA)
Lisuride-Levobupivacaine	Levobupivacaine	0.852117	The risk or severity of adverse effects can be increased when Lisuride is combined with Levobupivacaine.	Side Effect	Lisuride:(NA)-Levobupivacaine:(NA)	Lisuride:(NA)-Levobupivacaine:(preeclampsia)
Levobupivacaine-Oxymorphone	Levobupivacaine	0.851889	The risk or severity of adverse effects can be increased when Levobupivacaine is combined with Oxymorphone.	Side Effect	Levobupivacaine:(NA)-Oxymorphone:(NA)	Levobupivacaine:(preeclampsia)-Oxymorphone:(NA)
Testosterone-Ofloxacin	Testosterone	0.851717	Testosterone may decrease the excretion rate of Ofloxacin which could result in a higher serum level.	PK	Testosterone:(NA)-Ofloxacin:(NA)	Testosterone:(fertility issues;infertility, female)-Ofloxacin:(NA)
Midazolam-Ofloxacin	Midazolam	0.851717	Midazolam may decrease the excretion rate of Ofloxacin which could result in a higher serum level.	PK	Midazolam:(oocyte retrieval)-Ofloxacin:(NA)	Midazolam:(fertility issues;pregnancy loss)-Ofloxacin:(NA)
Terfenadine-Levobupivacaine	Levobupivacaine	0.85113	Terfenadine may decrease the excretion rate of Levobupivacaine which could result in a higher serum level.	PK	Terfenadine:(NA)-Levobupivacaine:(NA)	Terfenadine:(NA)-Levobupivacaine:(preeclampsia)
Zopiclone-Drospirenone	Drospirenone	0.850175	The therapeutic efficacy of Zopiclone can be decreased when used in combination with Drospirenone.	PD	Zopiclone:(NA)-Drospirenone:(pcos;contraceptives)	Zopiclone:(NA)-Drospirenone:(dysmenorrhea;contraception;endometriosis;pcos)
Morphine-Methylphenidate	Morphine	0.850031	The risk or severity of adverse effects can be increased when Morphine is combined with Methylphenidate.	Side Effect	Morphine:(endometriosis)-Methylphenidate:(NA)	Morphine:(NA)-Methylphenidate:(NA)
Methylphenidate-Dronabinol	Dronabinol	0.849685	Methylphenidate may increase the central nervous system depressant (CNS depressant) activities of Dronabinol.	Drug activity	Methylphenidate:(NA)-Dronabinol:(NA)	Methylphenidate:(NA)-Dronabinol:(pregnancy loss)
Risperidone-Tolvaptan	Risperidone	0.849292	Tolvaptan may increase the hypotensive activities of Risperidone.	Drug activity	Risperidone:(NA)-Tolvaptan:(NA)	Risperidone:(hyperprolactinemia)-Tolvaptan:(NA)
Bupivacaine-Zafirlukast	Bupivacaine	0.849209	The metabolism of Zafirlukast can be decreased when combined with Bupivacaine.	PK	Bupivacaine:(NA)-Zafirlukast:(NA)	Bupivacaine:(uterine fibroid;uterus prolapse;uterus disease)-Zafirlukast:(NA)
Ketorolac-Conivaptan	Ketorolac	0.848852	The risk or severity of hyperkalemia can be increased when Ketorolac is combined with Conivaptan.	Side Effect	Ketorolac:(NA)-Conivaptan:(NA)	Ketorolac:(contraception;uterine bleeding)-Conivaptan:(NA)
Chloroquine-Prednisolone	Prednisolone	0.848263	The therapeutic efficacy of Prednisolone can be decreased when used in combination with Chloroquine.	PD	Chloroquine:(NA)-Prednisolone:(NA)	Chloroquine:(NA)-Prednisolone:(fertility issues;infertility, female;pcos)
Bupivacaine-Ketazolam	Bupivacaine	0.848117	The metabolism of Ketazolam can be decreased when combined with Bupivacaine.	PK	Bupivacaine:(NA)-Ketazolam:(NA)	Bupivacaine:(uterine fibroid;uterus prolapse;uterus disease)-Ketazolam:(NA)
Lovastatin-Chlorpropamide	Lovastatin	0.848007	The metabolism of Chlorpropamide can be decreased when combined with Lovastatin.	PK	Lovastatin:(NA)-Chlorpropamide:(NA)	Lovastatin:(x fragile syndrome)-Chlorpropamide:(NA)
Ibuprofen-Ursodeoxycholic acid	Ibuprofen	0.847791	The metabolism of Ibuprofen can be decreased when combined with Ursodeoxycholic acid.	PK	Ibuprofen:(endometriosis)-Ursodeoxycholic acid:(NA)	Ibuprofen:(uterine fibroid;preeclampsia;uterus disease;pregnancy loss)-Ursodeoxycholic acid:(NA)
Leuprolide-Zopiclone	Leuprolide	0.847776	Leuprolide may decrease the excretion rate of Zopiclone which could result in a higher serum level.	PK	Leuprolide:(endometriosis;pcos;cos)-Zopiclone:(NA)	Leuprolide:(uterine fibroid;amenorrhea;assisted reproductive technology;assisted reproductive;contraception;fertility issues;endometriosis;ovarian stimulation;pcos;pregnancy loss)-Zopiclone:(NA)
Risperidone-Methylnaltrexone	Risperidone	0.847771	The risk or severity of adverse effects can be increased when Risperidone is combined with Methylnaltrexone.	Side Effect	Risperidone:(NA)-Methylnaltrexone:(NA)	Risperidone:(hyperprolactinemia)-Methylnaltrexone:(NA)
Atorvastatin-Escitalopram	Atorvastatin-Escitalopram	0.847758	The metabolism of Escitalopram can be decreased when combined with Atorvastatin.	PK	Atorvastatin:(pcos)-Escitalopram:(NA)	Atorvastatin:(NA)-Escitalopram:(pcos)
Esomeprazole-Alogliptin	Alogliptin	0.847442	The excretion of Alogliptin can be decreased when combined with Esomeprazole.	PK	Esomeprazole:(NA)-Alogliptin:(NA)	Esomeprazole:(NA)-Alogliptin:(pcos)
Prednisolone-Esketamine	Prednisolone	0.846992	The therapeutic efficacy of Esketamine can be decreased when used in combination with Prednisolone.	PD	Prednisolone:(NA)-Esketamine:(NA)	Prednisolone:(fertility issues;infertility, female;pcos)-Esketamine:(NA)
Desogestrel-Chloroquine	Desogestrel	0.84698	The metabolism of Desogestrel can be decreased when combined with Chloroquine.	PK	Desogestrel:(endometriosis;pcos;contraceptives;turner syndrome)-Chloroquine:(NA)	Desogestrel:(dysmenorrhea;fertility issues;ovarian stimulation)-Chloroquine:(NA)
Naproxen-Pseudoephedrine	Naproxen	0.846563	The risk or severity of hypertension can be increased when Naproxen is combined with Pseudoephedrine.	Side Effect	Naproxen:(endometriosis)-Pseudoephedrine:(NA)	Naproxen:(uterine fibroid;dysmenorrhea;uterine bleeding;uterus disease;endometrial diseases)-Pseudoephedrine:(NA)
Protriptyline-Levobupivacaine	Levobupivacaine	0.846551	The metabolism of Protriptyline can be decreased when combined with Levobupivacaine.	PK	Protriptyline:(NA)-Levobupivacaine:(NA)	Protriptyline:(NA)-Levobupivacaine:(preeclampsia)
Lovastatin-Glipizide	Lovastatin	0.846401	The metabolism of Glipizide can be decreased when combined with Lovastatin.	PK	Lovastatin:(NA)-Glipizide:(NA)	Lovastatin:(x fragile syndrome)-Glipizide:(NA)
Bupivacaine-Milnacipran	Bupivacaine	0.846326	The metabolism of Bupivacaine can be decreased when combined with Milnacipran.	PK	Bupivacaine:(NA)-Milnacipran:(NA)	Bupivacaine:(uterine fibroid;uterus prolapse;uterus disease)-Milnacipran:(NA)
Dextropropoxyphene-Levobupivacaine	Levobupivacaine	0.845846	The metabolism of Dextropropoxyphene can be decreased when combined with Levobupivacaine.	PK	Dextropropoxyphene:(NA)-Levobupivacaine:(NA)	Dextropropoxyphene:(NA)-Levobupivacaine:(preeclampsia)
Methylphenidate-Escitalopram	Escitalopram	0.845631	The risk or severity of serotonin syndrome can be increased when Escitalopram is combined with Methylphenidate.	Side Effect	Methylphenidate:(NA)-Escitalopram:(NA)	Methylphenidate:(NA)-Escitalopram:(pcos)
Lovastatin-Clobazam	Lovastatin	0.845111	The serum concentration of Lovastatin can be increased when it is combined with Clobazam.	PK	Lovastatin:(NA)-Clobazam:(NA)	Lovastatin:(x fragile syndrome)-Clobazam:(NA)
Isotretinoin-Aripiprazole	Isotretinoin-Aripiprazole	0.844815	Isotretinoin may decrease the excretion rate of Aripiprazole which could result in a higher serum level.	PK	Isotretinoin:(NA)-Aripiprazole:(NA)	Isotretinoin:(pcos)-Aripiprazole:(hyperprolactinemia)
Demeclocycline-Estradiol acetate	Estradiol acetate	0.844375	The serum concentration of Estradiol acetate can be decreased when it is combined with Demeclocycline.	PK	Demeclocycline:(NA)-Estradiol acetate:(NA)	Demeclocycline:(NA)-Estradiol acetate:(pcos)
Gabapentin-Estradiol acetate	Gabapentin-Estradiol acetate	0.844365	The metabolism of Gabapentin can be increased when combined with Estradiol acetate.	PK	Gabapentin:(endometriosis)-Estradiol acetate:(NA)	Gabapentin:(pregnancy loss)-Estradiol acetate:(pcos)
Methylphenidate-Melatonin	Melatonin	0.844065	The risk or severity of adverse effects can be increased when Methylphenidate is combined with Melatonin.	Side Effect	Methylphenidate:(NA)-Melatonin:(NA)	Methylphenidate:(NA)-Melatonin:(reproductive system disorder)
Megestrol acetate-Zopiclone	Megestrol acetate	0.843556	Megestrol acetate may decrease the excretion rate of Zopiclone which could result in a higher serum level.	PK	Megestrol acetate:(endometriosis;contraceptives)-Zopiclone:(NA)	Megestrol acetate:(NA)-Zopiclone:(NA)
Bupivacaine-Olsalazine	Bupivacaine	0.843533	The metabolism of Bupivacaine can be increased when combined with Olsalazine.	PK	Bupivacaine:(NA)-Olsalazine:(NA)	Bupivacaine:(uterine fibroid;uterus prolapse;uterus disease)-Olsalazine:(NA)
Simvastatin-Milnacipran	Simvastatin	0.843245	The metabolism of Milnacipran can be decreased when combined with Simvastatin.	PK	Simvastatin:(pcos)-Milnacipran:(NA)	Simvastatin:(pcos)-Milnacipran:(NA)
Lidocaine-Carbinoxamine	Lidocaine	0.842372	The metabolism of Lidocaine can be decreased when combined with Carbinoxamine.	PK	Lidocaine:(oocyte retrieval)-Carbinoxamine:(NA)	Lidocaine:(uterine fibroid;uterus prolapse;preeclampsia;contraception;uterus disease;fertility issues;infertility, female;infertility of tubal origin;pregnancy loss)-Carbinoxamine:(NA)
Reboxetine-Levobupivacaine	Levobupivacaine	0.842117	The metabolism of Levobupivacaine can be decreased when combined with Reboxetine.	PK	Reboxetine:(NA)-Levobupivacaine:(NA)	Reboxetine:(NA)-Levobupivacaine:(preeclampsia)
Levobupivacaine-Naloxegol	Levobupivacaine	0.842117	Levobupivacaine may decrease the excretion rate of Naloxegol which could result in a higher serum level.	PK	Levobupivacaine:(NA)-Naloxegol:(NA)	Levobupivacaine:(preeclampsia)-Naloxegol:(NA)
Lorazepam-Simvastatin	Simvastatin	0.841901	The metabolism of Lorazepam can be decreased when combined with Simvastatin.	PK	Lorazepam:(NA)-Simvastatin:(pcos)	Lorazepam:(NA)-Simvastatin:(pcos)
Methylphenidate-Rocuronium	Rocuronium	0.841811	The risk or severity of adverse effects can be increased when Methylphenidate is combined with Rocuronium.	Side Effect	Methylphenidate:(NA)-Rocuronium:(NA)	Methylphenidate:(NA)-Rocuronium:(uterus prolapse;gynecologic disease;uterus disease;endometriosis)
Betamethasone-Exemestane	Exemestane	0.8416	The metabolism of Betamethasone can be increased when combined with Exemestane.	PK	Betamethasone:(NA)-Exemestane:(endometriosis)	Betamethasone:(NA)-Exemestane:(NA)
Desogestrel-Esomeprazole	Desogestrel	0.841458	The metabolism of Desogestrel can be increased when combined with Esomeprazole.	PK	Desogestrel:(endometriosis;pcos;contraceptives;turner syndrome)-Esomeprazole:(NA)	Desogestrel:(dysmenorrhea;fertility issues;ovarian stimulation)-Esomeprazole:(NA)
Mifepristone-Isotretinoin	Mifepristone-Isotretinoin	0.841454	The therapeutic efficacy of Mifepristone can be decreased when used in combination with Isotretinoin.	PD	Mifepristone:(endometriosis;contraceptives)-Isotretinoin:(NA)	Mifepristone:(uterine fibroid;contraception;pregnancy loss)-Isotretinoin:(pcos)
Bupivacaine-Propiverine	Bupivacaine	0.841311	The risk or severity of adverse effects can be increased when Bupivacaine is combined with Propiverine.	Side Effect	Bupivacaine:(NA)-Propiverine:(NA)	Bupivacaine:(uterine fibroid;uterus prolapse;uterus disease)-Propiverine:(NA)
Lovastatin-Methylphenobarbital	Lovastatin	0.841164	The metabolism of Lovastatin can be decreased when combined with Methylphenobarbital.	PK	Lovastatin:(NA)-Methylphenobarbital:(NA)	Lovastatin:(x fragile syndrome)-Methylphenobarbital:(NA)
Thiopental-Simvastatin	Simvastatin	0.841164	The metabolism of Simvastatin can be increased when combined with Thiopental.	PK	Thiopental:(NA)-Simvastatin:(pcos)	Thiopental:(NA)-Simvastatin:(pcos)
Trimipramine-Atorvastatin	Atorvastatin	0.841018	The metabolism of Trimipramine can be decreased when combined with Atorvastatin.	PK	Trimipramine:(NA)-Atorvastatin:(pcos)	Trimipramine:(NA)-Atorvastatin:(NA)
Flutamide-Trimipramine	Flutamide	0.840945	The metabolism of Trimipramine can be decreased when combined with Flutamide.	PK	Flutamide:(pcos)-Trimipramine:(NA)	Flutamide:(NA)-Trimipramine:(NA)
Dexamethasone-Tolvaptan	Dexamethasone	0.840592	Dexamethasone may decrease the excretion rate of Tolvaptan which could result in a higher serum level.	PK	Dexamethasone:(pcos)-Tolvaptan:(NA)	Dexamethasone:(fertility issues)-Tolvaptan:(NA)
Simvastatin-Dihydroergocornine	Simvastatin	0.839933	Simvastatin may decrease the excretion rate of Dihydroergocornine which could result in a higher serum level.	PK	Simvastatin:(pcos)-Dihydroergocornine:(NA)	Simvastatin:(pcos)-Dihydroergocornine:(NA)
Simvastatin-Metyrapone	Simvastatin	0.839269	The metabolism of Simvastatin can be decreased when combined with Metyrapone.	PK	Simvastatin:(pcos)-Metyrapone:(NA)	Simvastatin:(pcos)-Metyrapone:(NA)
Butalbital-Codeine	Codeine	0.838846	The risk or severity of adverse effects can be increased when Butalbital is combined with Codeine.	Side Effect	Butalbital:(NA)-Codeine:(oocyte retrieval)	Butalbital:(NA)-Codeine:(NA)
Etonogestrel-Zopiclone	Etonogestrel	0.838754	Etonogestrel may decrease the excretion rate of Zopiclone which could result in a higher serum level.	PK	Etonogestrel:(endometriosis;contraceptives)-Zopiclone:(NA)	Etonogestrel:(contraceptive usage;contraception;uterine bleeding;uterus disease;endometriosis;pcos;pregnancy loss)-Zopiclone:(NA)
Sirolimus-Escitalopram	Sirolimus-Escitalopram	0.838679	The metabolism of Sirolimus can be decreased when combined with Escitalopram.	PK	Sirolimus:(NA)-Escitalopram:(NA)	Sirolimus:(uterine fibroid)-Escitalopram:(pcos)
Flutamide-Escitalopram	Flutamide-Escitalopram	0.838647	The metabolism of Escitalopram can be decreased when combined with Flutamide.	PK	Flutamide:(pcos)-Escitalopram:(NA)	Flutamide:(NA)-Escitalopram:(pcos)
Bupivacaine-Flurazepam	Bupivacaine	0.838386	Bupivacaine may decrease the excretion rate of Flurazepam which could result in a higher serum level.	PK	Bupivacaine:(NA)-Flurazepam:(NA)	Bupivacaine:(uterine fibroid;uterus prolapse;uterus disease)-Flurazepam:(NA)
Levobupivacaine-Escitalopram	Levobupivacaine-Escitalopram	0.83829	Escitalopram may increase the hypotensive activities of Levobupivacaine.	Drug activity	Levobupivacaine:(NA)-Escitalopram:(NA)	Levobupivacaine:(preeclampsia)-Escitalopram:(pcos)
Rosuvastatin-Escitalopram	Rosuvastatin-Escitalopram	0.83829	The metabolism of Escitalopram can be decreased when combined with Rosuvastatin.	PK	Rosuvastatin:(pcos)-Escitalopram:(NA)	Rosuvastatin:(NA)-Escitalopram:(pcos)
Lovastatin-Bisoprolol	Lovastatin	0.838186	The serum concentration of Bisoprolol can be increased when it is combined with Lovastatin.	PK	Lovastatin:(NA)-Bisoprolol:(NA)	Lovastatin:(x fragile syndrome)-Bisoprolol:(NA)
Morphine-Dexketoprofen	Morphine-Dexketoprofen	0.837929	The metabolism of Morphine can be decreased when combined with Dexketoprofen.	PK	Morphine:(endometriosis)-Dexketoprofen:(NA)	Morphine:(NA)-Dexketoprofen:(dysmenorrhea)
Prednisolone-Estradiol dienanthate	Prednisolone	0.837767	The serum concentration of Prednisolone can be increased when it is combined with Estradiol dienanthate.	PK	Prednisolone:(NA)-Estradiol dienanthate:(NA)	Prednisolone:(fertility issues;infertility, female;pcos)-Estradiol dienanthate:(NA)
Methylphenidate-Pentazocine	Pentazocine	0.837757	The risk or severity of adverse effects can be increased when Methylphenidate is combined with Pentazocine.	Side Effect	Methylphenidate:(NA)-Pentazocine:(NA)	Methylphenidate:(NA)-Pentazocine:(pregnancy loss)
Follitropin-Venlafaxine	Follitropin	0.837636	The therapeutic efficacy of Follitropin can be decreased when used in combination with Venlafaxine.	PD	Follitropin:(endometriosis;cos;infertility)-Venlafaxine:(NA)	Follitropin:(fertility disorders;assisted reproduction;assisted reproductive technology;assisted reproductive;uterus disease;fertility issues;infertility, female;subfertility;anovulation;controlled ovarian stimulation;endometrial diseases;endometrial receptivity;ovarian stimulation;ovulation, absent;pcos;reproductive sterility;reproductive techniques)-Venlafaxine:(NA)
Metformin-Zopiclone	Metformin	0.837624	Metformin may decrease the excretion rate of Zopiclone which could result in a higher serum level.	PK	Metformin:(pcos)-Zopiclone:(NA)	Metformin:(preeclampsia;fertility issues;infertility, female;reproductive system disorder;anovulation;endometrial diseases;ovulation, absent;pcos;reproductive disorder)-Zopiclone:(NA)
Flucloxacillin-Estradiol acetate	Estradiol acetate	0.837459	The metabolism of Estradiol acetate can be increased when combined with Flucloxacillin.	PK	Flucloxacillin:(NA)-Estradiol acetate:(NA)	Flucloxacillin:(NA)-Estradiol acetate:(pcos)
Lovastatin-Edoxaban	Lovastatin	0.837357	The metabolism of Edoxaban can be decreased when combined with Lovastatin.	PK	Lovastatin:(NA)-Edoxaban:(NA)	Lovastatin:(x fragile syndrome)-Edoxaban:(NA)
Levobupivacaine-Proguanil	Levobupivacaine	0.837262	Levobupivacaine may decrease the excretion rate of Proguanil which could result in a higher serum level.	PK	Levobupivacaine:(NA)-Proguanil:(NA)	Levobupivacaine:(preeclampsia)-Proguanil:(NA)
Lovastatin-Propranolol	Lovastatin	0.837058	The metabolism of Propranolol can be decreased when combined with Lovastatin.	PK	Lovastatin:(NA)-Propranolol:(NA)	Lovastatin:(x fragile syndrome)-Propranolol:(NA)
Eszopiclone-Prilocaine	Prilocaine	0.836963	The risk or severity of methemoglobinemia can be increased when Prilocaine is combined with Eszopiclone.	Side Effect	Eszopiclone:(NA)-Prilocaine:(NA)	Eszopiclone:(NA)-Prilocaine:(contraception;uterus disease)
Gabapentin-Testosterone cypionate	Gabapentin	0.836912	The metabolism of Gabapentin can be increased when combined with Testosterone cypionate.	PK	Gabapentin:(endometriosis)-Testosterone cypionate:(NA)	Gabapentin:(pregnancy loss)-Testosterone cypionate:(NA)
Prochlorperazine-Estradiol	Estradiol	0.836745	The metabolism of Prochlorperazine can be increased when combined with Estradiol.	PK	Prochlorperazine:(NA)-Estradiol:(endometriosis;poi;pcos;contraceptives;turner syndrome)	Prochlorperazine:(NA)-Estradiol:(contraception;uterine bleeding;uterus disease;fertility issues;hormone replacement therapy;reproductive system disorder;pregnancy loss)
Lovastatin-Dexmedetomidine	Lovastatin	0.836381	The metabolism of Dexmedetomidine can be decreased when combined with Lovastatin.	PK	Lovastatin:(NA)-Dexmedetomidine:(NA)	Lovastatin:(x fragile syndrome)-Dexmedetomidine:(NA)
Levobupivacaine-Vilazodone	Levobupivacaine	0.835825	The metabolism of Vilazodone can be decreased when combined with Levobupivacaine.	PK	Levobupivacaine:(NA)-Vilazodone:(NA)	Levobupivacaine:(preeclampsia)-Vilazodone:(NA)
Lovastatin-Dabigatran etexilate	Lovastatin	0.835817	The metabolism of Dabigatran etexilate can be decreased when combined with Lovastatin.	PK	Lovastatin:(NA)-Dabigatran etexilate:(NA)	Lovastatin:(x fragile syndrome)-Dabigatran etexilate:(NA)
Labetalol-Zopiclone	Labetalol	0.835816	The metabolism of Labetalol can be decreased when combined with Zopiclone.	PK	Labetalol:(NA)-Zopiclone:(NA)	Labetalol:(preeclampsia)-Zopiclone:(NA)
Prednisone-Zopiclone	Prednisone	0.835816	The metabolism of Zopiclone can be increased when combined with Prednisone.	PK	Prednisone:(NA)-Zopiclone:(NA)	Prednisone:(recurrent pregnancy loss;pregnancy loss)-Zopiclone:(NA)
Furosemide-Zopiclone	Furosemide	0.835816	The metabolism of Furosemide can be decreased when combined with Zopiclone.	PK	Furosemide:(NA)-Zopiclone:(NA)	Furosemide:(preeclampsia)-Zopiclone:(NA)
Morphine-Mepivacaine	Morphine	0.835568	The risk or severity of adverse effects can be increased when Morphine is combined with Mepivacaine.	Side Effect	Morphine:(endometriosis)-Mepivacaine:(NA)	Morphine:(NA)-Mepivacaine:(NA)
Simvastatin-Bromocriptine	Simvastatin-Bromocriptine	0.835361	The metabolism of Bromocriptine can be decreased when combined with Simvastatin.	PK	Simvastatin:(pcos)-Bromocriptine:(rpl;infertility)	Simvastatin:(pcos)-Bromocriptine:(NA)
Isosorbide mononitrate-Escitalopram	Isosorbide mononitrate-Escitalopram	0.835308	Escitalopram may increase the hypotensive activities of Isosorbide mononitrate.	Drug activity	Isosorbide mononitrate:(NA)-Escitalopram:(NA)	Isosorbide mononitrate:(pregnancy loss)-Escitalopram:(pcos)
Diclofenac-Esomeprazole	Diclofenac	0.835138	The excretion of Esomeprazole can be decreased when combined with Diclofenac.	PK	Diclofenac:(oocyte retrieval)-Esomeprazole:(NA)	Diclofenac:(dysmenorrhea;fertility issues;infertility, female;infertility of tubal origin)-Esomeprazole:(NA)
Codeine-Dexbrompheniramine	Codeine	0.835075	The risk or severity of adverse effects can be increased when Codeine is combined with Dexbrompheniramine.	Side Effect	Codeine:(oocyte retrieval)-Dexbrompheniramine:(NA)	Codeine:(NA)-Dexbrompheniramine:(NA)
Codeine-Triprolidine	Codeine	0.835075	The risk or severity of adverse effects can be increased when Codeine is combined with Triprolidine.	Side Effect	Codeine:(oocyte retrieval)-Triprolidine:(NA)	Codeine:(NA)-Triprolidine:(NA)
Protriptyline-Atorvastatin	Atorvastatin	0.834544	The metabolism of Protriptyline can be decreased when combined with Atorvastatin.	PK	Protriptyline:(NA)-Atorvastatin:(pcos)	Protriptyline:(NA)-Atorvastatin:(NA)
Glucagon-Trimipramine	Glucagon	0.834516	Trimipramine may increase the gastrointestinal motility reducing activities of Glucagon.	Drug activity	Glucagon:(NA)-Trimipramine:(NA)	Glucagon:(fertility disorders)-Trimipramine:(NA)
Atorvastatin-Esketamine	Atorvastatin	0.834494	The metabolism of Esketamine can be decreased when combined with Atorvastatin.	PK	Atorvastatin:(pcos)-Esketamine:(NA)	Atorvastatin:(NA)-Esketamine:(NA)
Bupivacaine-Osimertinib	Bupivacaine	0.834345	The metabolism of Bupivacaine can be decreased when combined with Osimertinib.	PK	Bupivacaine:(NA)-Osimertinib:(NA)	Bupivacaine:(uterine fibroid;uterus prolapse;uterus disease)-Osimertinib:(NA)
Spironolactone-Hydrochlorothiazide	Spironolactone	0.834305	The risk or severity of adverse effects can be increased when Spironolactone is combined with Hydrochlorothiazide.	Side Effect	Spironolactone:(pcos;contraceptives)-Hydrochlorothiazide:(NA)	Spironolactone:(NA)-Hydrochlorothiazide:(NA)
Prednisone-Hydrocortisone cypionate	Prednisone	0.834274	The risk or severity of adverse effects can be increased when Prednisone is combined with Hydrocortisone cypionate.	Side Effect	Prednisone:(NA)-Hydrocortisone cypionate:(NA)	Prednisone:(recurrent pregnancy loss;pregnancy loss)-Hydrocortisone cypionate:(NA)
Desmopressin-Bupivacaine	Bupivacaine	0.833879	Desmopressin may decrease the excretion rate of Bupivacaine which could result in a higher serum level.	PK	Desmopressin:(NA)-Bupivacaine:(NA)	Desmopressin:(NA)-Bupivacaine:(uterine fibroid;uterus prolapse;uterus disease)
Exemestane-Estradiol dienanthate	Exemestane	0.833861	The therapeutic efficacy of Exemestane can be decreased when used in combination with Estradiol dienanthate.	PD	Exemestane:(endometriosis)-Estradiol dienanthate:(NA)	Exemestane:(NA)-Estradiol dienanthate:(NA)
Risperidone-Sorbitol	Risperidone	0.83348	Sorbitol may increase the hypotensive activities of Risperidone.	Drug activity	Risperidone:(NA)-Sorbitol:(NA)	Risperidone:(hyperprolactinemia)-Sorbitol:(NA)
Desogestrel-Desipramine	Desogestrel	0.833314	The metabolism of Desipramine can be decreased when combined with Desogestrel.	PK	Desogestrel:(endometriosis;pcos;contraceptives;turner syndrome)-Desipramine:(NA)	Desogestrel:(dysmenorrhea;fertility issues;ovarian stimulation)-Desipramine:(NA)
Darifenacin-Levobupivacaine	Levobupivacaine	0.833262	Darifenacin may decrease the excretion rate of Levobupivacaine which could result in a higher serum level.	PK	Darifenacin:(NA)-Levobupivacaine:(NA)	Darifenacin:(NA)-Levobupivacaine:(preeclampsia)
Levobupivacaine-Umeclidinium	Levobupivacaine	0.833262	Levobupivacaine may decrease the excretion rate of Umeclidinium which could result in a higher serum level.	PK	Levobupivacaine:(NA)-Umeclidinium:(NA)	Levobupivacaine:(preeclampsia)-Umeclidinium:(NA)
Levobupivacaine-Dacomitinib	Levobupivacaine	0.833081	The serum concentration of Levobupivacaine can be increased when it is combined with Dacomitinib.	PK	Levobupivacaine:(NA)-Dacomitinib:(NA)	Levobupivacaine:(preeclampsia)-Dacomitinib:(NA)
Oxaprozin-Mestranol	Mestranol	0.832985	Oxaprozin may decrease the excretion rate of Mestranol which could result in a higher serum level.	PK	Oxaprozin:(NA)-Mestranol:(endometriosis;pcos;contraceptives)	Oxaprozin:(NA)-Mestranol:(NA)
Methyldopa-Hydrochlorothiazide	Methyldopa	0.832964	The therapeutic efficacy of Hydrochlorothiazide can be increased when used in combination with Methyldopa.	PD	Methyldopa:(NA)-Hydrochlorothiazide:(NA)	Methyldopa:(preeclampsia)-Hydrochlorothiazide:(NA)
Estradiol-Methylprednisone	Estradiol	0.832694	The serum concentration of Estradiol can be increased when it is combined with Methylprednisone.	PK	Estradiol:(endometriosis;poi;pcos;contraceptives;turner syndrome)-Methylprednisone:(NA)	Estradiol:(contraception;uterine bleeding;uterus disease;fertility issues;hormone replacement therapy;reproductive system disorder;pregnancy loss)-Methylprednisone:(NA)
Tretinoin-Dexketoprofen	Dexketoprofen	0.832665	The metabolism of Tretinoin can be increased when combined with Dexketoprofen.	PK	Tretinoin:(NA)-Dexketoprofen:(NA)	Tretinoin:(NA)-Dexketoprofen:(dysmenorrhea)
Bupivacaine-Armodafinil	Bupivacaine	0.832498	The metabolism of Armodafinil can be decreased when combined with Bupivacaine.	PK	Bupivacaine:(NA)-Armodafinil:(NA)	Bupivacaine:(uterine fibroid;uterus prolapse;uterus disease)-Armodafinil:(NA)
Prednisone-Amobarbital	Prednisone	0.83247	The therapeutic efficacy of Amobarbital can be increased when used in combination with Prednisone.	PD	Prednisone:(NA)-Amobarbital:(NA)	Prednisone:(recurrent pregnancy loss;pregnancy loss)-Amobarbital:(NA)
Pralidoxime-Prednisolone	Prednisolone	0.832356	The therapeutic efficacy of Prednisolone can be decreased when used in combination with Pralidoxime.	PD	Pralidoxime:(NA)-Prednisolone:(NA)	Pralidoxime:(NA)-Prednisolone:(fertility issues;infertility, female;pcos)
Esomeprazole-Naproxen	Naproxen	0.832137	The excretion of Naproxen can be decreased when combined with Esomeprazole.	PK	Esomeprazole:(NA)-Naproxen:(endometriosis)	Esomeprazole:(NA)-Naproxen:(uterine fibroid;dysmenorrhea;uterine bleeding;uterus disease;endometrial diseases)
Norethisterone-Trimipramine	Norethisterone	0.832134	The serum concentration of Norethisterone can be increased when it is combined with Trimipramine.	PK	Norethisterone:(endometriosis;pcos;contraceptives;turner syndrome)-Trimipramine:(NA)	Norethisterone:(contraception;uterine bleeding;uterus disease;endometriosis)-Trimipramine:(NA)
Bupivacaine-Colchicine	Bupivacaine	0.831988	The metabolism of Bupivacaine can be decreased when combined with Colchicine.	PK	Bupivacaine:(NA)-Colchicine:(NA)	Bupivacaine:(uterine fibroid;uterus prolapse;uterus disease)-Colchicine:(NA)
Cabergoline-Methazolamide	Cabergoline	0.831842	The therapeutic efficacy of Methazolamide can be increased when used in combination with Cabergoline.	PD	Cabergoline:(NA)-Methazolamide:(NA)	Cabergoline:(fertility issues;infertility, female)-Methazolamide:(NA)
Lovastatin-Cocaine	Lovastatin	0.831557	The metabolism of Lovastatin can be decreased when combined with Cocaine.	PK	Lovastatin:(NA)-Cocaine:(NA)	Lovastatin:(x fragile syndrome)-Cocaine:(NA)
Tadalafil-Triptorelin	Triptorelin	0.831491	The risk or severity of QTc prolongation can be increased when Tadalafil is combined with Triptorelin.	Side Effect	Tadalafil:(NA)-Triptorelin:(endometriosis;pcos;cos)	Tadalafil:(NA)-Triptorelin:(assisted reproduction;assisted reproductive technology;assisted reproductive;uterus disease;fertility issues;infertility, female;controlled ovarian stimulation;endometriosis;ovarian stimulation;pcos;reproductive sterility)
Lovastatin-Fenfluramine	Lovastatin	0.831409	The metabolism of Fenfluramine can be decreased when combined with Lovastatin.	PK	Lovastatin:(NA)-Fenfluramine:(NA)	Lovastatin:(x fragile syndrome)-Fenfluramine:(NA)
Bupivacaine-Etafedrine	Bupivacaine	0.831405	The risk or severity of adverse effects can be increased when Bupivacaine is combined with Etafedrine.	Side Effect	Bupivacaine:(NA)-Etafedrine:(NA)	Bupivacaine:(uterine fibroid;uterus prolapse;uterus disease)-Etafedrine:(NA)
Mepivacaine-Melatonin	Melatonin	0.831006	Mepivacaine may decrease the excretion rate of Melatonin which could result in a higher serum level.	PK	Mepivacaine:(NA)-Melatonin:(NA)	Mepivacaine:(NA)-Melatonin:(reproductive system disorder)
Diazepam-Dextroamphetamine	Diazepam	0.830919	The risk or severity of adverse effects can be increased when Diazepam is combined with Dextroamphetamine.	Side Effect	Diazepam:(NA)-Dextroamphetamine:(NA)	Diazepam:(fertility issues)-Dextroamphetamine:(NA)
Lovastatin-Ledipasvir	Lovastatin	0.83044	The excretion of Ledipasvir can be decreased when combined with Lovastatin.	PK	Lovastatin:(NA)-Ledipasvir:(NA)	Lovastatin:(x fragile syndrome)-Ledipasvir:(NA)
Prilocaine-Amobarbital	Prilocaine	0.830395	The risk or severity of methemoglobinemia can be increased when Amobarbital is combined with Prilocaine.	Side Effect	Prilocaine:(NA)-Amobarbital:(NA)	Prilocaine:(contraception;uterus disease)-Amobarbital:(NA)
Eletriptan-Levobupivacaine	Levobupivacaine	0.8299	The metabolism of Levobupivacaine can be decreased when combined with Eletriptan.	PK	Eletriptan:(NA)-Levobupivacaine:(NA)	Eletriptan:(NA)-Levobupivacaine:(preeclampsia)
Prednisone-Prednisolone phosphate	Prednisone	0.8297	The risk or severity of adverse effects can be increased when Prednisone is combined with Prednisolone phosphate.	Side Effect	Prednisone:(NA)-Prednisolone phosphate:(NA)	Prednisone:(recurrent pregnancy loss;pregnancy loss)-Prednisolone phosphate:(NA)
Protriptyline-Testosterone	Testosterone	0.829686	The metabolism of Testosterone can be decreased when combined with Protriptyline.	PK	Protriptyline:(NA)-Testosterone:(NA)	Protriptyline:(NA)-Testosterone:(fertility issues;infertility, female)
Oxycodone-Esomeprazole	Oxycodone	0.829582	The metabolism of Oxycodone can be decreased when combined with Esomeprazole.	PK	Oxycodone:(NA)-Esomeprazole:(NA)	Oxycodone:(pregnancy loss)-Esomeprazole:(NA)
Lovastatin-Canagliflozin	Lovastatin	0.829574	The metabolism of Canagliflozin can be decreased when combined with Lovastatin.	PK	Lovastatin:(NA)-Canagliflozin:(NA)	Lovastatin:(x fragile syndrome)-Canagliflozin:(NA)
Codeine-Diphenhydramine	Codeine	0.829385	The risk or severity of adverse effects can be increased when Codeine is combined with Diphenhydramine.	Side Effect	Codeine:(oocyte retrieval)-Diphenhydramine:(NA)	Codeine:(NA)-Diphenhydramine:(NA)
Ketorolac-Carbinoxamine	Ketorolac	0.829363	The metabolism of Carbinoxamine can be decreased when combined with Ketorolac.	PK	Ketorolac:(NA)-Carbinoxamine:(NA)	Ketorolac:(contraception;uterine bleeding)-Carbinoxamine:(NA)
Prochlorperazine-Levobupivacaine	Levobupivacaine	0.82936	The metabolism of Levobupivacaine can be decreased when combined with Prochlorperazine.	PK	Prochlorperazine:(NA)-Levobupivacaine:(NA)	Prochlorperazine:(NA)-Levobupivacaine:(preeclampsia)
Levobupivacaine-Cariprazine	Levobupivacaine	0.829235	The risk or severity of adverse effects can be increased when Levobupivacaine is combined with Cariprazine.	Side Effect	Levobupivacaine:(NA)-Cariprazine:(NA)	Levobupivacaine:(preeclampsia)-Cariprazine:(NA)
Meperidine-Ephedrine	Meperidine	0.829063	The therapeutic efficacy of Meperidine can be increased when used in combination with Ephedrine.	PD	Meperidine:(NA)-Ephedrine:(NA)	Meperidine:(fertility issues)-Ephedrine:(NA)
Acetaminophen-Esketamine	Acetaminophen	0.828872	Acetaminophen may decrease the excretion rate of Esketamine which could result in a higher serum level.	PK	Acetaminophen:(endometriosis;oocyte retrieval)-Esketamine:(NA)	Acetaminophen:(uterine fibroid;dysmenorrhea;preeclampsia;uterus disease;fertility issues;infertility, female;pregnancy loss)-Esketamine:(NA)
Simvastatin-Hydralazine	Simvastatin	0.828765	The risk or severity of myopathy, rhabdomyolysis, and myoglobinuria can be increased when Simvastatin is combined with Hydralazine.	Side Effect	Simvastatin:(pcos)-Hydralazine:(NA)	Simvastatin:(pcos)-Hydralazine:(NA)
Lovastatin-Sofosbuvir	Lovastatin	0.828692	The excretion of Sofosbuvir can be decreased when combined with Lovastatin.	PK	Lovastatin:(NA)-Sofosbuvir:(NA)	Lovastatin:(x fragile syndrome)-Sofosbuvir:(NA)
Citalopram-Chloroprocaine	Chloroprocaine	0.828666	The risk or severity of adverse effects can be increased when Citalopram is combined with Chloroprocaine.	Side Effect	Citalopram:(NA)-Chloroprocaine:(NA)	Citalopram:(NA)-Chloroprocaine:(uterus disease)
Simvastatin-Ixazomib	Simvastatin	0.827937	The excretion of Ixazomib can be decreased when combined with Simvastatin.	PK	Simvastatin:(pcos)-Ixazomib:(NA)	Simvastatin:(pcos)-Ixazomib:(NA)
Lovastatin-Pomalidomide	Lovastatin	0.827611	The metabolism of Pomalidomide can be decreased when combined with Lovastatin.	PK	Lovastatin:(NA)-Pomalidomide:(NA)	Lovastatin:(x fragile syndrome)-Pomalidomide:(NA)
Lovastatin-Mizolastine	Lovastatin	0.827604	The metabolism of Mizolastine can be decreased when combined with Lovastatin.	PK	Lovastatin:(NA)-Mizolastine:(NA)	Lovastatin:(x fragile syndrome)-Mizolastine:(NA)
Trimipramine-Rifampicin	Rifampicin	0.827596	The metabolism of Rifampicin can be increased when combined with Trimipramine.	PK	Trimipramine:(NA)-Rifampicin:(NA)	Trimipramine:(NA)-Rifampicin:(contraception)
Piroxicam-Carbinoxamine	Piroxicam	0.827579	The metabolism of Carbinoxamine can be decreased when combined with Piroxicam.	PK	Piroxicam:(NA)-Carbinoxamine:(NA)	Piroxicam:(dysmenorrhea)-Carbinoxamine:(NA)
Aldesleukin-Simvastatin	Simvastatin	0.827355	The metabolism of Simvastatin can be decreased when combined with Aldesleukin.	PK	Aldesleukin:(NA)-Simvastatin:(pcos)	Aldesleukin:(NA)-Simvastatin:(pcos)
Simvastatin-Lurasidone	Simvastatin	0.827355	The metabolism of Simvastatin can be decreased when combined with Lurasidone.	PK	Simvastatin:(pcos)-Lurasidone:(NA)	Simvastatin:(pcos)-Lurasidone:(NA)
Codeine-Fluticasone	Codeine	0.827334	The risk or severity of adverse effects can be increased when Codeine is combined with Fluticasone.	Side Effect	Codeine:(oocyte retrieval)-Fluticasone:(NA)	Codeine:(NA)-Fluticasone:(NA)
Lovastatin-Biperiden	Lovastatin	0.827218	The metabolism of Biperiden can be decreased when combined with Lovastatin.	PK	Lovastatin:(NA)-Biperiden:(NA)	Lovastatin:(x fragile syndrome)-Biperiden:(NA)
Acarbose-Zopiclone	Acarbose	0.827082	Acarbose may decrease the excretion rate of Zopiclone which could result in a higher serum level.	PK	Acarbose:(NA)-Zopiclone:(NA)	Acarbose:(pcos)-Zopiclone:(NA)
Bromocriptine-Sorbitol	Bromocriptine	0.826894	The risk or severity of adverse effects can be increased when Bromocriptine is combined with Sorbitol.	Side Effect	Bromocriptine:(rpl;infertility)-Sorbitol:(NA)	Bromocriptine:(NA)-Sorbitol:(NA)
Escitalopram-Pholcodine	Escitalopram	0.826805	The metabolism of Escitalopram can be decreased when combined with Pholcodine.	PK	Escitalopram:(NA)-Pholcodine:(NA)	Escitalopram:(pcos)-Pholcodine:(NA)
Methadone-Ephedrine	Methadone	0.826724	Ephedrine may increase the analgesic activities of Methadone.	Drug activity	Methadone:(endometriosis)-Ephedrine:(NA)	Methadone:(NA)-Ephedrine:(NA)
Estradiol-Nomegestrol	Estradiol-Nomegestrol	0.826697	The metabolism of Estradiol can be increased when combined with Nomegestrol.	PK	Estradiol:(endometriosis;poi;pcos;contraceptives;turner syndrome)-Nomegestrol:(endometriosis)	Estradiol:(contraception;uterine bleeding;uterus disease;fertility issues;hormone replacement therapy;reproductive system disorder;pregnancy loss)-Nomegestrol:(contraception;uterine bleeding)
Lovastatin-Glycerol phenylbutyrate	Lovastatin	0.82661	The metabolism of Lovastatin can be decreased when combined with Glycerol phenylbutyrate.	PK	Lovastatin:(NA)-Glycerol phenylbutyrate:(NA)	Lovastatin:(x fragile syndrome)-Glycerol phenylbutyrate:(NA)
Lovastatin-Amlodipine	Lovastatin	0.826557	The serum concentration of Amlodipine can be increased when it is combined with Lovastatin.	PK	Lovastatin:(NA)-Amlodipine:(NA)	Lovastatin:(x fragile syndrome)-Amlodipine:(NA)
Simvastatin-Econazole	Simvastatin	0.826557	The metabolism of Simvastatin can be decreased when combined with Econazole.	PK	Simvastatin:(pcos)-Econazole:(NA)	Simvastatin:(pcos)-Econazole:(NA)
Bupivacaine-Rofecoxib	Bupivacaine-Rofecoxib	0.826548	The metabolism of Rofecoxib can be decreased when combined with Bupivacaine.	PK	Bupivacaine:(NA)-Rofecoxib:(endometriosis)	Bupivacaine:(uterine fibroid;uterus prolapse;uterus disease)-Rofecoxib:(NA)
Spironolactone-Dextroamphetamine	Spironolactone	0.826492	The therapeutic efficacy of Dextroamphetamine can be decreased when used in combination with Spironolactone.	PD	Spironolactone:(pcos;contraceptives)-Dextroamphetamine:(NA)	Spironolactone:(NA)-Dextroamphetamine:(NA)
Pseudoephedrine-Ibuprofen	Ibuprofen	0.826402	The risk or severity of hypertension can be increased when Pseudoephedrine is combined with Ibuprofen.	Side Effect	Pseudoephedrine:(NA)-Ibuprofen:(endometriosis)	Pseudoephedrine:(NA)-Ibuprofen:(uterine fibroid;preeclampsia;uterus disease;pregnancy loss)
Trimipramine-Sirolimus	Sirolimus	0.826151	The metabolism of Trimipramine can be decreased when combined with Sirolimus.	PK	Trimipramine:(NA)-Sirolimus:(NA)	Trimipramine:(NA)-Sirolimus:(uterine fibroid)
Progesterone-Dichlorobenzyl alcohol	Progesterone	0.826017	The metabolism of Progesterone can be increased when combined with Dichlorobenzyl alcohol.	PK	Progesterone:(endometriosis;poi;pcos;contraceptives;cos;turner syndrome;infertility)-Dichlorobenzyl alcohol:(NA)	Progesterone:(assisted reproduction;assisted reproductive technology;assisted reproductive;contraception;uterus disease;fertility issues;hormone replacement therapy;infertility, female;reproductive system disorder;recurrent pregnancy loss;endometrial receptivity;implantation, placenta;ovarian stimulation;pregnancy loss;reproductive sterility;reproductive techniques)-Dichlorobenzyl alcohol:(NA)
Prednisone-Fosaprepitant	Prednisone	0.825979	Prednisone may increase the anticoagulant activities of Fosaprepitant.	Drug activity	Prednisone:(NA)-Fosaprepitant:(NA)	Prednisone:(recurrent pregnancy loss;pregnancy loss)-Fosaprepitant:(NA)
Morphine-Tripelennamine	Morphine	0.825885	The metabolism of Tripelennamine can be decreased when combined with Morphine.	PK	Morphine:(endometriosis)-Tripelennamine:(NA)	Morphine:(NA)-Tripelennamine:(NA)
Lovastatin-Cinacalcet	Lovastatin	0.825823	The metabolism of Cinacalcet can be decreased when combined with Lovastatin.	PK	Lovastatin:(NA)-Cinacalcet:(NA)	Lovastatin:(x fragile syndrome)-Cinacalcet:(NA)
Cabergoline-Prednisone	Cabergoline-Prednisone	0.82559	The metabolism of Cabergoline can be increased when combined with Prednisone.	PK	Cabergoline:(NA)-Prednisone:(NA)	Cabergoline:(fertility issues;infertility, female)-Prednisone:(recurrent pregnancy loss;pregnancy loss)
Methysergide-Simvastatin	Simvastatin	0.825589	The metabolism of Simvastatin can be decreased when combined with Methysergide.	PK	Methysergide:(NA)-Simvastatin:(pcos)	Methysergide:(NA)-Simvastatin:(pcos)
Bupivacaine-Sumatriptan	Bupivacaine	0.825551	Bupivacaine may decrease the excretion rate of Sumatriptan which could result in a higher serum level.	PK	Bupivacaine:(NA)-Sumatriptan:(NA)	Bupivacaine:(uterine fibroid;uterus prolapse;uterus disease)-Sumatriptan:(NA)
Bupivacaine-Budesonide	Bupivacaine	0.825461	The serum concentration of Bupivacaine can be increased when it is combined with Budesonide.	PK	Bupivacaine:(NA)-Budesonide:(NA)	Bupivacaine:(uterine fibroid;uterus prolapse;uterus disease)-Budesonide:(NA)
Progesterone-Carbinoxamine	Progesterone	0.825406	The metabolism of Carbinoxamine can be decreased when combined with Progesterone.	PK	Progesterone:(endometriosis;poi;pcos;contraceptives;cos;turner syndrome;infertility)-Carbinoxamine:(NA)	Progesterone:(assisted reproduction;assisted reproductive technology;assisted reproductive;contraception;uterus disease;fertility issues;hormone replacement therapy;infertility, female;reproductive system disorder;recurrent pregnancy loss;endometrial receptivity;implantation, placenta;ovarian stimulation;pregnancy loss;reproductive sterility;reproductive techniques)-Carbinoxamine:(NA)
Clonidine-Mepivacaine	Clonidine	0.825372	The risk or severity of sedation can be increased when Clonidine is combined with Mepivacaine.	Side Effect	Clonidine:(NA)-Mepivacaine:(NA)	Clonidine:(preeclampsia)-Mepivacaine:(NA)
Nitric Oxide-Simvastatin	Simvastatin	0.825272	The excretion of Nitric Oxide can be decreased when combined with Simvastatin.	PK	Nitric Oxide:(NA)-Simvastatin:(pcos)	Nitric Oxide:(NA)-Simvastatin:(pcos)
Simvastatin-Ribociclib	Simvastatin	0.825272	The metabolism of Ribociclib can be decreased when combined with Simvastatin.	PK	Simvastatin:(pcos)-Ribociclib:(NA)	Simvastatin:(pcos)-Ribociclib:(NA)
Bupivacaine-Rizatriptan	Bupivacaine	0.825137	Bupivacaine may decrease the excretion rate of Rizatriptan which could result in a higher serum level.	PK	Bupivacaine:(NA)-Rizatriptan:(NA)	Bupivacaine:(uterine fibroid;uterus prolapse;uterus disease)-Rizatriptan:(NA)
Conjugated estrogens-Bupivacaine	Conjugated estrogens-Bupivacaine	0.825106	The metabolism of Bupivacaine can be decreased when combined with Conjugated estrogens.	PK	Conjugated estrogens:(poi;turner syndrome)-Bupivacaine:(NA)	Conjugated estrogens:(uterus prolapse;uterus disease;hormone replacement therapy;reproductive system disorder;endometrial diseases)-Bupivacaine:(uterine fibroid;uterus prolapse;uterus disease)
Bupivacaine-Trimebutine	Bupivacaine	0.825025	Trimebutine may increase the orthostatic hypotensive activities of Bupivacaine.	Drug activity	Bupivacaine:(NA)-Trimebutine:(NA)	Bupivacaine:(uterine fibroid;uterus prolapse;uterus disease)-Trimebutine:(NA)
Dexketoprofen-Hydrocortisone phosphate	Dexketoprofen	0.825016	The risk or severity of gastrointestinal irritation can be increased when Hydrocortisone phosphate is combined with Dexketoprofen.	Side Effect	Dexketoprofen:(NA)-Hydrocortisone phosphate:(NA)	Dexketoprofen:(dysmenorrhea)-Hydrocortisone phosphate:(NA)
Lovastatin-Binimetinib	Lovastatin	0.824857	The serum concentration of Binimetinib can be increased when it is combined with Lovastatin.	PK	Lovastatin:(NA)-Binimetinib:(NA)	Lovastatin:(x fragile syndrome)-Binimetinib:(NA)
Codeine-Brompheniramine	Codeine	0.824717	The risk or severity of adverse effects can be increased when Codeine is combined with Brompheniramine.	Side Effect	Codeine:(oocyte retrieval)-Brompheniramine:(NA)	Codeine:(NA)-Brompheniramine:(NA)
Bupivacaine-Eszopiclone	Bupivacaine	0.82451	Bupivacaine may decrease the excretion rate of Eszopiclone which could result in a higher serum level.	PK	Bupivacaine:(NA)-Eszopiclone:(NA)	Bupivacaine:(uterine fibroid;uterus prolapse;uterus disease)-Eszopiclone:(NA)
Lovastatin-Tenofovir disoproxil	Lovastatin	0.824383	The serum concentration of Tenofovir disoproxil can be increased when it is combined with Lovastatin.	PK	Lovastatin:(NA)-Tenofovir disoproxil:(NA)	Lovastatin:(x fragile syndrome)-Tenofovir disoproxil:(NA)
Lovastatin-Digoxin	Lovastatin-Digoxin	0.824323	The metabolism of Digoxin can be decreased when combined with Lovastatin.	PK	Lovastatin:(NA)-Digoxin:(NA)	Lovastatin:(x fragile syndrome)-Digoxin:(pregnancy loss)
Gabapentin-Methylnaltrexone	Gabapentin	0.824315	The risk or severity of adverse effects can be increased when Gabapentin is combined with Methylnaltrexone.	Side Effect	Gabapentin:(endometriosis)-Methylnaltrexone:(NA)	Gabapentin:(pregnancy loss)-Methylnaltrexone:(NA)
Bupivacaine-Fentanyl	Bupivacaine-Fentanyl	0.824243	Bupivacaine may decrease the excretion rate of Fentanyl which could result in a higher serum level.	PK	Bupivacaine:(NA)-Fentanyl:(endometriosis;oocyte retrieval)	Bupivacaine:(uterine fibroid;uterus prolapse;uterus disease)-Fentanyl:(uterus disease;fertility issues)
Salmon calcitonin-Simvastatin	Simvastatin	0.824106	The therapeutic efficacy of Salmon calcitonin can be decreased when used in combination with Simvastatin.	PD	Salmon calcitonin:(NA)-Simvastatin:(pcos)	Salmon calcitonin:(NA)-Simvastatin:(pcos)
Simvastatin-Acetazolamide	Simvastatin	0.824106	The metabolism of Simvastatin can be decreased when combined with Acetazolamide.	PK	Simvastatin:(pcos)-Acetazolamide:(NA)	Simvastatin:(pcos)-Acetazolamide:(NA)
Prednisone-Esketamine	Prednisone	0.824027	The therapeutic efficacy of Esketamine can be decreased when used in combination with Prednisone.	PD	Prednisone:(NA)-Esketamine:(NA)	Prednisone:(recurrent pregnancy loss;pregnancy loss)-Esketamine:(NA)
Desogestrel-Oxaprozin	Desogestrel	0.823957	The metabolism of Oxaprozin can be decreased when combined with Desogestrel.	PK	Desogestrel:(endometriosis;pcos;contraceptives;turner syndrome)-Oxaprozin:(NA)	Desogestrel:(dysmenorrhea;fertility issues;ovarian stimulation)-Oxaprozin:(NA)
Trospium-Lovastatin	Lovastatin	0.823814	The metabolism of Lovastatin can be decreased when combined with Trospium.	PK	Trospium:(NA)-Lovastatin:(NA)	Trospium:(NA)-Lovastatin:(x fragile syndrome)
Bupivacaine-Roflumilast	Bupivacaine-Roflumilast	0.823779	The risk or severity of adverse effects can be increased when Bupivacaine is combined with Roflumilast.	Side Effect	Bupivacaine:(NA)-Roflumilast:(NA)	Bupivacaine:(uterine fibroid;uterus prolapse;uterus disease)-Roflumilast:(pcos)
Esomeprazole-Mestranol	Mestranol	0.823373	The metabolism of Esomeprazole can be decreased when combined with Mestranol.	PK	Esomeprazole:(NA)-Mestranol:(endometriosis;pcos;contraceptives)	Esomeprazole:(NA)-Mestranol:(NA)
Lovastatin-Fluphenazine	Lovastatin	0.823349	The metabolism of Fluphenazine can be decreased when combined with Lovastatin.	PK	Lovastatin:(NA)-Fluphenazine:(NA)	Lovastatin:(x fragile syndrome)-Fluphenazine:(NA)
Conjugated estrogens-Metacycline	Conjugated estrogens	0.823347	The excretion of Conjugated estrogens can be decreased when combined with Metacycline.	PK	Conjugated estrogens:(poi;turner syndrome)-Metacycline:(NA)	Conjugated estrogens:(uterus prolapse;uterus disease;hormone replacement therapy;reproductive system disorder;endometrial diseases)-Metacycline:(NA)
Lovastatin-Methyltestosterone	Lovastatin	0.823302	The metabolism of Methyltestosterone can be decreased when combined with Lovastatin.	PK	Lovastatin:(NA)-Methyltestosterone:(NA)	Lovastatin:(x fragile syndrome)-Methyltestosterone:(NA)
Pyridoxine-Zopiclone	Pyridoxine	0.823247	Pyridoxine may decrease the excretion rate of Zopiclone which could result in a higher serum level.	PK	Pyridoxine:(endometriosis)-Zopiclone:(NA)	Pyridoxine:(NA)-Zopiclone:(NA)
Leuprolide-Amobarbital	Leuprolide	0.823242	Leuprolide may decrease the excretion rate of Amobarbital which could result in a higher serum level.	PK	Leuprolide:(endometriosis;pcos;cos)-Amobarbital:(NA)	Leuprolide:(uterine fibroid;amenorrhea;assisted reproductive technology;assisted reproductive;contraception;fertility issues;endometriosis;ovarian stimulation;pcos;pregnancy loss)-Amobarbital:(NA)
Goserelin-Amobarbital	Goserelin	0.823242	Goserelin may decrease the excretion rate of Amobarbital which could result in a higher serum level.	PK	Goserelin:(endometriosis)-Amobarbital:(NA)	Goserelin:(uterine fibroid;uterine bleeding;uterus disease)-Amobarbital:(NA)
Digoxin-Amobarbital	Digoxin	0.823242	Amobarbital may decrease the excretion rate of Digoxin which could result in a higher serum level.	PK	Digoxin:(NA)-Amobarbital:(NA)	Digoxin:(pregnancy loss)-Amobarbital:(NA)
Bupivacaine-Thiethylperazine	Bupivacaine	0.823179	Bupivacaine may decrease the excretion rate of Thiethylperazine which could result in a higher serum level.	PK	Bupivacaine:(NA)-Thiethylperazine:(NA)	Bupivacaine:(uterine fibroid;uterus prolapse;uterus disease)-Thiethylperazine:(NA)
Isotretinoin-Elagolix	Isotretinoin-Elagolix	0.823129	Elagolix may decrease the excretion rate of Isotretinoin which could result in a higher serum level.	PK	Isotretinoin:(NA)-Elagolix:(endometriosis)	Isotretinoin:(pcos)-Elagolix:(uterine fibroid;uterine bleeding;uterus disease;anovulation;ovulation, absent;ovulation, failure or lack of)
Dexketoprofen-Estradiol benzoate	Dexketoprofen	0.823029	Dexketoprofen may decrease the excretion rate of Estradiol benzoate which could result in a higher serum level.	PK	Dexketoprofen:(NA)-Estradiol benzoate:(NA)	Dexketoprofen:(dysmenorrhea)-Estradiol benzoate:(NA)
Simvastatin-Tetracycline	Simvastatin	0.822989	The risk or severity of myopathy, rhabdomyolysis, and myoglobinuria can be increased when Simvastatin is combined with Tetracycline.	Side Effect	Simvastatin:(pcos)-Tetracycline:(NA)	Simvastatin:(pcos)-Tetracycline:(NA)
Lovastatin-Reboxetine	Lovastatin	0.822866	The metabolism of Reboxetine can be decreased when combined with Lovastatin.	PK	Lovastatin:(NA)-Reboxetine:(NA)	Lovastatin:(x fragile syndrome)-Reboxetine:(NA)
Lovastatin-Mepyramine	Lovastatin	0.822866	The metabolism of Mepyramine can be decreased when combined with Lovastatin.	PK	Lovastatin:(NA)-Mepyramine:(NA)	Lovastatin:(x fragile syndrome)-Mepyramine:(NA)
Lovastatin-Baricitinib	Lovastatin	0.822842	The excretion of Baricitinib can be decreased when combined with Lovastatin.	PK	Lovastatin:(NA)-Baricitinib:(NA)	Lovastatin:(x fragile syndrome)-Baricitinib:(NA)
Bupivacaine-Quinethazone	Bupivacaine	0.822811	The risk or severity of adverse effects can be increased when Bupivacaine is combined with Quinethazone.	Side Effect	Bupivacaine:(NA)-Quinethazone:(NA)	Bupivacaine:(uterine fibroid;uterus prolapse;uterus disease)-Quinethazone:(NA)
Aripiprazole-Pholcodine	Aripiprazole	0.822536	The metabolism of Pholcodine can be decreased when combined with Aripiprazole.	PK	Aripiprazole:(NA)-Pholcodine:(NA)	Aripiprazole:(hyperprolactinemia)-Pholcodine:(NA)
Simvastatin-Naloxone	Simvastatin	0.822365	The risk or severity of myopathy, rhabdomyolysis, and myoglobinuria can be increased when Simvastatin is combined with Naloxone.	Side Effect	Simvastatin:(pcos)-Naloxone:(NA)	Simvastatin:(pcos)-Naloxone:(NA)
Simvastatin-Sonidegib	Simvastatin	0.822362	The metabolism of Sonidegib can be decreased when combined with Simvastatin.	PK	Simvastatin:(pcos)-Sonidegib:(NA)	Simvastatin:(pcos)-Sonidegib:(NA)
Warfarin-Dextroamphetamine	Warfarin	0.822281	The risk or severity of adverse effects can be increased when Dextroamphetamine is combined with Warfarin.	Side Effect	Warfarin:(NA)-Dextroamphetamine:(NA)	Warfarin:(pregnancy loss)-Dextroamphetamine:(NA)
Nitrazepam-Estradiol acetate	Estradiol acetate	0.821959	The metabolism of Nitrazepam can be increased when combined with Estradiol acetate.	PK	Nitrazepam:(NA)-Estradiol acetate:(NA)	Nitrazepam:(NA)-Estradiol acetate:(pcos)
Estradiol-Albiglutide	Estradiol	0.821957	Estradiol may increase the thrombogenic activities of Albiglutide.	Drug activity	Estradiol:(endometriosis;poi;pcos;contraceptives;turner syndrome)-Albiglutide:(NA)	Estradiol:(contraception;uterine bleeding;uterus disease;fertility issues;hormone replacement therapy;reproductive system disorder;pregnancy loss)-Albiglutide:(NA)
Bupivacaine-Pentaerythritol tetranitrate	Bupivacaine	0.821113	The risk or severity of adverse effects can be increased when Bupivacaine is combined with Pentaerythritol tetranitrate.	Side Effect	Bupivacaine:(NA)-Pentaerythritol tetranitrate:(NA)	Bupivacaine:(uterine fibroid;uterus prolapse;uterus disease)-Pentaerythritol tetranitrate:(NA)
Digoxin-Zopiclone	Digoxin	0.820835	Zopiclone may decrease the excretion rate of Digoxin which could result in a higher serum level.	PK	Digoxin:(NA)-Zopiclone:(NA)	Digoxin:(pregnancy loss)-Zopiclone:(NA)
Anastrozole-Hydrocortisone cypionate	Anastrozole	0.82081	The metabolism of Anastrozole can be increased when combined with Hydrocortisone cypionate.	PK	Anastrozole:(endometriosis;pcos)-Hydrocortisone cypionate:(NA)	Anastrozole:(uterine fibroid;uterine bleeding;uterus disease;endometriosis)-Hydrocortisone cypionate:(NA)
Bupivacaine-Etoposide	Bupivacaine	0.820792	The metabolism of Etoposide can be decreased when combined with Bupivacaine.	PK	Bupivacaine:(NA)-Etoposide:(NA)	Bupivacaine:(uterine fibroid;uterus prolapse;uterus disease)-Etoposide:(NA)
Bupivacaine-Droxidopa	Bupivacaine	0.820766	The risk or severity of adverse effects can be increased when Bupivacaine is combined with Droxidopa.	Side Effect	Bupivacaine:(NA)-Droxidopa:(NA)	Bupivacaine:(uterine fibroid;uterus prolapse;uterus disease)-Droxidopa:(NA)
Simvastatin-Lurbinectedin	Simvastatin	0.820729	The risk or severity of myopathy and rhabdomyolysis can be increased when Simvastatin is combined with Lurbinectedin.	Side Effect	Simvastatin:(pcos)-Lurbinectedin:(NA)	Simvastatin:(pcos)-Lurbinectedin:(NA)
Simvastatin-Rufinamide	Simvastatin	0.820621	The metabolism of Rufinamide can be increased when combined with Simvastatin.	PK	Simvastatin:(pcos)-Rufinamide:(NA)	Simvastatin:(pcos)-Rufinamide:(NA)
Glucagon-Quinine	Glucagon	0.82056	Quinine may increase the gastrointestinal motility reducing activities of Glucagon.	Drug activity	Glucagon:(NA)-Quinine:(NA)	Glucagon:(fertility disorders)-Quinine:(NA)
Lovastatin-Mannitol	Lovastatin	0.820315	The metabolism of Mannitol can be decreased when combined with Lovastatin.	PK	Lovastatin:(NA)-Mannitol:(NA)	Lovastatin:(x fragile syndrome)-Mannitol:(NA)
Clemastine-Rosiglitazone	Rosiglitazone	0.820083	The metabolism of Rosiglitazone can be decreased when combined with Clemastine.	PK	Clemastine:(NA)-Rosiglitazone:(pcos)	Clemastine:(NA)-Rosiglitazone:(NA)
Clemastine-Warfarin	Warfarin	0.820083	The metabolism of Warfarin can be decreased when combined with Clemastine.	PK	Clemastine:(NA)-Warfarin:(NA)	Clemastine:(NA)-Warfarin:(pregnancy loss)
Bupivacaine-Modafinil	Bupivacaine	0.819971	The metabolism of Modafinil can be increased when combined with Bupivacaine.	PK	Bupivacaine:(NA)-Modafinil:(NA)	Bupivacaine:(uterine fibroid;uterus prolapse;uterus disease)-Modafinil:(NA)
Peginterferon alfa-2b-Lovastatin	Lovastatin	0.819728	The metabolism of Lovastatin can be decreased when combined with Peginterferon alfa.	PK	Peginterferon alfa:(NA)-2b:(NA)	Peginterferon alfa:(NA)-2b:(x fragile syndrome)
Conjugated estrogens-Esketamine	Conjugated estrogens	0.819703	Conjugated estrogens may decrease the excretion rate of Esketamine which could result in a higher serum level.	PK	Conjugated estrogens:(poi;turner syndrome)-Esketamine:(NA)	Conjugated estrogens:(uterus prolapse;uterus disease;hormone replacement therapy;reproductive system disorder;endometrial diseases)-Esketamine:(NA)
Interferon alfa-2b-Bupivacaine	Bupivacaine	0.819695	The metabolism of Bupivacaine can be decreased when combined with Interferon alfa.	PK	Interferon alfa:(NA)-2b:(NA)	Interferon alfa:(NA)-2b:(uterine fibroid;uterus prolapse;uterus disease)
Lovastatin-Oritavancin	Lovastatin	0.819574	The metabolism of Lovastatin can be increased when combined with Oritavancin.	PK	Lovastatin:(NA)-Oritavancin:(NA)	Lovastatin:(x fragile syndrome)-Oritavancin:(NA)
Fenfluramine-Levobupivacaine	Levobupivacaine	0.819568	The metabolism of Levobupivacaine can be decreased when combined with Fenfluramine.	PK	Fenfluramine:(NA)-Levobupivacaine:(NA)	Fenfluramine:(NA)-Levobupivacaine:(preeclampsia)
Estradiol-Insulin aspart	Estradiol	0.819434	Estradiol may increase the thrombogenic activities of Insulin aspart.	Drug activity	Estradiol:(endometriosis;poi;pcos;contraceptives;turner syndrome)-Insulin aspart:(NA)	Estradiol:(contraception;uterine bleeding;uterus disease;fertility issues;hormone replacement therapy;reproductive system disorder;pregnancy loss)-Insulin aspart:(NA)
Estradiol-Insulin detemir	Estradiol	0.819434	The metabolism of Estradiol can be increased when combined with Insulin detemir.	PK	Estradiol:(endometriosis;poi;pcos;contraceptives;turner syndrome)-Insulin detemir:(NA)	Estradiol:(contraception;uterine bleeding;uterus disease;fertility issues;hormone replacement therapy;reproductive system disorder;pregnancy loss)-Insulin detemir:(NA)
Methylergometrine-Maprotiline	Methylergometrine	0.819159	The risk or severity of adverse effects can be increased when Methylergometrine is combined with Maprotiline.	Side Effect	Methylergometrine:(NA)-Maprotiline:(NA)	Methylergometrine:(uterine bleeding;pregnancy loss)-Maprotiline:(NA)
Lidocaine-Ephedrine	Lidocaine	0.819053	The risk or severity of hypertension can be increased when Ephedrine is combined with Lidocaine.	Side Effect	Lidocaine:(oocyte retrieval)-Ephedrine:(NA)	Lidocaine:(uterine fibroid;uterus prolapse;preeclampsia;contraception;uterus disease;fertility issues;infertility, female;infertility of tubal origin;pregnancy loss)-Ephedrine:(NA)
Topiramate-Dextroamphetamine	Topiramate	0.819013	The risk or severity of adverse effects can be increased when Topiramate is combined with Dextroamphetamine.	Side Effect	Topiramate:(NA)-Dextroamphetamine:(NA)	Topiramate:(pcos)-Dextroamphetamine:(NA)
Gabapentin-Dextroamphetamine	Gabapentin	0.819013	The risk or severity of adverse effects can be increased when Gabapentin is combined with Dextroamphetamine.	Side Effect	Gabapentin:(endometriosis)-Dextroamphetamine:(NA)	Gabapentin:(pregnancy loss)-Dextroamphetamine:(NA)
Melatonin-Dextroamphetamine	Melatonin	0.819013	The risk or severity of adverse effects can be increased when Melatonin is combined with Dextroamphetamine.	Side Effect	Melatonin:(NA)-Dextroamphetamine:(NA)	Melatonin:(reproductive system disorder)-Dextroamphetamine:(NA)
Thyrotropin alfa-Simvastatin	Simvastatin	0.818962	The therapeutic efficacy of Thyrotropin alfa can be decreased when used in combination with Simvastatin.	PD	Thyrotropin alfa:(NA)-Simvastatin:(pcos)	Thyrotropin alfa:(NA)-Simvastatin:(pcos)
Octreotide-Simvastatin	Simvastatin	0.818962	The metabolism of Simvastatin can be decreased when combined with Octreotide.	PK	Octreotide:(NA)-Simvastatin:(pcos)	Octreotide:(NA)-Simvastatin:(pcos)
Cholecalciferol-Lovastatin	Cholecalciferol-Lovastatin	0.818962	The metabolism of Lovastatin can be decreased when combined with Cholecalciferol.	PK	Cholecalciferol:(NA)-Lovastatin:(NA)	Cholecalciferol:(amenorrhea;preeclampsia;endometriosis)-Lovastatin:(x fragile syndrome)
Phentermine-Simvastatin	Simvastatin	0.818962	The metabolism of Phentermine can be decreased when combined with Simvastatin.	PK	Phentermine:(NA)-Simvastatin:(pcos)	Phentermine:(NA)-Simvastatin:(pcos)
Azithromycin-Simvastatin	Azithromycin-Simvastatin	0.818962	The metabolism of Azithromycin can be decreased when combined with Simvastatin.	PK	Azithromycin:(NA)-Simvastatin:(pcos)	Azithromycin:(preeclampsia;uterus disease)-Simvastatin:(pcos)
Lovastatin-Entacapone	Lovastatin	0.818962	The metabolism of Entacapone can be decreased when combined with Lovastatin.	PK	Lovastatin:(NA)-Entacapone:(NA)	Lovastatin:(x fragile syndrome)-Entacapone:(NA)
Lovastatin-Toremifene	Lovastatin	0.818962	The excretion of Toremifene can be decreased when combined with Lovastatin.	PK	Lovastatin:(NA)-Toremifene:(NA)	Lovastatin:(x fragile syndrome)-Toremifene:(NA)
Lovastatin-Benzphetamine	Lovastatin	0.818962	The metabolism of Benzphetamine can be decreased when combined with Lovastatin.	PK	Lovastatin:(NA)-Benzphetamine:(NA)	Lovastatin:(x fragile syndrome)-Benzphetamine:(NA)
Lovastatin-Clomifene	Lovastatin-Clomifene	0.818962	The excretion of Clomifene can be decreased when combined with Lovastatin.	PK	Lovastatin:(NA)-Clomifene:(endometriosis;pcos;cos;infertility)	Lovastatin:(x fragile syndrome)-Clomifene:(assisted reproductive;fertility issues;hormone replacement therapy;infertility, female;subfertility;controlled ovarian stimulation;endometriosis;infertility unexplained;ovarian stimulation;ovulation disorder;ovulation, absent;pcos;reproductive sterility)
Lovastatin-Hydroxyurea	Lovastatin	0.818962	The risk or severity of myopathy, rhabdomyolysis, and myoglobinuria can be increased when Lovastatin is combined with Hydroxyurea.	Side Effect	Lovastatin:(NA)-Hydroxyurea:(NA)	Lovastatin:(x fragile syndrome)-Hydroxyurea:(NA)
Lovastatin-Sevoflurane	Lovastatin	0.818962	The metabolism of Sevoflurane can be decreased when combined with Lovastatin.	PK	Lovastatin:(NA)-Sevoflurane:(NA)	Lovastatin:(x fragile syndrome)-Sevoflurane:(NA)
Lovastatin-Talazoparib	Lovastatin	0.818962	The risk or severity of myopathy, rhabdomyolysis, and myoglobinuria can be increased when Lovastatin is combined with Talazoparib.	Side Effect	Lovastatin:(NA)-Talazoparib:(NA)	Lovastatin:(x fragile syndrome)-Talazoparib:(NA)
Lovastatin-Lusutrombopag	Lovastatin	0.818962	The metabolism of Lusutrombopag can be decreased when combined with Lovastatin.	PK	Lovastatin:(NA)-Lusutrombopag:(NA)	Lovastatin:(x fragile syndrome)-Lusutrombopag:(NA)
Famciclovir-Simvastatin	Simvastatin	0.818917	The metabolism of Simvastatin can be decreased when combined with Famciclovir.	PK	Famciclovir:(NA)-Simvastatin:(pcos)	Famciclovir:(NA)-Simvastatin:(pcos)
Digoxin-Nalbuphine	Digoxin	0.818828	The serum concentration of Digoxin can be increased when it is combined with Nalbuphine.	PK	Digoxin:(NA)-Nalbuphine:(NA)	Digoxin:(pregnancy loss)-Nalbuphine:(NA)
Prednisone-Aripiprazole lauroxil	Prednisone	0.818796	Prednisone may decrease the excretion rate of Aripiprazole lauroxil which could result in a higher serum level.	PK	Prednisone:(NA)-Aripiprazole lauroxil:(NA)	Prednisone:(recurrent pregnancy loss;pregnancy loss)-Aripiprazole lauroxil:(NA)
Bupivacaine-Fluocinolone acetonide	Bupivacaine	0.818658	Bupivacaine may decrease the excretion rate of Fluocinolone acetonide which could result in a higher serum level.	PK	Bupivacaine:(NA)-Fluocinolone acetonide:(NA)	Bupivacaine:(uterine fibroid;uterus prolapse;uterus disease)-Fluocinolone acetonide:(NA)
Morphine-Esomeprazole	Morphine	0.818616	The metabolism of Esomeprazole can be decreased when combined with Morphine.	PK	Morphine:(endometriosis)-Esomeprazole:(NA)	Morphine:(NA)-Esomeprazole:(NA)
Oxycodone-Bretylium	Oxycodone	0.818603	The risk or severity of adverse effects can be increased when Oxycodone is combined with Bretylium.	Side Effect	Oxycodone:(NA)-Bretylium:(NA)	Oxycodone:(pregnancy loss)-Bretylium:(NA)
Anastrozole-Esketamine	Anastrozole	0.818585	The metabolism of Esketamine can be decreased when combined with Anastrozole.	PK	Anastrozole:(endometriosis;pcos)-Esketamine:(NA)	Anastrozole:(uterine fibroid;uterine bleeding;uterus disease;endometriosis)-Esketamine:(NA)
Levetiracetam-Estradiol acetate	Estradiol acetate	0.818327	The metabolism of Estradiol acetate can be increased when combined with Levetiracetam.	PK	Levetiracetam:(NA)-Estradiol acetate:(NA)	Levetiracetam:(NA)-Estradiol acetate:(pcos)
Progesterone-Phenazopyridine	Progesterone	0.818276	The metabolism of Progesterone can be increased when combined with Phenazopyridine.	PK	Progesterone:(endometriosis;poi;pcos;contraceptives;cos;turner syndrome;infertility)-Phenazopyridine:(NA)	Progesterone:(assisted reproduction;assisted reproductive technology;assisted reproductive;contraception;uterus disease;fertility issues;hormone replacement therapy;infertility, female;reproductive system disorder;recurrent pregnancy loss;endometrial receptivity;implantation, placenta;ovarian stimulation;pregnancy loss;reproductive sterility;reproductive techniques)-Phenazopyridine:(NA)
Quetiapine-Cyproterone acetate	Cyproterone acetate	0.817893	The metabolism of Cyproterone acetate can be decreased when combined with Quetiapine.	PK	Quetiapine:(NA)-Cyproterone acetate:(endometriosis;pcos;contraceptives)	Quetiapine:(NA)-Cyproterone acetate:(reproductive system disorder;pcos)
Tigecycline-Estradiol acetate	Estradiol acetate	0.817821	The serum concentration of Estradiol acetate can be decreased when it is combined with Tigecycline.	PK	Tigecycline:(NA)-Estradiol acetate:(NA)	Tigecycline:(NA)-Estradiol acetate:(pcos)
Bupivacaine-Trimetrexate	Bupivacaine	0.817774	The metabolism of Bupivacaine can be decreased when combined with Trimetrexate.	PK	Bupivacaine:(NA)-Trimetrexate:(NA)	Bupivacaine:(uterine fibroid;uterus prolapse;uterus disease)-Trimetrexate:(NA)
Bupivacaine-Nilutamide	Bupivacaine	0.817771	Bupivacaine may decrease the excretion rate of Nilutamide which could result in a higher serum level.	PK	Bupivacaine:(NA)-Nilutamide:(NA)	Bupivacaine:(uterine fibroid;uterus prolapse;uterus disease)-Nilutamide:(NA)
Oxycodone-Losartan	Oxycodone	0.817587	The metabolism of Oxycodone can be decreased when combined with Losartan.	PK	Oxycodone:(NA)-Losartan:(NA)	Oxycodone:(pregnancy loss)-Losartan:(NA)
Minocycline-Estradiol acetate	Estradiol acetate	0.817544	The serum concentration of Estradiol acetate can be decreased when it is combined with Minocycline.	PK	Minocycline:(NA)-Estradiol acetate:(NA)	Minocycline:(NA)-Estradiol acetate:(pcos)
Sildenafil-Carbinoxamine	Sildenafil	0.817532	The metabolism of Sildenafil can be decreased when combined with Carbinoxamine.	PK	Sildenafil:(NA)-Carbinoxamine:(NA)	Sildenafil:(fertility issues)-Carbinoxamine:(NA)
Simvastatin-Carbinoxamine	Simvastatin	0.817532	The metabolism of Carbinoxamine can be decreased when combined with Simvastatin.	PK	Simvastatin:(pcos)-Carbinoxamine:(NA)	Simvastatin:(pcos)-Carbinoxamine:(NA)
Bupivacaine-Ethinylestradiol	Bupivacaine-Ethinylestradiol	0.81751	The metabolism of Ethinylestradiol can be decreased when combined with Bupivacaine.	PK	Bupivacaine:(NA)-Ethinylestradiol:(endometriosis;pcos;contraceptives;turner syndrome)	Bupivacaine:(uterine fibroid;uterus prolapse;uterus disease)-Ethinylestradiol:(uterus abnormal;amenorrhea;dysmenorrhea;contraceptive usage;contraception;uterine bleeding;uterus disease;reproductive system disorder;endometriosis;pcos)
Duloxetine-Spirapril	Duloxetine	0.817198	The risk or severity of orthostatic hypotension and syncope can be increased when Spirapril is combined with Duloxetine.	Side Effect	Duloxetine:(endometriosis)-Spirapril:(NA)	Duloxetine:(NA)-Spirapril:(NA)
Bupivacaine-Frovatriptan	Bupivacaine	0.817184	The metabolism of Frovatriptan can be decreased when combined with Bupivacaine.	PK	Bupivacaine:(NA)-Frovatriptan:(NA)	Bupivacaine:(uterine fibroid;uterus prolapse;uterus disease)-Frovatriptan:(NA)
Levobupivacaine-Solifenacin	Levobupivacaine	0.817164	The risk or severity of adverse effects can be increased when Levobupivacaine is combined with Solifenacin.	Side Effect	Levobupivacaine:(NA)-Solifenacin:(NA)	Levobupivacaine:(preeclampsia)-Solifenacin:(NA)
Acarbose-Amobarbital	Acarbose	0.817155	Acarbose may decrease the excretion rate of Amobarbital which could result in a higher serum level.	PK	Acarbose:(NA)-Amobarbital:(NA)	Acarbose:(pcos)-Amobarbital:(NA)
Metformin-Amobarbital	Metformin	0.817155	Metformin may decrease the excretion rate of Amobarbital which could result in a higher serum level.	PK	Metformin:(pcos)-Amobarbital:(NA)	Metformin:(preeclampsia;fertility issues;infertility, female;reproductive system disorder;anovulation;endometrial diseases;ovulation, absent;pcos;reproductive disorder)-Amobarbital:(NA)
Bupivacaine-Oxazepam	Bupivacaine	0.817077	Bupivacaine may decrease the excretion rate of Oxazepam which could result in a higher serum level.	PK	Bupivacaine:(NA)-Oxazepam:(NA)	Bupivacaine:(uterine fibroid;uterus prolapse;uterus disease)-Oxazepam:(NA)
Hyoscyamine-Diclofenac	Diclofenac	0.816938	The metabolism of Diclofenac can be decreased when combined with Hyoscyamine.	PK	Hyoscyamine:(NA)-Diclofenac:(oocyte retrieval)	Hyoscyamine:(NA)-Diclofenac:(dysmenorrhea;fertility issues;infertility, female;infertility of tubal origin)
Prednisolone-Tolvaptan	Prednisolone	0.816772	The metabolism of Tolvaptan can be decreased when combined with Prednisolone.	PK	Prednisolone:(NA)-Tolvaptan:(NA)	Prednisolone:(fertility issues;infertility, female;pcos)-Tolvaptan:(NA)
Cerivastatin-Bromocriptine	Bromocriptine	0.816751	The metabolism of Bromocriptine can be decreased when combined with Cerivastatin.	PK	Cerivastatin:(NA)-Bromocriptine:(rpl;infertility)	Cerivastatin:(NA)-Bromocriptine:(NA)
Trimipramine-Levobupivacaine	Levobupivacaine	0.816749	The metabolism of Trimipramine can be decreased when combined with Levobupivacaine.	PK	Trimipramine:(NA)-Levobupivacaine:(NA)	Trimipramine:(NA)-Levobupivacaine:(preeclampsia)
Interferon alfa-n3-Bupivacaine	Bupivacaine	0.816588	The metabolism of Bupivacaine can be decreased when combined with Interferon alfa.	PK	Interferon alfa:(NA)-n3:(NA)	Interferon alfa:(NA)-n3:(uterine fibroid;uterus prolapse;uterus disease)
Interferon alfa-2a, Recombinant-Bupivacaine	Bupivacaine	0.816588	The metabolism of Bupivacaine can be decreased when combined with Interferon alfa.	PK	Interferon alfa:(NA)-2a, Recombinant:(NA)	Interferon alfa:(NA)-2a, Recombinant:(uterine fibroid;uterus prolapse;uterus disease)
Interferon alfacon-1-Bupivacaine	Bupivacaine	0.816588	The metabolism of Bupivacaine can be decreased when combined with Interferon alfacon.	PK	Interferon alfacon:(NA)-1:(NA)	Interferon alfacon:(NA)-1:(uterine fibroid;uterus prolapse;uterus disease)
Peginterferon alfa-2a-Bupivacaine	Bupivacaine	0.816539	The metabolism of Bupivacaine can be decreased when combined with Peginterferon alfa.	PK	Peginterferon alfa:(NA)-2a:(NA)	Peginterferon alfa:(NA)-2a:(uterine fibroid;uterus prolapse;uterus disease)
Phenytoin-Levobupivacaine	Levobupivacaine	0.816429	The therapeutic efficacy of Phenytoin can be decreased when used in combination with Levobupivacaine.	PD	Phenytoin:(NA)-Levobupivacaine:(NA)	Phenytoin:(NA)-Levobupivacaine:(preeclampsia)
Oxycodone-Pholcodine	Oxycodone	0.81639	The therapeutic efficacy of Pholcodine can be decreased when used in combination with Oxycodone.	PD	Oxycodone:(NA)-Pholcodine:(NA)	Oxycodone:(pregnancy loss)-Pholcodine:(NA)
Goserelin-Zopiclone	Goserelin	0.816377	Goserelin may decrease the excretion rate of Zopiclone which could result in a higher serum level.	PK	Goserelin:(endometriosis)-Zopiclone:(NA)	Goserelin:(uterine fibroid;uterine bleeding;uterus disease)-Zopiclone:(NA)
Etomidate-Bupivacaine	Etomidate-Bupivacaine	0.816172	Etomidate may decrease the excretion rate of Bupivacaine which could result in a higher serum level.	PK	Etomidate:(NA)-Bupivacaine:(NA)	Etomidate:(pregnancy loss)-Bupivacaine:(uterine fibroid;uterus prolapse;uterus disease)
Interferon alfa-n1-Bupivacaine	Bupivacaine	0.816089	The metabolism of Bupivacaine can be decreased when combined with Interferon alfa.	PK	Interferon alfa:(NA)-n1:(NA)	Interferon alfa:(NA)-n1:(uterine fibroid;uterus prolapse;uterus disease)
Interferon beta-1a-Bupivacaine	Bupivacaine	0.816089	The metabolism of Bupivacaine can be decreased when combined with Interferon beta.	PK	Interferon beta:(NA)-1a:(NA)	Interferon beta:(NA)-1a:(uterine fibroid;uterus prolapse;uterus disease)
Interferon beta-1b-Bupivacaine	Bupivacaine	0.816089	The metabolism of Bupivacaine can be decreased when combined with Interferon beta.	PK	Interferon beta:(NA)-1b:(NA)	Interferon beta:(NA)-1b:(uterine fibroid;uterus prolapse;uterus disease)
Rasagiline-Triptorelin	Triptorelin	0.815957	The risk or severity of QTc prolongation can be increased when Rasagiline is combined with Triptorelin.	Side Effect	Rasagiline:(NA)-Triptorelin:(endometriosis;pcos;cos)	Rasagiline:(NA)-Triptorelin:(assisted reproduction;assisted reproductive technology;assisted reproductive;uterus disease;fertility issues;infertility, female;controlled ovarian stimulation;endometriosis;ovarian stimulation;pcos;reproductive sterility)
Methadone-Methylprednisolone	Methadone	0.815943	The metabolism of Methylprednisolone can be decreased when combined with Methadone.	PK	Methadone:(endometriosis)-Methylprednisolone:(NA)	Methadone:(NA)-Methylprednisolone:(NA)
Meperidine-Rivastigmine	Meperidine	0.815792	Meperidine may decrease the excretion rate of Rivastigmine which could result in a higher serum level.	PK	Meperidine:(NA)-Rivastigmine:(NA)	Meperidine:(fertility issues)-Rivastigmine:(NA)
Pioglitazone-Amobarbital	Pioglitazone	0.815434	The metabolism of Pioglitazone can be increased when combined with Amobarbital.	PK	Pioglitazone:(pcos)-Amobarbital:(NA)	Pioglitazone:(pcos)-Amobarbital:(NA)
Folic acid-Zopiclone	Folic acid	0.815351	Folic acid may decrease the excretion rate of Zopiclone which could result in a higher serum level.	PK	Folic acid:(NA)-Zopiclone:(NA)	Folic acid:(fertility issues;infertility, female;pcos)-Zopiclone:(NA)
Protriptyline-Lynestrenol	Lynestrenol	0.815301	The serum concentration of Protriptyline can be increased when it is combined with Lynestrenol.	PK	Protriptyline:(NA)-Lynestrenol:(contraceptives)	Protriptyline:(NA)-Lynestrenol:(NA)
Felbamate-Levobupivacaine	Levobupivacaine	0.815292	The metabolism of Levobupivacaine can be decreased when combined with Felbamate.	PK	Felbamate:(NA)-Levobupivacaine:(NA)	Felbamate:(NA)-Levobupivacaine:(preeclampsia)
Somatotropin-Hydrocortisone	Somatotropin	0.815221	The serum concentration of the active metabolites of Hydrocortisone can be reduced when Hydrocortisone is used in combination with Somatotropin resulting in a loss in efficacy.	PK	Somatotropin:(turner syndrome)-Hydrocortisone:(NA)	Somatotropin:(assisted reproduction;assisted reproductive technology;assisted reproductive;fertility issues;infertility, female;subfertility;turner syndrome)-Hydrocortisone:(NA)
Bupivacaine-Dexrazoxane	Bupivacaine	0.815212	Bupivacaine may decrease the excretion rate of Dexrazoxane which could result in a higher serum level.	PK	Bupivacaine:(NA)-Dexrazoxane:(NA)	Bupivacaine:(uterine fibroid;uterus prolapse;uterus disease)-Dexrazoxane:(NA)
Oxandrolone-Oxaprozin	Oxandrolone	0.815143	The therapeutic efficacy of Oxaprozin can be increased when used in combination with Oxandrolone.	PD	Oxandrolone:(turner syndrome)-Oxaprozin:(NA)	Oxandrolone:(NA)-Oxaprozin:(NA)
Bupivacaine-Solriamfetol	Bupivacaine	0.815118	The risk or severity of adverse effects can be increased when Bupivacaine is combined with Solriamfetol.	Side Effect	Bupivacaine:(NA)-Solriamfetol:(NA)	Bupivacaine:(uterine fibroid;uterus prolapse;uterus disease)-Solriamfetol:(NA)
Morphine-Pholcodine	Morphine	0.814837	The therapeutic efficacy of Pholcodine can be decreased when used in combination with Morphine.	PD	Morphine:(endometriosis)-Pholcodine:(NA)	Morphine:(NA)-Pholcodine:(NA)
Morphine-Dichlorobenzyl alcohol	Morphine	0.814837	The risk or severity of adverse effects can be increased when Morphine is combined with Dichlorobenzyl alcohol.	Side Effect	Morphine:(endometriosis)-Dichlorobenzyl alcohol:(NA)	Morphine:(NA)-Dichlorobenzyl alcohol:(NA)
Bupivacaine-Metformin	Bupivacaine-Metformin	0.814802	Bupivacaine may decrease the excretion rate of Metformin which could result in a higher serum level.	PK	Bupivacaine:(NA)-Metformin:(pcos)	Bupivacaine:(uterine fibroid;uterus prolapse;uterus disease)-Metformin:(preeclampsia;fertility issues;infertility, female;reproductive system disorder;anovulation;endometrial diseases;ovulation, absent;pcos;reproductive disorder)
Pioglitazone-Choline magnesium trisalicylate	Pioglitazone	0.814749	Choline magnesium trisalicylate may increase the hypoglycemic activities of Pioglitazone.	Drug activity	Pioglitazone:(pcos)-Choline magnesium trisalicylate:(NA)	Pioglitazone:(pcos)-Choline magnesium trisalicylate:(NA)
Gabapentin-Estradiol dienanthate	Gabapentin	0.814697	The risk or severity of adverse effects can be increased when Gabapentin is combined with Estradiol dienanthate.	Side Effect	Gabapentin:(endometriosis)-Estradiol dienanthate:(NA)	Gabapentin:(pregnancy loss)-Estradiol dienanthate:(NA)
Diethylstilbestrol-Esomeprazole	Diethylstilbestrol	0.814664	The metabolism of Esomeprazole can be decreased when combined with Diethylstilbestrol.	PK	Diethylstilbestrol:(contraceptives)-Esomeprazole:(NA)	Diethylstilbestrol:(NA)-Esomeprazole:(NA)
Protriptyline-Medroxyprogesterone acetate	Medroxyprogesterone acetate	0.814465	The metabolism of Medroxyprogesterone acetate can be decreased when combined with Protriptyline.	PK	Protriptyline:(NA)-Medroxyprogesterone acetate:(endometriosis;poi;pcos;contraceptives;turner syndrome)	Protriptyline:(NA)-Medroxyprogesterone acetate:(contraception;fertility issues;anovulation;endometrial diseases;endometriosis;ovarian stimulation;ovulation disorder;pcos)
Formoterol-Levobupivacaine	Levobupivacaine	0.814464	Formoterol may decrease the excretion rate of Levobupivacaine which could result in a higher serum level.	PK	Formoterol:(NA)-Levobupivacaine:(NA)	Formoterol:(NA)-Levobupivacaine:(preeclampsia)
Bupivacaine-Aclidinium	Bupivacaine	0.814284	The metabolism of Aclidinium can be decreased when combined with Bupivacaine.	PK	Bupivacaine:(NA)-Aclidinium:(NA)	Bupivacaine:(uterine fibroid;uterus prolapse;uterus disease)-Aclidinium:(NA)
Estradiol-Ebastine	Estradiol	0.814217	The metabolism of Estradiol can be increased when combined with Ebastine.	PK	Estradiol:(endometriosis;poi;pcos;contraceptives;turner syndrome)-Ebastine:(NA)	Estradiol:(contraception;uterine bleeding;uterus disease;fertility issues;hormone replacement therapy;reproductive system disorder;pregnancy loss)-Ebastine:(NA)
Levocarnitine-Ofloxacin	Levocarnitine	0.814217	Levocarnitine may decrease the excretion rate of Ofloxacin which could result in a higher serum level.	PK	Levocarnitine:(NA)-Ofloxacin:(NA)	Levocarnitine:(pcos)-Ofloxacin:(NA)
Buprenorphine-Pholcodine	Buprenorphine	0.814184	Buprenorphine may increase the opioid antagonism activities of Pholcodine.	Drug activity	Buprenorphine:(NA)-Pholcodine:(NA)	Buprenorphine:(pregnancy loss)-Pholcodine:(NA)
Midazolam-Dextroamphetamine	Midazolam	0.814181	The risk or severity of adverse effects can be increased when Midazolam is combined with Dextroamphetamine.	Side Effect	Midazolam:(oocyte retrieval)-Dextroamphetamine:(NA)	Midazolam:(fertility issues;pregnancy loss)-Dextroamphetamine:(NA)
Pentazocine-Pholcodine	Pentazocine	0.81416	Pentazocine may increase the opioid antagonism activities of Pholcodine.	Drug activity	Pentazocine:(NA)-Pholcodine:(NA)	Pentazocine:(pregnancy loss)-Pholcodine:(NA)
Follitropin-Chlorpromazine	Follitropin	0.813882	The risk or severity of Cardiac Arrhythmia can be increased when Follitropin is combined with Chlorpromazine.	Side Effect	Follitropin:(endometriosis;cos;infertility)-Chlorpromazine:(NA)	Follitropin:(fertility disorders;assisted reproduction;assisted reproductive technology;assisted reproductive;uterus disease;fertility issues;infertility, female;subfertility;anovulation;controlled ovarian stimulation;endometrial diseases;endometrial receptivity;ovarian stimulation;ovulation, absent;pcos;reproductive sterility;reproductive techniques)-Chlorpromazine:(NA)
Bupivacaine-Ciprofloxacin	Bupivacaine	0.813855	The metabolism of Ciprofloxacin can be decreased when combined with Bupivacaine.	PK	Bupivacaine:(NA)-Ciprofloxacin:(NA)	Bupivacaine:(uterine fibroid;uterus prolapse;uterus disease)-Ciprofloxacin:(NA)
Prednisolone-Isotretinoin	Prednisolone-Isotretinoin	0.813779	The risk or severity of myopathy, rhabdomyolysis, and myoglobinuria can be increased when Prednisolone is combined with Isotretinoin.	Side Effect	Prednisolone:(NA)-Isotretinoin:(NA)	Prednisolone:(fertility issues;infertility, female;pcos)-Isotretinoin:(pcos)
Lovastatin-Levobupivacaine	Lovastatin-Levobupivacaine	0.813731	The metabolism of Levobupivacaine can be decreased when combined with Lovastatin.	PK	Lovastatin:(NA)-Levobupivacaine:(NA)	Lovastatin:(x fragile syndrome)-Levobupivacaine:(preeclampsia)
Progesterone-Aceclofenac	Progesterone	0.813582	The metabolism of Aceclofenac can be decreased when combined with Progesterone.	PK	Progesterone:(endometriosis;poi;pcos;contraceptives;cos;turner syndrome;infertility)-Aceclofenac:(NA)	Progesterone:(assisted reproduction;assisted reproductive technology;assisted reproductive;contraception;uterus disease;fertility issues;hormone replacement therapy;infertility, female;reproductive system disorder;recurrent pregnancy loss;endometrial receptivity;implantation, placenta;ovarian stimulation;pregnancy loss;reproductive sterility;reproductive techniques)-Aceclofenac:(NA)
Escitalopram-Methylnaltrexone	Escitalopram	0.813406	The risk or severity of serotonin syndrome can be increased when Methylnaltrexone is combined with Escitalopram.	Side Effect	Escitalopram:(NA)-Methylnaltrexone:(NA)	Escitalopram:(pcos)-Methylnaltrexone:(NA)
Morphine-Potassium acetate	Morphine	0.813343	The serum concentration of Potassium acetate can be increased when it is combined with Morphine.	PK	Morphine:(endometriosis)-Potassium acetate:(NA)	Morphine:(NA)-Potassium acetate:(NA)
Midazolam-Methylprednisolone	Midazolam	0.813231	The metabolism of Methylprednisolone can be decreased when combined with Midazolam.	PK	Midazolam:(oocyte retrieval)-Methylprednisolone:(NA)	Midazolam:(fertility issues;pregnancy loss)-Methylprednisolone:(NA)
Naproxen-Conivaptan	Naproxen	0.813231	The risk or severity of hyperkalemia can be increased when Naproxen is combined with Conivaptan.	Side Effect	Naproxen:(endometriosis)-Conivaptan:(NA)	Naproxen:(uterine fibroid;dysmenorrhea;uterine bleeding;uterus disease;endometrial diseases)-Conivaptan:(NA)
Maprotiline-Mestranol	Mestranol	0.813134	The metabolism of Mestranol can be decreased when combined with Maprotiline.	PK	Maprotiline:(NA)-Mestranol:(endometriosis;pcos;contraceptives)	Maprotiline:(NA)-Mestranol:(NA)
Epirubicin-Diclofenac	Diclofenac	0.813055	Epirubicin may decrease the excretion rate of Diclofenac which could result in a higher serum level.	PK	Epirubicin:(NA)-Diclofenac:(oocyte retrieval)	Epirubicin:(NA)-Diclofenac:(dysmenorrhea;fertility issues;infertility, female;infertility of tubal origin)
Cholecalciferol-Clemastine	Cholecalciferol	0.812986	The metabolism of Clemastine can be decreased when combined with Cholecalciferol.	PK	Cholecalciferol:(NA)-Clemastine:(NA)	Cholecalciferol:(amenorrhea;preeclampsia;endometriosis)-Clemastine:(NA)
Buprenorphine-Dexketoprofen	Buprenorphine-Dexketoprofen	0.812878	The metabolism of Buprenorphine can be decreased when combined with Dexketoprofen.	PK	Buprenorphine:(NA)-Dexketoprofen:(NA)	Buprenorphine:(pregnancy loss)-Dexketoprofen:(dysmenorrhea)
Epirubicin-Rofecoxib	Rofecoxib	0.812722	The metabolism of Rofecoxib can be increased when combined with Epirubicin.	PK	Epirubicin:(NA)-Rofecoxib:(endometriosis)	Epirubicin:(NA)-Rofecoxib:(NA)
Progesterone-Oxaprozin	Progesterone	0.812653	The metabolism of Oxaprozin can be decreased when combined with Progesterone.	PK	Progesterone:(endometriosis;poi;pcos;contraceptives;cos;turner syndrome;infertility)-Oxaprozin:(NA)	Progesterone:(assisted reproduction;assisted reproductive technology;assisted reproductive;contraception;uterus disease;fertility issues;hormone replacement therapy;infertility, female;reproductive system disorder;recurrent pregnancy loss;endometrial receptivity;implantation, placenta;ovarian stimulation;pregnancy loss;reproductive sterility;reproductive techniques)-Oxaprozin:(NA)
Follitropin-Quetiapine	Follitropin	0.812579	The risk or severity of Cardiac Arrhythmia can be increased when Follitropin is combined with Quetiapine.	Side Effect	Follitropin:(endometriosis;cos;infertility)-Quetiapine:(NA)	Follitropin:(fertility disorders;assisted reproduction;assisted reproductive technology;assisted reproductive;uterus disease;fertility issues;infertility, female;subfertility;anovulation;controlled ovarian stimulation;endometrial diseases;endometrial receptivity;ovarian stimulation;ovulation, absent;pcos;reproductive sterility;reproductive techniques)-Quetiapine:(NA)
Bupivacaine-Trifluoperazine	Bupivacaine	0.812578	The metabolism of Trifluoperazine can be decreased when combined with Bupivacaine.	PK	Bupivacaine:(NA)-Trifluoperazine:(NA)	Bupivacaine:(uterine fibroid;uterus prolapse;uterus disease)-Trifluoperazine:(NA)
Bupivacaine-Methylphenidate	Bupivacaine	0.81245	Bupivacaine may decrease the excretion rate of Methylphenidate which could result in a higher serum level.	PK	Bupivacaine:(NA)-Methylphenidate:(NA)	Bupivacaine:(uterine fibroid;uterus prolapse;uterus disease)-Methylphenidate:(NA)
Simvastatin-Alectinib	Simvastatin	0.812441	The metabolism of Alectinib can be decreased when combined with Simvastatin.	PK	Simvastatin:(pcos)-Alectinib:(NA)	Simvastatin:(pcos)-Alectinib:(NA)
Levobupivacaine-Isavuconazole	Levobupivacaine	0.812198	The metabolism of Levobupivacaine can be decreased when combined with Isavuconazole.	PK	Levobupivacaine:(NA)-Isavuconazole:(NA)	Levobupivacaine:(preeclampsia)-Isavuconazole:(NA)
Meperidine-Chlorcyclizine	Meperidine	0.812111	The risk or severity of adverse effects can be increased when Meperidine is combined with Chlorcyclizine.	Side Effect	Meperidine:(NA)-Chlorcyclizine:(NA)	Meperidine:(fertility issues)-Chlorcyclizine:(NA)
Desogestrel-Protriptyline	Desogestrel	0.811953	The metabolism of Protriptyline can be decreased when combined with Desogestrel.	PK	Desogestrel:(endometriosis;pcos;contraceptives;turner syndrome)-Protriptyline:(NA)	Desogestrel:(dysmenorrhea;fertility issues;ovarian stimulation)-Protriptyline:(NA)
Mifepristone-Levobupivacaine	Mifepristone-Levobupivacaine	0.811915	Levobupivacaine may increase the excretion rate of Mifepristone which could result in a lower serum level and potentially a reduction in efficacy.	PK	Mifepristone:(endometriosis;contraceptives)-Levobupivacaine:(NA)	Mifepristone:(uterine fibroid;contraception;pregnancy loss)-Levobupivacaine:(preeclampsia)
Bupivacaine-Selumetinib	Bupivacaine	0.811828	The metabolism of Bupivacaine can be decreased when combined with Selumetinib.	PK	Bupivacaine:(NA)-Selumetinib:(NA)	Bupivacaine:(uterine fibroid;uterus prolapse;uterus disease)-Selumetinib:(NA)
Lovastatin-Brompheniramine	Lovastatin	0.811778	The serum concentration of Lovastatin can be increased when it is combined with Brompheniramine.	PK	Lovastatin:(NA)-Brompheniramine:(NA)	Lovastatin:(x fragile syndrome)-Brompheniramine:(NA)
Epirubicin-Naproxen	Naproxen	0.811532	Epirubicin may decrease the excretion rate of Naproxen which could result in a higher serum level.	PK	Epirubicin:(NA)-Naproxen:(endometriosis)	Epirubicin:(NA)-Naproxen:(uterine fibroid;dysmenorrhea;uterine bleeding;uterus disease;endometrial diseases)
Bupivacaine-Glipizide	Bupivacaine	0.811472	The metabolism of Glipizide can be decreased when combined with Bupivacaine.	PK	Bupivacaine:(NA)-Glipizide:(NA)	Bupivacaine:(uterine fibroid;uterus prolapse;uterus disease)-Glipizide:(NA)
Levobupivacaine-Iloperidone	Levobupivacaine	0.811465	Levobupivacaine may decrease the excretion rate of Iloperidone which could result in a higher serum level.	PK	Levobupivacaine:(NA)-Iloperidone:(NA)	Levobupivacaine:(preeclampsia)-Iloperidone:(NA)
Megestrol acetate-Ofloxacin	Megestrol acetate	0.811428	Megestrol acetate may decrease the excretion rate of Ofloxacin which could result in a higher serum level.	PK	Megestrol acetate:(endometriosis;contraceptives)-Ofloxacin:(NA)	Megestrol acetate:(NA)-Ofloxacin:(NA)
Pentazocine-Mepivacaine	Pentazocine	0.811395	The risk or severity of adverse effects can be increased when Pentazocine is combined with Mepivacaine.	Side Effect	Pentazocine:(NA)-Mepivacaine:(NA)	Pentazocine:(pregnancy loss)-Mepivacaine:(NA)
Isosorbide mononitrate-Levobetaxolol	Isosorbide mononitrate	0.81139	Isosorbide mononitrate may increase the hypotensive activities of Levobetaxolol.	Drug activity	Isosorbide mononitrate:(NA)-Levobetaxolol:(NA)	Isosorbide mononitrate:(pregnancy loss)-Levobetaxolol:(NA)
Digoxin-Esketamine	Digoxin	0.811355	Esketamine may decrease the excretion rate of Digoxin which could result in a higher serum level.	PK	Digoxin:(NA)-Esketamine:(NA)	Digoxin:(pregnancy loss)-Esketamine:(NA)
Pregabalin-Dextroamphetamine	Pregabalin	0.811139	The therapeutic efficacy of Dextroamphetamine can be increased when used in combination with Pregabalin.	PD	Pregabalin:(endometriosis)-Dextroamphetamine:(NA)	Pregabalin:(pregnancy loss)-Dextroamphetamine:(NA)
Magnesium sulfate-Dextroamphetamine	Magnesium sulfate	0.811139	The therapeutic efficacy of Dextroamphetamine can be increased when used in combination with Magnesium sulfate.	PD	Magnesium sulfate:(NA)-Dextroamphetamine:(NA)	Magnesium sulfate:(preeclampsia)-Dextroamphetamine:(NA)
Follitropin-Simvastatin	Follitropin-Simvastatin	0.811088	The therapeutic efficacy of Follitropin can be decreased when used in combination with Simvastatin.	PD	Follitropin:(endometriosis;cos;infertility)-Simvastatin:(pcos)	Follitropin:(fertility disorders;assisted reproduction;assisted reproductive technology;assisted reproductive;uterus disease;fertility issues;infertility, female;subfertility;anovulation;controlled ovarian stimulation;endometrial diseases;endometrial receptivity;ovarian stimulation;ovulation, absent;pcos;reproductive sterility;reproductive techniques)-Simvastatin:(pcos)
Dofetilide-Simvastatin	Simvastatin	0.811088	The metabolism of Dofetilide can be decreased when combined with Simvastatin.	PK	Dofetilide:(NA)-Simvastatin:(pcos)	Dofetilide:(NA)-Simvastatin:(pcos)
Prednisone-Risperidone	Prednisone-Risperidone	0.811075	The metabolism of Risperidone can be decreased when combined with Prednisone.	PK	Prednisone:(NA)-Risperidone:(NA)	Prednisone:(recurrent pregnancy loss;pregnancy loss)-Risperidone:(hyperprolactinemia)
Bupivacaine-Oxacillin	Bupivacaine	0.81103	Bupivacaine may decrease the excretion rate of Oxacillin which could result in a higher serum level.	PK	Bupivacaine:(NA)-Oxacillin:(NA)	Bupivacaine:(uterine fibroid;uterus prolapse;uterus disease)-Oxacillin:(NA)
Prednisone-Acalabrutinib	Prednisone	0.810798	The risk or severity of adverse effects can be increased when Prednisone is combined with Acalabrutinib.	Side Effect	Prednisone:(NA)-Acalabrutinib:(NA)	Prednisone:(recurrent pregnancy loss;pregnancy loss)-Acalabrutinib:(NA)
Prednisone-Aripiprazole	Prednisone-Aripiprazole	0.810482	The metabolism of Prednisone can be increased when combined with Aripiprazole.	PK	Prednisone:(NA)-Aripiprazole:(NA)	Prednisone:(recurrent pregnancy loss;pregnancy loss)-Aripiprazole:(hyperprolactinemia)
Metformin-Mepenzolate	Metformin	0.810466	The serum concentration of Metformin can be increased when it is combined with Mepenzolate.	PK	Metformin:(pcos)-Mepenzolate:(NA)	Metformin:(preeclampsia;fertility issues;infertility, female;reproductive system disorder;anovulation;endometrial diseases;ovulation, absent;pcos;reproductive disorder)-Mepenzolate:(NA)
Risperidone-Methylprednisolone	Risperidone	0.810319	The metabolism of Methylprednisolone can be increased when combined with Risperidone.	PK	Risperidone:(NA)-Methylprednisolone:(NA)	Risperidone:(hyperprolactinemia)-Methylprednisolone:(NA)
Escitalopram-Ephedrine	Escitalopram	0.810228	The risk or severity of adverse effects can be increased when Escitalopram is combined with Ephedrine.	Side Effect	Escitalopram:(NA)-Ephedrine:(NA)	Escitalopram:(pcos)-Ephedrine:(NA)
Interferon alfa-2b-Digoxin	Digoxin	0.810227	The risk or severity of adverse effects can be increased when Interferon alfa is combined with Digoxin.	Side Effect	Interferon alfa:(NA)-2b:(NA)	Interferon alfa:(NA)-2b:(pregnancy loss)
Bupivacaine-Pomalidomide	Bupivacaine	0.809908	The metabolism of Pomalidomide can be decreased when combined with Bupivacaine.	PK	Bupivacaine:(NA)-Pomalidomide:(NA)	Bupivacaine:(uterine fibroid;uterus prolapse;uterus disease)-Pomalidomide:(NA)
Tramadol-Deflazacort	Tramadol	0.809828	The metabolism of Tramadol can be increased when combined with Deflazacort.	PK	Tramadol:(NA)-Deflazacort:(NA)	Tramadol:(dysmenorrhea)-Deflazacort:(NA)
Oxycodone-Dichlorobenzyl alcohol	Oxycodone	0.809793	The risk or severity of adverse effects can be increased when Oxycodone is combined with Dichlorobenzyl alcohol.	Side Effect	Oxycodone:(NA)-Dichlorobenzyl alcohol:(NA)	Oxycodone:(pregnancy loss)-Dichlorobenzyl alcohol:(NA)
Bupivacaine-Formestane	Bupivacaine	0.809265	The risk or severity of adverse effects can be increased when Bupivacaine is combined with Formestane.	Side Effect	Bupivacaine:(NA)-Formestane:(NA)	Bupivacaine:(uterine fibroid;uterus prolapse;uterus disease)-Formestane:(NA)
Isosorbide mononitrate-Dextroamphetamine	Isosorbide mononitrate	0.809223	Isosorbide mononitrate may increase the hypotensive activities of Dextroamphetamine.	Drug activity	Isosorbide mononitrate:(NA)-Dextroamphetamine:(NA)	Isosorbide mononitrate:(pregnancy loss)-Dextroamphetamine:(NA)
Magnesium sulfate-Levobupivacaine	Magnesium sulfate-Levobupivacaine	0.809128	Magnesium sulfate may increase the vasodilatory activities of Levobupivacaine.	Drug activity	Magnesium sulfate:(NA)-Levobupivacaine:(NA)	Magnesium sulfate:(preeclampsia)-Levobupivacaine:(preeclampsia)
Bupivacaine-Zolmitriptan	Bupivacaine	0.809002	The metabolism of Zolmitriptan can be decreased when combined with Bupivacaine.	PK	Bupivacaine:(NA)-Zolmitriptan:(NA)	Bupivacaine:(uterine fibroid;uterus prolapse;uterus disease)-Zolmitriptan:(NA)
Bupivacaine-Estrone sulfate	Bupivacaine	0.808946	The metabolism of Estrone sulfate can be decreased when combined with Bupivacaine.	PK	Bupivacaine:(NA)-Estrone sulfate:(NA)	Bupivacaine:(uterine fibroid;uterus prolapse;uterus disease)-Estrone sulfate:(NA)
Prednisolone-Bromotheophylline	Prednisolone	0.808942	The risk or severity of adverse effects can be increased when Prednisolone is combined with Bromotheophylline.	Side Effect	Prednisolone:(NA)-Bromotheophylline:(NA)	Prednisolone:(fertility issues;infertility, female;pcos)-Bromotheophylline:(NA)
Isotretinoin-Triptorelin	Isotretinoin-Triptorelin	0.808887	The therapeutic efficacy of Triptorelin can be increased when used in combination with Isotretinoin.	PD	Isotretinoin:(NA)-Triptorelin:(endometriosis;pcos;cos)	Isotretinoin:(pcos)-Triptorelin:(assisted reproduction;assisted reproductive technology;assisted reproductive;uterus disease;fertility issues;infertility, female;controlled ovarian stimulation;endometriosis;ovarian stimulation;pcos;reproductive sterility)
Prednisolone-Hydrocortisone cypionate	Prednisolone	0.808757	The risk or severity of adverse effects can be increased when Prednisolone is combined with Hydrocortisone cypionate.	Side Effect	Prednisolone:(NA)-Hydrocortisone cypionate:(NA)	Prednisolone:(fertility issues;infertility, female;pcos)-Hydrocortisone cypionate:(NA)
Hyoscyamine-Ethinylestradiol	Ethinylestradiol	0.808676	The metabolism of Ethinylestradiol can be decreased when combined with Hyoscyamine.	PK	Hyoscyamine:(NA)-Ethinylestradiol:(endometriosis;pcos;contraceptives;turner syndrome)	Hyoscyamine:(NA)-Ethinylestradiol:(uterus abnormal;amenorrhea;dysmenorrhea;contraceptive usage;contraception;uterine bleeding;uterus disease;reproductive system disorder;endometriosis;pcos)
Diazepam-Methylprednisolone	Diazepam	0.80861	The metabolism of Methylprednisolone can be decreased when combined with Diazepam.	PK	Diazepam:(NA)-Methylprednisolone:(NA)	Diazepam:(fertility issues)-Methylprednisolone:(NA)
Buspirone-Triptorelin	Triptorelin	0.8085	The risk or severity of QTc prolongation can be increased when Buspirone is combined with Triptorelin.	Side Effect	Buspirone:(NA)-Triptorelin:(endometriosis;pcos;cos)	Buspirone:(NA)-Triptorelin:(assisted reproduction;assisted reproductive technology;assisted reproductive;uterus disease;fertility issues;infertility, female;controlled ovarian stimulation;endometriosis;ovarian stimulation;pcos;reproductive sterility)
Levobupivacaine-Rupatadine	Levobupivacaine	0.808416	The metabolism of Rupatadine can be decreased when combined with Levobupivacaine.	PK	Levobupivacaine:(NA)-Rupatadine:(NA)	Levobupivacaine:(preeclampsia)-Rupatadine:(NA)
Oxycodone-Potassium acetate	Oxycodone	0.808298	The therapeutic efficacy of Potassium acetate can be decreased when used in combination with Oxycodone.	PD	Oxycodone:(NA)-Potassium acetate:(NA)	Oxycodone:(pregnancy loss)-Potassium acetate:(NA)
Clorazepic acid-Sirolimus	Sirolimus	0.808133	The serum concentration of Sirolimus can be increased when it is combined with Clorazepic acid.	PK	Clorazepic acid:(NA)-Sirolimus:(NA)	Clorazepic acid:(NA)-Sirolimus:(uterine fibroid)
Conjugated estrogens-Tretinoin	Conjugated estrogens	0.808091	The metabolism of Tretinoin can be decreased when combined with Conjugated estrogens.	PK	Conjugated estrogens:(poi;turner syndrome)-Tretinoin:(NA)	Conjugated estrogens:(uterus prolapse;uterus disease;hormone replacement therapy;reproductive system disorder;endometrial diseases)-Tretinoin:(NA)
Lidocaine-Bupivacaine	Lidocaine-Bupivacaine	0.808037	The metabolism of Bupivacaine can be decreased when combined with Lidocaine.	PK	Lidocaine:(oocyte retrieval)-Bupivacaine:(NA)	Lidocaine:(uterine fibroid;uterus prolapse;preeclampsia;contraception;uterus disease;fertility issues;infertility, female;infertility of tubal origin;pregnancy loss)-Bupivacaine:(uterine fibroid;uterus prolapse;uterus disease)
Conjugated estrogens-Methylprednisone	Conjugated estrogens	0.808028	The serum concentration of Methylprednisone can be increased when it is combined with Conjugated estrogens.	PK	Conjugated estrogens:(poi;turner syndrome)-Methylprednisone:(NA)	Conjugated estrogens:(uterus prolapse;uterus disease;hormone replacement therapy;reproductive system disorder;endometrial diseases)-Methylprednisone:(NA)
Chloroquine-Lynestrenol	Lynestrenol	0.807952	The metabolism of Lynestrenol can be decreased when combined with Chloroquine.	PK	Chloroquine:(NA)-Lynestrenol:(contraceptives)	Chloroquine:(NA)-Lynestrenol:(NA)
Gabapentin-Phenazopyridine	Gabapentin	0.807904	The risk or severity of adverse effects can be increased when Gabapentin is combined with Phenazopyridine.	Side Effect	Gabapentin:(endometriosis)-Phenazopyridine:(NA)	Gabapentin:(pregnancy loss)-Phenazopyridine:(NA)
Methylprednisolone-Paliperidone	Paliperidone	0.807762	The risk or severity of hyperglycemia can be increased when Methylprednisolone is combined with Paliperidone.	Side Effect	Methylprednisolone:(NA)-Paliperidone:(NA)	Methylprednisolone:(NA)-Paliperidone:(hyperprolactinemia)
Codeine-Methylprednisone	Codeine	0.807644	Methylprednisone may decrease the excretion rate of Codeine which could result in a higher serum level.	PK	Codeine:(oocyte retrieval)-Methylprednisone:(NA)	Codeine:(NA)-Methylprednisone:(NA)
Bupivacaine-Prednisone	Bupivacaine-Prednisone	0.80764	Bupivacaine may decrease the excretion rate of Prednisone which could result in a higher serum level.	PK	Bupivacaine:(NA)-Prednisone:(NA)	Bupivacaine:(uterine fibroid;uterus prolapse;uterus disease)-Prednisone:(recurrent pregnancy loss;pregnancy loss)
Piroxicam-Mivacurium	Piroxicam	0.80763	Piroxicam may decrease the excretion rate of Mivacurium which could result in a higher serum level.	PK	Piroxicam:(NA)-Mivacurium:(NA)	Piroxicam:(dysmenorrhea)-Mivacurium:(NA)
Amphotericin B-Ethinylestradiol	Ethinylestradiol	0.807517	Amphotericin B may decrease the excretion rate of Ethinylestradiol which could result in a higher serum level.	PK	Amphotericin B:(NA)-Ethinylestradiol:(endometriosis;pcos;contraceptives;turner syndrome)	Amphotericin B:(NA)-Ethinylestradiol:(uterus abnormal;amenorrhea;dysmenorrhea;contraceptive usage;contraception;uterine bleeding;uterus disease;reproductive system disorder;endometriosis;pcos)
Epirubicin-Diazepam	Diazepam	0.807351	The metabolism of Diazepam can be decreased when combined with Epirubicin.	PK	Epirubicin:(NA)-Diazepam:(NA)	Epirubicin:(NA)-Diazepam:(fertility issues)
Methylprednisolone-Nifedipine	Nifedipine	0.807154	The metabolism of Nifedipine can be increased when combined with Methylprednisolone.	PK	Methylprednisolone:(NA)-Nifedipine:(NA)	Methylprednisolone:(NA)-Nifedipine:(preeclampsia)
Morphine-Phenazopyridine	Morphine	0.807096	The risk or severity of adverse effects can be increased when Morphine is combined with Phenazopyridine.	Side Effect	Morphine:(endometriosis)-Phenazopyridine:(NA)	Morphine:(NA)-Phenazopyridine:(NA)
Bupivacaine-Salicylic acid	Bupivacaine	0.807048	Bupivacaine may decrease the excretion rate of Salicylic acid which could result in a higher serum level.	PK	Bupivacaine:(NA)-Salicylic acid:(NA)	Bupivacaine:(uterine fibroid;uterus prolapse;uterus disease)-Salicylic acid:(NA)
Amitriptyline-Methylprednisolone	Amitriptyline	0.806764	Amitriptyline may decrease the excretion rate of Methylprednisolone which could result in a higher serum level.	PK	Amitriptyline:(endometriosis)-Methylprednisolone:(NA)	Amitriptyline:(NA)-Methylprednisolone:(NA)
Esomeprazole-Propofol	Propofol	0.806585	The metabolism of Esomeprazole can be decreased when combined with Propofol.	PK	Esomeprazole:(NA)-Propofol:(NA)	Esomeprazole:(NA)-Propofol:(pcos;pregnancy loss)
Oxacillin-Segesterone acetate	Segesterone acetate	0.806526	The therapeutic efficacy of Segesterone acetate can be decreased when used in combination with Oxacillin.	PD	Oxacillin:(NA)-Segesterone acetate:(contraceptives)	Oxacillin:(NA)-Segesterone acetate:(NA)
Pregabalin-Fluticasone	Pregabalin	0.806476	The therapeutic efficacy of Fluticasone can be increased when used in combination with Pregabalin.	PD	Pregabalin:(endometriosis)-Fluticasone:(NA)	Pregabalin:(pregnancy loss)-Fluticasone:(NA)
Medroxyprogesterone acetate-Hydrocortisone phosphate	Medroxyprogesterone acetate	0.806376	The serum concentration of Medroxyprogesterone acetate can be increased when it is combined with Hydrocortisone phosphate.	PK	Medroxyprogesterone acetate:(endometriosis;poi;pcos;contraceptives;turner syndrome)-Hydrocortisone phosphate:(NA)	Medroxyprogesterone acetate:(contraception;fertility issues;anovulation;endometrial diseases;endometriosis;ovarian stimulation;ovulation disorder;pcos)-Hydrocortisone phosphate:(NA)
Topiramate-Fluticasone	Topiramate	0.806063	The risk or severity of adverse effects can be increased when Topiramate is combined with Fluticasone.	Side Effect	Topiramate:(NA)-Fluticasone:(NA)	Topiramate:(pcos)-Fluticasone:(NA)
Progesterone-Isotretinoin	Progesterone-Isotretinoin	0.806026	The therapeutic efficacy of Progesterone can be decreased when used in combination with Isotretinoin.	PD	Progesterone:(endometriosis;poi;pcos;contraceptives;cos;turner syndrome;infertility)-Isotretinoin:(NA)	Progesterone:(assisted reproduction;assisted reproductive technology;assisted reproductive;contraception;uterus disease;fertility issues;hormone replacement therapy;infertility, female;reproductive system disorder;recurrent pregnancy loss;endometrial receptivity;implantation, placenta;ovarian stimulation;pregnancy loss;reproductive sterility;reproductive techniques)-Isotretinoin:(pcos)
Prednisolone-Quetiapine	Prednisolone	0.805987	The metabolism of Quetiapine can be increased when combined with Prednisolone.	PK	Prednisolone:(NA)-Quetiapine:(NA)	Prednisolone:(fertility issues;infertility, female;pcos)-Quetiapine:(NA)
Perindopril-Triptorelin	Triptorelin	0.805909	The risk or severity of QTc prolongation can be increased when Perindopril is combined with Triptorelin.	Side Effect	Perindopril:(NA)-Triptorelin:(endometriosis;pcos;cos)	Perindopril:(NA)-Triptorelin:(assisted reproduction;assisted reproductive technology;assisted reproductive;uterus disease;fertility issues;infertility, female;controlled ovarian stimulation;endometriosis;ovarian stimulation;pcos;reproductive sterility)
Acitretin-Estradiol acetate	Estradiol acetate	0.80582	The therapeutic efficacy of Estradiol acetate can be decreased when used in combination with Acitretin.	PD	Acitretin:(NA)-Estradiol acetate:(NA)	Acitretin:(NA)-Estradiol acetate:(pcos)
Orlistat-Estradiol acetate	Orlistat-Estradiol acetate	0.805615	The metabolism of Estradiol acetate can be increased when combined with Orlistat.	PK	Orlistat:(NA)-Estradiol acetate:(NA)	Orlistat:(pcos)-Estradiol acetate:(pcos)
Rivastigmine-Paliperidone	Paliperidone	0.805604	The risk or severity of adverse effects can be increased when Rivastigmine is combined with Paliperidone.	Side Effect	Rivastigmine:(NA)-Paliperidone:(NA)	Rivastigmine:(NA)-Paliperidone:(hyperprolactinemia)
Meperidine-Hydrocortisone cypionate	Meperidine	0.805573	The metabolism of Meperidine can be increased when combined with Hydrocortisone cypionate.	PK	Meperidine:(NA)-Hydrocortisone cypionate:(NA)	Meperidine:(fertility issues)-Hydrocortisone cypionate:(NA)
Carbenicillin-Estradiol acetate	Estradiol acetate	0.805511	The therapeutic efficacy of Estradiol acetate can be decreased when used in combination with Carbenicillin.	PD	Carbenicillin:(NA)-Estradiol acetate:(NA)	Carbenicillin:(NA)-Estradiol acetate:(pcos)
Follitropin-Pindolol	Follitropin	0.80551	The risk or severity of adverse effects can be increased when Pindolol is combined with Follitropin.	Side Effect	Follitropin:(endometriosis;cos;infertility)-Pindolol:(NA)	Follitropin:(fertility disorders;assisted reproduction;assisted reproductive technology;assisted reproductive;uterus disease;fertility issues;infertility, female;subfertility;anovulation;controlled ovarian stimulation;endometrial diseases;endometrial receptivity;ovarian stimulation;ovulation, absent;pcos;reproductive sterility;reproductive techniques)-Pindolol:(NA)
Doxorubicin-Levobupivacaine	Levobupivacaine	0.805448	The serum concentration of Doxorubicin can be increased when it is combined with Levobupivacaine.	PK	Doxorubicin:(NA)-Levobupivacaine:(NA)	Doxorubicin:(NA)-Levobupivacaine:(preeclampsia)
Conjugated estrogens-Alitretinoin	Conjugated estrogens	0.805392	The therapeutic efficacy of Alitretinoin can be decreased when used in combination with Conjugated estrogens.	PD	Conjugated estrogens:(poi;turner syndrome)-Alitretinoin:(NA)	Conjugated estrogens:(uterus prolapse;uterus disease;hormone replacement therapy;reproductive system disorder;endometrial diseases)-Alitretinoin:(NA)
Tramadol-Dihydralazine	Tramadol	0.805312	The metabolism of Dihydralazine can be decreased when combined with Tramadol.	PK	Tramadol:(NA)-Dihydralazine:(NA)	Tramadol:(dysmenorrhea)-Dihydralazine:(NA)
Escitalopram-Spirapril	Escitalopram	0.805105	The therapeutic efficacy of Spirapril can be decreased when used in combination with Escitalopram.	PD	Escitalopram:(NA)-Spirapril:(NA)	Escitalopram:(pcos)-Spirapril:(NA)
Codeine-Moexipril	Codeine	0.804951	Codeine may decrease the excretion rate of Moexipril which could result in a higher serum level.	PK	Codeine:(oocyte retrieval)-Moexipril:(NA)	Codeine:(NA)-Moexipril:(NA)
Codeine-Bretylium	Codeine	0.804951	Codeine may decrease the excretion rate of Bretylium which could result in a higher serum level.	PK	Codeine:(oocyte retrieval)-Bretylium:(NA)	Codeine:(NA)-Bretylium:(NA)
Bupivacaine-Testosterone propionate	Bupivacaine	0.804871	The risk or severity of adverse effects can be increased when Bupivacaine is combined with Testosterone propionate.	Side Effect	Bupivacaine:(NA)-Testosterone propionate:(NA)	Bupivacaine:(uterine fibroid;uterus prolapse;uterus disease)-Testosterone propionate:(NA)
Bupivacaine-Amrinone	Bupivacaine	0.804868	The risk or severity of adverse effects can be increased when Bupivacaine is combined with Amrinone.	Side Effect	Bupivacaine:(NA)-Amrinone:(NA)	Bupivacaine:(uterine fibroid;uterus prolapse;uterus disease)-Amrinone:(NA)
Progesterone-Chenodeoxycholic acid	Progesterone	0.804639	The risk or severity of liver damage can be increased when Progesterone is combined with Chenodeoxycholic acid.	Side Effect	Progesterone:(endometriosis;poi;pcos;contraceptives;cos;turner syndrome;infertility)-Chenodeoxycholic acid:(NA)	Progesterone:(assisted reproduction;assisted reproductive technology;assisted reproductive;contraception;uterus disease;fertility issues;hormone replacement therapy;infertility, female;reproductive system disorder;recurrent pregnancy loss;endometrial receptivity;implantation, placenta;ovarian stimulation;pregnancy loss;reproductive sterility;reproductive techniques)-Chenodeoxycholic acid:(NA)
Morphine-Ephedrine	Morphine	0.804591	Ephedrine may increase the analgesic activities of Morphine.	Drug activity	Morphine:(endometriosis)-Ephedrine:(NA)	Morphine:(NA)-Ephedrine:(NA)
Buprenorphine-Ephedrine	Buprenorphine	0.804591	The risk or severity of adverse effects can be increased when Ephedrine is combined with Buprenorphine.	Side Effect	Buprenorphine:(NA)-Ephedrine:(NA)	Buprenorphine:(pregnancy loss)-Ephedrine:(NA)
Maprotiline-Dexamethasone	Dexamethasone	0.804476	The metabolism of Dexamethasone can be increased when combined with Maprotiline.	PK	Maprotiline:(NA)-Dexamethasone:(pcos)	Maprotiline:(NA)-Dexamethasone:(fertility issues)
Bupivacaine-Ibutilide	Bupivacaine	0.80436	Bupivacaine may decrease the excretion rate of Ibutilide which could result in a higher serum level.	PK	Bupivacaine:(NA)-Ibutilide:(NA)	Bupivacaine:(uterine fibroid;uterus prolapse;uterus disease)-Ibutilide:(NA)
Prednisolone-Prednisolone phosphate	Prednisolone	0.804182	The risk or severity of adverse effects can be increased when Prednisolone is combined with Prednisolone phosphate.	Side Effect	Prednisolone:(NA)-Prednisolone phosphate:(NA)	Prednisolone:(fertility issues;infertility, female;pcos)-Prednisolone phosphate:(NA)
Epirubicin-Estradiol cypionate	Estradiol cypionate	0.804175	The risk or severity of bleeding can be increased when Estradiol cypionate is combined with Epirubicin.	Side Effect	Epirubicin:(NA)-Estradiol cypionate:(contraceptives)	Epirubicin:(NA)-Estradiol cypionate:(NA)
Methsuximide-Estradiol acetate	Estradiol acetate	0.803876	The metabolism of Estradiol acetate can be increased when combined with Methsuximide.	PK	Methsuximide:(NA)-Estradiol acetate:(NA)	Methsuximide:(NA)-Estradiol acetate:(pcos)
Epirubicin-Estradiol valerate	Estradiol valerate	0.80385	The risk or severity of bleeding can be increased when Estradiol valerate is combined with Epirubicin.	Side Effect	Epirubicin:(NA)-Estradiol valerate:(poi;contraceptives)	Epirubicin:(NA)-Estradiol valerate:(amenorrhea traumatica;dysmenorrhea;asherman’s syndrome;contraception;fertility issues;hormone replacement therapy;infertility, female;endometrial diseases;endometriosis;ovarian stimulation;ovulation disorder;ovulation, absent;pcos;pregnancy loss)
Maprotiline-Tibolone	Tibolone	0.803814	The serum concentration of Tibolone can be increased when it is combined with Maprotiline.	PK	Maprotiline:(NA)-Tibolone:(endometriosis)	Maprotiline:(NA)-Tibolone:(amenorrhea;endometriosis)
Propofol-Sorbitol	Propofol	0.803723	The risk or severity of adverse effects can be increased when Propofol is combined with Sorbitol.	Side Effect	Propofol:(NA)-Sorbitol:(NA)	Propofol:(pcos;pregnancy loss)-Sorbitol:(NA)
Codeine-Chlorpheniramine	Codeine	0.803678	Chlorpheniramine may increase the central nervous system depressant (CNS depressant) activities of Codeine.	Drug activity	Codeine:(oocyte retrieval)-Chlorpheniramine:(NA)	Codeine:(NA)-Chlorpheniramine:(NA)
Goserelin-Betamethasone	Goserelin	0.803532	Goserelin may decrease the excretion rate of Betamethasone which could result in a higher serum level.	PK	Goserelin:(endometriosis)-Betamethasone:(NA)	Goserelin:(uterine fibroid;uterine bleeding;uterus disease)-Betamethasone:(NA)
Guanethidine-Escitalopram	Escitalopram	0.803363	The serum concentration of Escitalopram can be increased when it is combined with Guanethidine.	PK	Guanethidine:(NA)-Escitalopram:(NA)	Guanethidine:(NA)-Escitalopram:(pcos)
Ketoconazole-Chenodeoxycholic acid	Ketoconazole	0.803276	The risk or severity of liver damage can be increased when Ketoconazole is combined with Chenodeoxycholic acid.	Side Effect	Ketoconazole:(pcos)-Chenodeoxycholic acid:(NA)	Ketoconazole:(NA)-Chenodeoxycholic acid:(NA)
Triptorelin-Enzalutamide	Triptorelin	0.803238	Triptorelin may increase the QTc-prolonging activities of Enzalutamide.	Drug activity	Triptorelin:(endometriosis;pcos;cos)-Enzalutamide:(NA)	Triptorelin:(assisted reproduction;assisted reproductive technology;assisted reproductive;uterus disease;fertility issues;infertility, female;controlled ovarian stimulation;endometriosis;ovarian stimulation;pcos;reproductive sterility)-Enzalutamide:(NA)
Lovastatin-Loxapine	Lovastatin	0.803214	The serum concentration of Loxapine can be increased when it is combined with Lovastatin.	PK	Lovastatin:(NA)-Loxapine:(NA)	Lovastatin:(x fragile syndrome)-Loxapine:(NA)
Diethylstilbestrol-Hyoscyamine	Diethylstilbestrol	0.803204	Diethylstilbestrol may decrease the excretion rate of Hyoscyamine which could result in a higher serum level.	PK	Diethylstilbestrol:(contraceptives)-Hyoscyamine:(NA)	Diethylstilbestrol:(NA)-Hyoscyamine:(NA)
Methyldopa-Esketamine	Methyldopa	0.803156	Methyldopa may decrease the excretion rate of Esketamine which could result in a higher serum level.	PK	Methyldopa:(NA)-Esketamine:(NA)	Methyldopa:(preeclampsia)-Esketamine:(NA)
Levobupivacaine-Chlorpheniramine	Levobupivacaine	0.803106	Levobupivacaine may decrease the excretion rate of Chlorpheniramine which could result in a higher serum level.	PK	Levobupivacaine:(NA)-Chlorpheniramine:(NA)	Levobupivacaine:(preeclampsia)-Chlorpheniramine:(NA)
Bupivacaine-Drospirenone	Bupivacaine-Drospirenone	0.803098	The metabolism of Drospirenone can be decreased when combined with Bupivacaine.	PK	Bupivacaine:(NA)-Drospirenone:(pcos;contraceptives)	Bupivacaine:(uterine fibroid;uterus prolapse;uterus disease)-Drospirenone:(dysmenorrhea;contraception;endometriosis;pcos)
Meperidine-Moexipril	Meperidine	0.803073	Meperidine may decrease the excretion rate of Moexipril which could result in a higher serum level.	PK	Meperidine:(NA)-Moexipril:(NA)	Meperidine:(fertility issues)-Moexipril:(NA)
Mifepristone-Choline magnesium trisalicylate	Mifepristone	0.802967	Choline magnesium trisalicylate may increase the hypoglycemic activities of Mifepristone.	Drug activity	Mifepristone:(endometriosis;contraceptives)-Choline magnesium trisalicylate:(NA)	Mifepristone:(uterine fibroid;contraception;pregnancy loss)-Choline magnesium trisalicylate:(NA)
Norethisterone-Nomegestrol	Norethisterone-Nomegestrol	0.802964	The therapeutic efficacy of Norethisterone can be decreased when used in combination with Nomegestrol.	PD	Norethisterone:(endometriosis;pcos;contraceptives;turner syndrome)-Nomegestrol:(endometriosis)	Norethisterone:(contraception;uterine bleeding;uterus disease;endometriosis)-Nomegestrol:(contraception;uterine bleeding)
Follitropin-Salbutamol	Follitropin	0.802775	The risk or severity of adverse effects can be increased when Salbutamol is combined with Follitropin.	Side Effect	Follitropin:(endometriosis;cos;infertility)-Salbutamol:(NA)	Follitropin:(fertility disorders;assisted reproduction;assisted reproductive technology;assisted reproductive;uterus disease;fertility issues;infertility, female;subfertility;anovulation;controlled ovarian stimulation;endometrial diseases;endometrial receptivity;ovarian stimulation;ovulation, absent;pcos;reproductive sterility;reproductive techniques)-Salbutamol:(NA)
Meperidine-Antazoline	Meperidine	0.802728	Antazoline may increase the central nervous system depressant (CNS depressant) activities of Meperidine.	Drug activity	Meperidine:(NA)-Antazoline:(NA)	Meperidine:(fertility issues)-Antazoline:(NA)
Orlistat-Testosterone cypionate	Orlistat	0.802727	The metabolism of Testosterone cypionate can be increased when combined with Orlistat.	PK	Orlistat:(NA)-Testosterone cypionate:(NA)	Orlistat:(pcos)-Testosterone cypionate:(NA)
Esmolol-Pioglitazone	Pioglitazone	0.80272	The therapeutic efficacy of Esmolol can be increased when used in combination with Pioglitazone.	PD	Esmolol:(NA)-Pioglitazone:(pcos)	Esmolol:(NA)-Pioglitazone:(pcos)
Vigabatrin-Estradiol acetate	Estradiol acetate	0.80269	The metabolism of Estradiol acetate can be increased when combined with Vigabatrin.	PK	Vigabatrin:(NA)-Estradiol acetate:(NA)	Vigabatrin:(NA)-Estradiol acetate:(pcos)
Bupivacaine-Apalutamide	Bupivacaine	0.802595	The metabolism of Bupivacaine can be decreased when combined with Apalutamide.	PK	Bupivacaine:(NA)-Apalutamide:(NA)	Bupivacaine:(uterine fibroid;uterus prolapse;uterus disease)-Apalutamide:(NA)
Gabapentin-Testosterone undecanoate	Gabapentin	0.8025	The metabolism of Gabapentin can be increased when combined with Testosterone undecanoate.	PK	Gabapentin:(endometriosis)-Testosterone undecanoate:(NA)	Gabapentin:(pregnancy loss)-Testosterone undecanoate:(NA)
Lovastatin-Methylprednisolone	Lovastatin	0.802456	The metabolism of Methylprednisolone can be decreased when combined with Lovastatin.	PK	Lovastatin:(NA)-Methylprednisolone:(NA)	Lovastatin:(x fragile syndrome)-Methylprednisolone:(NA)
Buprenorphine-Methylprednisolone	Buprenorphine	0.802456	The metabolism of Methylprednisolone can be decreased when combined with Buprenorphine.	PK	Buprenorphine:(NA)-Methylprednisolone:(NA)	Buprenorphine:(pregnancy loss)-Methylprednisolone:(NA)
Phenytoin-Triptorelin	Triptorelin	0.802368	Phenytoin may increase the central nervous system depressant (CNS depressant) activities of Triptorelin.	Drug activity	Phenytoin:(NA)-Triptorelin:(endometriosis;pcos;cos)	Phenytoin:(NA)-Triptorelin:(assisted reproduction;assisted reproductive technology;assisted reproductive;uterus disease;fertility issues;infertility, female;controlled ovarian stimulation;endometriosis;ovarian stimulation;pcos;reproductive sterility)
Amikacin-Magnesium sulfate	Magnesium sulfate	0.802338	The risk or severity of neuromuscular blockade can be increased when Amikacin is combined with Magnesium sulfate.	Side Effect	Amikacin:(NA)-Magnesium sulfate:(NA)	Amikacin:(NA)-Magnesium sulfate:(preeclampsia)
Rosuvastatin-Chenodeoxycholic acid	Rosuvastatin	0.802287	Chenodeoxycholic acid may decrease the excretion rate of Rosuvastatin which could result in a higher serum level.	PK	Rosuvastatin:(pcos)-Chenodeoxycholic acid:(NA)	Rosuvastatin:(NA)-Chenodeoxycholic acid:(NA)
Codeine-Rivastigmine	Codeine	0.802088	Codeine may decrease the excretion rate of Rivastigmine which could result in a higher serum level.	PK	Codeine:(oocyte retrieval)-Rivastigmine:(NA)	Codeine:(NA)-Rivastigmine:(NA)
Oxycodone-Phenazopyridine	Oxycodone	0.802052	The risk or severity of adverse effects can be increased when Oxycodone is combined with Phenazopyridine.	Side Effect	Oxycodone:(NA)-Phenazopyridine:(NA)	Oxycodone:(pregnancy loss)-Phenazopyridine:(NA)
Bupivacaine-Meclofenamic acid	Bupivacaine	0.801974	Bupivacaine may decrease the excretion rate of Meclofenamic acid which could result in a higher serum level.	PK	Bupivacaine:(NA)-Meclofenamic acid:(NA)	Bupivacaine:(uterine fibroid;uterus prolapse;uterus disease)-Meclofenamic acid:(NA)
Framycetin-Aripiprazole	Aripiprazole	0.80195	Framycetin may decrease the excretion rate of Aripiprazole which could result in a higher serum level.	PK	Framycetin:(NA)-Aripiprazole:(NA)	Framycetin:(NA)-Aripiprazole:(hyperprolactinemia)
Fosinopril-Mifepristone	Mifepristone	0.801911	Fosinopril may decrease the excretion rate of Mifepristone which could result in a higher serum level.	PK	Fosinopril:(NA)-Mifepristone:(endometriosis;contraceptives)	Fosinopril:(NA)-Mifepristone:(uterine fibroid;contraception;pregnancy loss)
Gabapentin-Dichlorobenzyl alcohol	Gabapentin	0.801883	The risk or severity of adverse effects can be increased when Gabapentin is combined with Dichlorobenzyl alcohol.	Side Effect	Gabapentin:(endometriosis)-Dichlorobenzyl alcohol:(NA)	Gabapentin:(pregnancy loss)-Dichlorobenzyl alcohol:(NA)
Codeine-Fluticasone furoate	Codeine	0.801803	The risk or severity of adverse effects can be increased when Codeine is combined with Fluticasone furoate.	Side Effect	Codeine:(oocyte retrieval)-Fluticasone furoate:(NA)	Codeine:(NA)-Fluticasone furoate:(NA)
Triptorelin-Estradiol dienanthate	Triptorelin	0.8016	Triptorelin may increase the QTc-prolonging activities of Estradiol dienanthate.	Drug activity	Triptorelin:(endometriosis;pcos;cos)-Estradiol dienanthate:(NA)	Triptorelin:(assisted reproduction;assisted reproductive technology;assisted reproductive;uterus disease;fertility issues;infertility, female;controlled ovarian stimulation;endometriosis;ovarian stimulation;pcos;reproductive sterility)-Estradiol dienanthate:(NA)
Levobupivacaine-Fluvastatin	Levobupivacaine	0.801586	Levobupivacaine may decrease the excretion rate of Fluvastatin which could result in a higher serum level.	PK	Levobupivacaine:(NA)-Fluvastatin:(NA)	Levobupivacaine:(preeclampsia)-Fluvastatin:(NA)
Bupivacaine-Pentoxifylline	Bupivacaine	0.801564	The metabolism of Pentoxifylline can be decreased when combined with Bupivacaine.	PK	Bupivacaine:(NA)-Pentoxifylline:(NA)	Bupivacaine:(uterine fibroid;uterus prolapse;uterus disease)-Pentoxifylline:(NA)
Diclofenac-Conivaptan	Diclofenac	0.801366	The risk or severity of hyperkalemia can be increased when Diclofenac is combined with Conivaptan.	Side Effect	Diclofenac:(oocyte retrieval)-Conivaptan:(NA)	Diclofenac:(dysmenorrhea;fertility issues;infertility, female;infertility of tubal origin)-Conivaptan:(NA)
Cerivastatin-Triptorelin	Triptorelin	0.801294	The risk or severity of QTc prolongation can be increased when Cerivastatin is combined with Triptorelin.	Side Effect	Cerivastatin:(NA)-Triptorelin:(endometriosis;pcos;cos)	Cerivastatin:(NA)-Triptorelin:(assisted reproduction;assisted reproductive technology;assisted reproductive;uterus disease;fertility issues;infertility, female;controlled ovarian stimulation;endometriosis;ovarian stimulation;pcos;reproductive sterility)
Methylergometrine-Quinine	Methylergometrine	0.801291	The metabolism of Quinine can be decreased when combined with Methylergometrine.	PK	Methylergometrine:(NA)-Quinine:(NA)	Methylergometrine:(uterine bleeding;pregnancy loss)-Quinine:(NA)
Conjugated estrogens-Pivampicillin	Conjugated estrogens	0.801253	Pivampicillin may decrease the excretion rate of Conjugated estrogens which could result in a higher serum level.	PK	Conjugated estrogens:(poi;turner syndrome)-Pivampicillin:(NA)	Conjugated estrogens:(uterus prolapse;uterus disease;hormone replacement therapy;reproductive system disorder;endometrial diseases)-Pivampicillin:(NA)
Clopidogrel-Pholcodine	Clopidogrel	0.801227	The metabolism of Clopidogrel can be decreased when combined with Pholcodine.	PK	Clopidogrel:(NA)-Pholcodine:(NA)	Clopidogrel:(fertility issues;infertility, female)-Pholcodine:(NA)
Epirubicin-Mifepristone	Mifepristone	0.801197	The serum concentration of Mifepristone can be decreased when it is combined with Epirubicin.	PK	Epirubicin:(NA)-Mifepristone:(endometriosis;contraceptives)	Epirubicin:(NA)-Mifepristone:(uterine fibroid;contraception;pregnancy loss)
Simvastatin-Oxaprozin	Simvastatin	0.801196	The metabolism of Oxaprozin can be decreased when combined with Simvastatin.	PK	Simvastatin:(pcos)-Oxaprozin:(NA)	Simvastatin:(pcos)-Oxaprozin:(NA)
Prednisone-Buprenorphine	Prednisone-Buprenorphine	0.801172	The metabolism of Prednisone can be increased when combined with Buprenorphine.	PK	Prednisone:(NA)-Buprenorphine:(NA)	Prednisone:(recurrent pregnancy loss;pregnancy loss)-Buprenorphine:(pregnancy loss)
Lisinopril-Triptorelin	Triptorelin	0.801142	The risk or severity of QTc prolongation can be increased when Lisinopril is combined with Triptorelin.	Side Effect	Lisinopril:(NA)-Triptorelin:(endometriosis;pcos;cos)	Lisinopril:(NA)-Triptorelin:(assisted reproduction;assisted reproductive technology;assisted reproductive;uterus disease;fertility issues;infertility, female;controlled ovarian stimulation;endometriosis;ovarian stimulation;pcos;reproductive sterility)
Norethisterone-Esomeprazole	Norethisterone	0.801139	The metabolism of Norethisterone can be increased when combined with Esomeprazole.	PK	Norethisterone:(endometriosis;pcos;contraceptives;turner syndrome)-Esomeprazole:(NA)	Norethisterone:(contraception;uterine bleeding;uterus disease;endometriosis)-Esomeprazole:(NA)
Epirubicin-Estradiol	Estradiol	0.80111	Epirubicin may decrease the excretion rate of Estradiol which could result in a higher serum level.	PK	Epirubicin:(NA)-Estradiol:(endometriosis;poi;pcos;contraceptives;turner syndrome)	Epirubicin:(NA)-Estradiol:(contraception;uterine bleeding;uterus disease;fertility issues;hormone replacement therapy;reproductive system disorder;pregnancy loss)
Ethinylestradiol-Gadofosveset trisodium	Ethinylestradiol	0.800926	The metabolism of Gadofosveset trisodium can be decreased when combined with Ethinylestradiol.	PK	Ethinylestradiol:(endometriosis;pcos;contraceptives;turner syndrome)-Gadofosveset trisodium:(NA)	Ethinylestradiol:(uterus abnormal;amenorrhea;dysmenorrhea;contraceptive usage;contraception;uterine bleeding;uterus disease;reproductive system disorder;endometriosis;pcos)-Gadofosveset trisodium:(NA)
Fosinopril-Escitalopram	Escitalopram	0.800916	The risk or severity of hypotension can be increased when Escitalopram is combined with Fosinopril.	Side Effect	Fosinopril:(NA)-Escitalopram:(NA)	Fosinopril:(NA)-Escitalopram:(pcos)
Bleomycin-Triptorelin	Triptorelin	0.800909	The risk or severity of Thrombosis can be increased when Triptorelin is combined with Bleomycin.	Side Effect	Bleomycin:(NA)-Triptorelin:(endometriosis;pcos;cos)	Bleomycin:(NA)-Triptorelin:(assisted reproduction;assisted reproductive technology;assisted reproductive;uterus disease;fertility issues;infertility, female;controlled ovarian stimulation;endometriosis;ovarian stimulation;pcos;reproductive sterility)
Alitretinoin-Testosterone	Testosterone	0.800784	The metabolism of Testosterone can be decreased when combined with Alitretinoin.	PK	Alitretinoin:(NA)-Testosterone:(NA)	Alitretinoin:(NA)-Testosterone:(fertility issues;infertility, female)
Bupivacaine-Neomycin	Bupivacaine	0.800695	Bupivacaine may decrease the excretion rate of Neomycin which could result in a higher serum level.	PK	Bupivacaine:(NA)-Neomycin:(NA)	Bupivacaine:(uterine fibroid;uterus prolapse;uterus disease)-Neomycin:(NA)
Morphine-Prednisolone phosphate	Morphine	0.800665	The metabolism of Morphine can be increased when combined with Prednisolone phosphate.	PK	Morphine:(endometriosis)-Prednisolone phosphate:(NA)	Morphine:(NA)-Prednisolone phosphate:(NA)
Levocarnitine-Triptorelin	Levocarnitine-Triptorelin	0.800661	The therapeutic efficacy of Triptorelin can be increased when used in combination with Levocarnitine.	PD	Levocarnitine:(NA)-Triptorelin:(endometriosis;pcos;cos)	Levocarnitine:(pcos)-Triptorelin:(assisted reproduction;assisted reproductive technology;assisted reproductive;uterus disease;fertility issues;infertility, female;controlled ovarian stimulation;endometriosis;ovarian stimulation;pcos;reproductive sterility)
Bupivacaine-Testosterone	Bupivacaine-Testosterone	0.800603	Bupivacaine may decrease the excretion rate of Testosterone which could result in a higher serum level.	PK	Bupivacaine:(NA)-Testosterone:(NA)	Bupivacaine:(uterine fibroid;uterus prolapse;uterus disease)-Testosterone:(fertility issues;infertility, female)
Bupivacaine-Dyphylline	Bupivacaine	0.800587	Bupivacaine may decrease the excretion rate of Dyphylline which could result in a higher serum level.	PK	Bupivacaine:(NA)-Dyphylline:(NA)	Bupivacaine:(uterine fibroid;uterus prolapse;uterus disease)-Dyphylline:(NA)
Tamoxifen-Oxaprozin	Tamoxifen	0.800586	The therapeutic efficacy of Oxaprozin can be decreased when used in combination with Tamoxifen.	PD	Tamoxifen:(cos)-Oxaprozin:(NA)	Tamoxifen:(contraception;uterine bleeding;uterus disease;fertility issues;pcos)-Oxaprozin:(NA)
Bupivacaine-Oxyphenbutazone	Bupivacaine	0.80046	Oxyphenbutazone may increase the hypotensive activities of Bupivacaine.	Drug activity	Bupivacaine:(NA)-Oxyphenbutazone:(NA)	Bupivacaine:(uterine fibroid;uterus prolapse;uterus disease)-Oxyphenbutazone:(NA)
Isotretinoin-Estradiol benzoate	Isotretinoin	0.800438	Estradiol benzoate may decrease the excretion rate of Isotretinoin which could result in a higher serum level.	PK	Isotretinoin:(NA)-Estradiol benzoate:(NA)	Isotretinoin:(pcos)-Estradiol benzoate:(NA)
Triptorelin-Synthetic Conjugated Estrogens, A	Triptorelin	0.800338	The risk or severity of Thrombosis can be increased when Synthetic Conjugated Estrogens, A is combined with Triptorelin.	Side Effect	Triptorelin:(endometriosis;pcos;cos)-Synthetic Conjugated Estrogens, A:(NA)	Triptorelin:(assisted reproduction;assisted reproductive technology;assisted reproductive;uterus disease;fertility issues;infertility, female;controlled ovarian stimulation;endometriosis;ovarian stimulation;pcos;reproductive sterility)-Synthetic Conjugated Estrogens, A:(NA)
Triptorelin-Synthetic Conjugated Estrogens, B	Triptorelin	0.800338	The risk or severity of Thrombosis can be increased when Synthetic Conjugated Estrogens, B is combined with Triptorelin.	Side Effect	Triptorelin:(endometriosis;pcos;cos)-Synthetic Conjugated Estrogens, B:(NA)	Triptorelin:(assisted reproduction;assisted reproductive technology;assisted reproductive;uterus disease;fertility issues;infertility, female;controlled ovarian stimulation;endometriosis;ovarian stimulation;pcos;reproductive sterility)-Synthetic Conjugated Estrogens, B:(NA)
Bupivacaine-Benserazide	Bupivacaine	0.800291	The risk or severity of adverse effects can be increased when Bupivacaine is combined with Benserazide.	Side Effect	Bupivacaine:(NA)-Benserazide:(NA)	Bupivacaine:(uterine fibroid;uterus prolapse;uterus disease)-Benserazide:(NA)
Etomidate-Fluticasone	Etomidate	0.800266	The risk or severity of adverse effects can be increased when Etomidate is combined with Fluticasone.	Side Effect	Etomidate:(NA)-Fluticasone:(NA)	Etomidate:(pregnancy loss)-Fluticasone:(NA)
Dronabinol-Fluticasone	Dronabinol	0.800266	Dronabinol may increase the central nervous system depressant (CNS depressant) activities of Fluticasone.	Drug activity	Dronabinol:(NA)-Fluticasone:(NA)	Dronabinol:(pregnancy loss)-Fluticasone:(NA)
Paramethadione-Levobupivacaine	Levobupivacaine	0.800185	The metabolism of Paramethadione can be decreased when combined with Levobupivacaine.	PK	Paramethadione:(NA)-Levobupivacaine:(NA)	Paramethadione:(NA)-Levobupivacaine:(preeclampsia)
Bupivacaine-Cyproterone acetate	Bupivacaine-Cyproterone acetate	0.800149	The metabolism of Cyproterone acetate can be decreased when combined with Bupivacaine.	PK	Bupivacaine:(NA)-Cyproterone acetate:(endometriosis;pcos;contraceptives)	Bupivacaine:(uterine fibroid;uterus prolapse;uterus disease)-Cyproterone acetate:(reproductive system disorder;pcos)
Fluoxymesterone-Paliperidone	Paliperidone	0.800058	The metabolism of Fluoxymesterone can be increased when combined with Paliperidone.	PK	Fluoxymesterone:(NA)-Paliperidone:(NA)	Fluoxymesterone:(NA)-Paliperidone:(hyperprolactinemia)
Loperamide-Levobupivacaine	Levobupivacaine	0.80001	The risk or severity of adverse effects can be increased when Loperamide is combined with Levobupivacaine.	Side Effect	Loperamide:(NA)-Levobupivacaine:(NA)	Loperamide:(NA)-Levobupivacaine:(preeclampsia)
Fosinopril-Tamoxifen	Tamoxifen	0.799758	The risk or severity of QTc prolongation can be increased when Fosinopril is combined with Tamoxifen.	Side Effect	Fosinopril:(NA)-Tamoxifen:(cos)	Fosinopril:(NA)-Tamoxifen:(contraception;uterine bleeding;uterus disease;fertility issues;pcos)
Bupivacaine-Valdecoxib	Bupivacaine	0.799714	Bupivacaine may decrease the excretion rate of Valdecoxib which could result in a higher serum level.	PK	Bupivacaine:(NA)-Valdecoxib:(NA)	Bupivacaine:(uterine fibroid;uterus prolapse;uterus disease)-Valdecoxib:(NA)
Flutamide-Methylprednisolone	Flutamide	0.799691	Flutamide may decrease the excretion rate of Methylprednisolone which could result in a higher serum level.	PK	Flutamide:(pcos)-Methylprednisolone:(NA)	Flutamide:(NA)-Methylprednisolone:(NA)
Digoxin-Butorphanol	Digoxin	0.799605	The serum concentration of Digoxin can be increased when it is combined with Butorphanol.	PK	Digoxin:(NA)-Butorphanol:(NA)	Digoxin:(pregnancy loss)-Butorphanol:(NA)
Sildenafil-Prednisone	Sildenafil-Prednisone	0.799477	The metabolism of Prednisone can be decreased when combined with Sildenafil.	PK	Sildenafil:(NA)-Prednisone:(NA)	Sildenafil:(fertility issues)-Prednisone:(recurrent pregnancy loss;pregnancy loss)
Diethylstilbestrol-Levofloxacin	Diethylstilbestrol	0.799383	Diethylstilbestrol may decrease the excretion rate of Levofloxacin which could result in a higher serum level.	PK	Diethylstilbestrol:(contraceptives)-Levofloxacin:(NA)	Diethylstilbestrol:(NA)-Levofloxacin:(NA)
Isosorbide mononitrate-Estradiol benzoate	Isosorbide mononitrate	0.799256	Isosorbide mononitrate may decrease the excretion rate of Estradiol benzoate which could result in a higher serum level.	PK	Isosorbide mononitrate:(NA)-Estradiol benzoate:(NA)	Isosorbide mononitrate:(pregnancy loss)-Estradiol benzoate:(NA)
Clonidine-Prednisone	Clonidine-Prednisone	0.799256	The metabolism of Prednisone can be decreased when combined with Clonidine.	PK	Clonidine:(NA)-Prednisone:(NA)	Clonidine:(preeclampsia)-Prednisone:(recurrent pregnancy loss;pregnancy loss)
Simvastatin-Methylprednisolone	Simvastatin	0.799213	The metabolism of Simvastatin can be increased when combined with Methylprednisolone.	PK	Simvastatin:(pcos)-Methylprednisolone:(NA)	Simvastatin:(pcos)-Methylprednisolone:(NA)
Methylprednisolone-Atorvastatin	Atorvastatin	0.799213	The metabolism of Methylprednisolone can be increased when combined with Atorvastatin.	PK	Methylprednisolone:(NA)-Atorvastatin:(pcos)	Methylprednisolone:(NA)-Atorvastatin:(NA)
Cyclophosphamide-Dexketoprofen	Dexketoprofen	0.799177	The risk or severity of myelosuppression can be increased when Dexketoprofen is combined with Cyclophosphamide.	Side Effect	Cyclophosphamide:(NA)-Dexketoprofen:(NA)	Cyclophosphamide:(NA)-Dexketoprofen:(dysmenorrhea)
Epirubicin-Estradiol acetate	Estradiol acetate	0.799106	The risk or severity of bleeding can be increased when Estradiol acetate is combined with Epirubicin.	Side Effect	Epirubicin:(NA)-Estradiol acetate:(NA)	Epirubicin:(NA)-Estradiol acetate:(pcos)
Norethisterone-Dihydrocodeine	Norethisterone	0.799073	The metabolism of Norethisterone can be increased when combined with Dihydrocodeine.	PK	Norethisterone:(endometriosis;pcos;contraceptives;turner syndrome)-Dihydrocodeine:(NA)	Norethisterone:(contraception;uterine bleeding;uterus disease;endometriosis)-Dihydrocodeine:(NA)
Leuprolide-Esketamine	Leuprolide	0.799062	Leuprolide may decrease the excretion rate of Esketamine which could result in a higher serum level.	PK	Leuprolide:(endometriosis;pcos;cos)-Esketamine:(NA)	Leuprolide:(uterine fibroid;amenorrhea;assisted reproductive technology;assisted reproductive;contraception;fertility issues;endometriosis;ovarian stimulation;pcos;pregnancy loss)-Esketamine:(NA)
Goserelin-Esketamine	Goserelin	0.799062	Goserelin may decrease the excretion rate of Esketamine which could result in a higher serum level.	PK	Goserelin:(endometriosis)-Esketamine:(NA)	Goserelin:(uterine fibroid;uterine bleeding;uterus disease)-Esketamine:(NA)
Darbepoetin alfa-Etonogestrel	Etonogestrel	0.798819	The risk or severity of Thrombosis can be increased when Darbepoetin alfa is combined with Etonogestrel.	Side Effect	Darbepoetin alfa:(NA)-Etonogestrel:(endometriosis;contraceptives)	Darbepoetin alfa:(NA)-Etonogestrel:(contraceptive usage;contraception;uterine bleeding;uterus disease;endometriosis;pcos;pregnancy loss)
Erythropoietin-Etonogestrel	Etonogestrel	0.798819	The risk or severity of Thrombosis can be increased when Erythropoietin is combined with Etonogestrel.	Side Effect	Erythropoietin:(NA)-Etonogestrel:(endometriosis;contraceptives)	Erythropoietin:(NA)-Etonogestrel:(contraceptive usage;contraception;uterine bleeding;uterus disease;endometriosis;pcos;pregnancy loss)
Tranexamic acid-Estradiol acetate	Tranexamic acid-Estradiol acetate	0.798815	Estradiol acetate may increase the thrombogenic activities of Tranexamic acid.	Drug activity	Tranexamic acid:(NA)-Estradiol acetate:(NA)	Tranexamic acid:(uterine fibroid;uterine bleeding;uterus disease)-Estradiol acetate:(pcos)
Diazepam-Rivastigmine	Diazepam	0.798717	The risk or severity of adverse effects can be increased when Diazepam is combined with Rivastigmine.	Side Effect	Diazepam:(NA)-Rivastigmine:(NA)	Diazepam:(fertility issues)-Rivastigmine:(NA)
Oxacillin-Sirolimus	Sirolimus	0.798657	The risk or severity of adverse effects can be increased when Oxacillin is combined with Sirolimus.	Side Effect	Oxacillin:(NA)-Sirolimus:(NA)	Oxacillin:(NA)-Sirolimus:(uterine fibroid)
Mannitol-Escitalopram	Escitalopram	0.798476	The therapeutic efficacy of Escitalopram can be decreased when used in combination with Mannitol.	PD	Mannitol:(NA)-Escitalopram:(NA)	Mannitol:(NA)-Escitalopram:(pcos)
Dexbrompheniramine-Labetalol	Labetalol	0.798445	The risk or severity of Tachycardia can be increased when Dexbrompheniramine is combined with Labetalol.	Side Effect	Dexbrompheniramine:(NA)-Labetalol:(NA)	Dexbrompheniramine:(NA)-Labetalol:(preeclampsia)
Amitriptyline-Prednisolone	Amitriptyline-Prednisolone	0.798411	Amitriptyline may decrease the excretion rate of Prednisolone which could result in a higher serum level.	PK	Amitriptyline:(endometriosis)-Prednisolone:(NA)	Amitriptyline:(NA)-Prednisolone:(fertility issues;infertility, female;pcos)
Midazolam-Rivastigmine	Midazolam	0.798271	Midazolam may decrease the excretion rate of Rivastigmine which could result in a higher serum level.	PK	Midazolam:(oocyte retrieval)-Rivastigmine:(NA)	Midazolam:(fertility issues;pregnancy loss)-Rivastigmine:(NA)
Escitalopram-Potassium acetate	Escitalopram	0.798245	The therapeutic efficacy of Potassium acetate can be decreased when used in combination with Escitalopram.	PD	Escitalopram:(NA)-Potassium acetate:(NA)	Escitalopram:(pcos)-Potassium acetate:(NA)
Nedocromil-Risperidone	Risperidone	0.79811	Nedocromil may decrease the excretion rate of Risperidone which could result in a higher serum level.	PK	Nedocromil:(NA)-Risperidone:(NA)	Nedocromil:(NA)-Risperidone:(hyperprolactinemia)
Risperidone-Ribavirin	Risperidone	0.79811	Risperidone may decrease the excretion rate of Ribavirin which could result in a higher serum level.	PK	Risperidone:(NA)-Ribavirin:(NA)	Risperidone:(hyperprolactinemia)-Ribavirin:(NA)
Risperidone-Auranofin	Risperidone	0.79811	Risperidone may decrease the excretion rate of Auranofin which could result in a higher serum level.	PK	Risperidone:(NA)-Auranofin:(NA)	Risperidone:(hyperprolactinemia)-Auranofin:(NA)
Risperidone-Amrinone	Risperidone	0.79811	Amrinone may increase the hypotensive activities of Risperidone.	Drug activity	Risperidone:(NA)-Amrinone:(NA)	Risperidone:(hyperprolactinemia)-Amrinone:(NA)
Lovastatin-Oxaprozin	Lovastatin	0.798087	The metabolism of Oxaprozin can be decreased when combined with Lovastatin.	PK	Lovastatin:(NA)-Oxaprozin:(NA)	Lovastatin:(x fragile syndrome)-Oxaprozin:(NA)
Morphine-Acrivastine	Morphine	0.798003	The risk or severity of adverse effects can be increased when Morphine is combined with Acrivastine.	Side Effect	Morphine:(endometriosis)-Acrivastine:(NA)	Morphine:(NA)-Acrivastine:(NA)
Meperidine-Sparfloxacin	Meperidine	0.797958	The metabolism of Sparfloxacin can be increased when combined with Meperidine.	PK	Meperidine:(NA)-Sparfloxacin:(NA)	Meperidine:(fertility issues)-Sparfloxacin:(NA)
Levobupivacaine-Methotrimeprazine	Levobupivacaine	0.797933	The risk or severity of adverse effects can be increased when Levobupivacaine is combined with Methotrimeprazine.	Side Effect	Levobupivacaine:(NA)-Methotrimeprazine:(NA)	Levobupivacaine:(preeclampsia)-Methotrimeprazine:(NA)
Conjugated estrogens-Azlocillin	Conjugated estrogens	0.797918	Azlocillin may decrease the excretion rate of Conjugated estrogens which could result in a higher serum level.	PK	Conjugated estrogens:(poi;turner syndrome)-Azlocillin:(NA)	Conjugated estrogens:(uterus prolapse;uterus disease;hormone replacement therapy;reproductive system disorder;endometrial diseases)-Azlocillin:(NA)
Rifampicin-Cortisone acetate	Rifampicin	0.797823	The serum concentration of Cortisone acetate can be decreased when it is combined with Rifampicin.	PK	Rifampicin:(NA)-Cortisone acetate:(NA)	Rifampicin:(contraception)-Cortisone acetate:(NA)
Pregabalin-Orciprenaline	Pregabalin	0.797791	The risk or severity of QTc prolongation can be increased when Pregabalin is combined with Orciprenaline.	Side Effect	Pregabalin:(endometriosis)-Orciprenaline:(NA)	Pregabalin:(pregnancy loss)-Orciprenaline:(NA)
Duloxetine-Rivastigmine	Duloxetine	0.797776	Duloxetine may decrease the excretion rate of Rivastigmine which could result in a higher serum level.	PK	Duloxetine:(endometriosis)-Rivastigmine:(NA)	Duloxetine:(NA)-Rivastigmine:(NA)
Tramadol-Albiglutide	Tramadol	0.797742	The risk or severity of reduced gastrointestinal motility can be increased when Albiglutide is combined with Tramadol.	Side Effect	Tramadol:(NA)-Albiglutide:(NA)	Tramadol:(dysmenorrhea)-Albiglutide:(NA)
Oxycodone-Ginkgo biloba	Oxycodone	0.797608	The metabolism of Oxycodone can be decreased when combined with Ginkgo biloba.	PK	Oxycodone:(NA)-Ginkgo biloba:(NA)	Oxycodone:(pregnancy loss)-Ginkgo biloba:(NA)
Glucagon-Citalopram	Glucagon	0.797557	Citalopram may increase the gastrointestinal motility reducing activities of Glucagon.	Drug activity	Glucagon:(NA)-Citalopram:(NA)	Glucagon:(fertility disorders)-Citalopram:(NA)
Azithromycin-Fosinopril	Azithromycin	0.797486	The risk or severity of QTc prolongation can be increased when Fosinopril is combined with Azithromycin.	Side Effect	Azithromycin:(NA)-Fosinopril:(NA)	Azithromycin:(preeclampsia;uterus disease)-Fosinopril:(NA)
Levonorgestrel-Dichlorobenzyl alcohol	Levonorgestrel	0.797485	The metabolism of Levonorgestrel can be increased when combined with Dichlorobenzyl alcohol.	PK	Levonorgestrel:(endometriosis;pcos;contraceptives;turner syndrome)-Dichlorobenzyl alcohol:(NA)	Levonorgestrel:(uterine fibroid;uterus abnormal;amenorrhea;contraceptive usage;contraception;uterine bleeding;uterus disease;endometriosis)-Dichlorobenzyl alcohol:(NA)
Conjugated estrogens-Cyclophosphamide	Conjugated estrogens	0.797464	Conjugated estrogens may decrease the excretion rate of Cyclophosphamide which could result in a higher serum level.	PK	Conjugated estrogens:(poi;turner syndrome)-Cyclophosphamide:(NA)	Conjugated estrogens:(uterus prolapse;uterus disease;hormone replacement therapy;reproductive system disorder;endometrial diseases)-Cyclophosphamide:(NA)
Topiramate-Orciprenaline	Topiramate	0.797378	Topiramate may decrease the excretion rate of Orciprenaline which could result in a higher serum level.	PK	Topiramate:(NA)-Orciprenaline:(NA)	Topiramate:(pcos)-Orciprenaline:(NA)
Fluvastatin-Triptorelin	Triptorelin	0.797374	The risk or severity of QTc prolongation can be increased when Fluvastatin is combined with Triptorelin.	Side Effect	Fluvastatin:(NA)-Triptorelin:(endometriosis;pcos;cos)	Fluvastatin:(NA)-Triptorelin:(assisted reproduction;assisted reproductive technology;assisted reproductive;uterus disease;fertility issues;infertility, female;controlled ovarian stimulation;endometriosis;ovarian stimulation;pcos;reproductive sterility)
Meperidine-Hydrocortisone phosphate	Meperidine	0.79733	The metabolism of Meperidine can be increased when combined with Hydrocortisone phosphate.	PK	Meperidine:(NA)-Hydrocortisone phosphate:(NA)	Meperidine:(fertility issues)-Hydrocortisone phosphate:(NA)
Maprotiline-Estriol	Estriol	0.797303	The serum concentration of Estriol can be increased when it is combined with Maprotiline.	PK	Maprotiline:(NA)-Estriol:(NA)	Maprotiline:(NA)-Estriol:(uterus prolapse;uterus disease;reproductive system disorder;endometrial diseases)
Oxymetazoline-Nifedipine	Nifedipine	0.797239	Oxymetazoline may increase the arrhythmogenic activities of Nifedipine.	Drug activity	Oxymetazoline:(NA)-Nifedipine:(NA)	Oxymetazoline:(NA)-Nifedipine:(preeclampsia)
Lovastatin-Prednisone	Lovastatin-Prednisone	0.797235	The metabolism of Lovastatin can be increased when combined with Prednisone.	PK	Lovastatin:(NA)-Prednisone:(NA)	Lovastatin:(x fragile syndrome)-Prednisone:(recurrent pregnancy loss;pregnancy loss)
Prednisone-Rosuvastatin	Prednisone-Rosuvastatin	0.797235	The metabolism of Prednisone can be increased when combined with Rosuvastatin.	PK	Prednisone:(NA)-Rosuvastatin:(pcos)	Prednisone:(recurrent pregnancy loss;pregnancy loss)-Rosuvastatin:(NA)
Prednisone-Hydrocortisone phosphate	Prednisone	0.79723	The risk or severity of adverse effects can be increased when Prednisone is combined with Hydrocortisone phosphate.	Side Effect	Prednisone:(NA)-Hydrocortisone phosphate:(NA)	Prednisone:(recurrent pregnancy loss;pregnancy loss)-Hydrocortisone phosphate:(NA)
Ciclesonide-Estradiol acetate	Estradiol acetate	0.797043	The serum concentration of Ciclesonide can be increased when it is combined with Estradiol acetate.	PK	Ciclesonide:(NA)-Estradiol acetate:(NA)	Ciclesonide:(NA)-Estradiol acetate:(pcos)
Mifepristone-Salsalate	Mifepristone	0.797041	Salsalate may increase the hypoglycemic activities of Mifepristone.	Drug activity	Mifepristone:(endometriosis;contraceptives)-Salsalate:(NA)	Mifepristone:(uterine fibroid;contraception;pregnancy loss)-Salsalate:(NA)
Pentobarbital-Dexamethasone	Dexamethasone	0.797023	Pentobarbital may decrease the excretion rate of Dexamethasone which could result in a higher serum level.	PK	Pentobarbital:(NA)-Dexamethasone:(pcos)	Pentobarbital:(NA)-Dexamethasone:(fertility issues)
Clemastine-Testosterone	Testosterone	0.796991	The metabolism of Testosterone can be decreased when combined with Clemastine.	PK	Clemastine:(NA)-Testosterone:(NA)	Clemastine:(NA)-Testosterone:(fertility issues;infertility, female)
Epirubicin-Testosterone	Testosterone	0.796934	The metabolism of Testosterone can be increased when combined with Epirubicin.	PK	Epirubicin:(NA)-Testosterone:(NA)	Epirubicin:(NA)-Testosterone:(fertility issues;infertility, female)
Bupivacaine-Acetylsalicylic acid	Bupivacaine-Acetylsalicylic acid	0.796932	Bupivacaine may decrease the excretion rate of Acetylsalicylic acid which could result in a higher serum level.	PK	Bupivacaine:(NA)-Acetylsalicylic acid:(rpl)	Bupivacaine:(uterine fibroid;uterus prolapse;uterus disease)-Acetylsalicylic acid:(preeclampsia;recurrent pregnancy loss;pregnancy loss)
Testosterone-Polyestradiol phosphate	Testosterone	0.79686	Polyestradiol phosphate may decrease the excretion rate of Testosterone which could result in a higher serum level.	PK	Testosterone:(NA)-Polyestradiol phosphate:(NA)	Testosterone:(fertility issues;infertility, female)-Polyestradiol phosphate:(NA)
Tramadol-Prednisone acetate	Tramadol	0.796833	The metabolism of Tramadol can be increased when combined with Prednisone acetate.	PK	Tramadol:(NA)-Prednisone acetate:(NA)	Tramadol:(dysmenorrhea)-Prednisone acetate:(NA)
Tramadol-Methylprednisolone hemisuccinate	Tramadol	0.796725	The metabolism of Tramadol can be increased when combined with Methylprednisolone hemisuccinate.	PK	Tramadol:(NA)-Methylprednisolone hemisuccinate:(NA)	Tramadol:(dysmenorrhea)-Methylprednisolone hemisuccinate:(NA)
Bupivacaine-Testosterone undecanoate	Bupivacaine	0.796705	The risk or severity of adverse effects can be increased when Bupivacaine is combined with Testosterone undecanoate.	Side Effect	Bupivacaine:(NA)-Testosterone undecanoate:(NA)	Bupivacaine:(uterine fibroid;uterus prolapse;uterus disease)-Testosterone undecanoate:(NA)
Rofecoxib-Hydrocortisone phosphate	Rofecoxib	0.796685	The risk or severity of gastrointestinal irritation can be increased when Hydrocortisone phosphate is combined with Rofecoxib.	Side Effect	Rofecoxib:(endometriosis)-Hydrocortisone phosphate:(NA)	Rofecoxib:(NA)-Hydrocortisone phosphate:(NA)
Prednisone-Hydrocortisone	Prednisone	0.796684	The risk or severity of adverse effects can be increased when Prednisone is combined with Hydrocortisone.	Side Effect	Prednisone:(NA)-Hydrocortisone:(NA)	Prednisone:(recurrent pregnancy loss;pregnancy loss)-Hydrocortisone:(NA)
Hydrocortisone-Prednisolone	Prednisolone	0.796684	The risk or severity of adverse effects can be increased when Hydrocortisone is combined with Prednisolone.	Side Effect	Hydrocortisone:(NA)-Prednisolone:(NA)	Hydrocortisone:(NA)-Prednisolone:(fertility issues;infertility, female;pcos)
Digoxin-Orciprenaline	Digoxin	0.796668	The risk or severity of Cardiac Arrhythmia can be increased when Orciprenaline is combined with Digoxin.	Side Effect	Digoxin:(NA)-Orciprenaline:(NA)	Digoxin:(pregnancy loss)-Orciprenaline:(NA)
Orciprenaline-Drospirenone	Drospirenone	0.796668	The risk or severity of Cardiac Arrhythmia can be increased when Drospirenone is combined with Orciprenaline.	Side Effect	Orciprenaline:(NA)-Drospirenone:(pcos;contraceptives)	Orciprenaline:(NA)-Drospirenone:(dysmenorrhea;contraception;endometriosis;pcos)
Bupivacaine-Trametinib	Bupivacaine	0.796443	The metabolism of Bupivacaine can be decreased when combined with Trametinib.	PK	Bupivacaine:(NA)-Trametinib:(NA)	Bupivacaine:(uterine fibroid;uterus prolapse;uterus disease)-Trametinib:(NA)
Diethylstilbestrol-Oxaprozin	Diethylstilbestrol	0.796382	The metabolism of Oxaprozin can be decreased when combined with Diethylstilbestrol.	PK	Diethylstilbestrol:(contraceptives)-Oxaprozin:(NA)	Diethylstilbestrol:(NA)-Oxaprozin:(NA)
Clonidine-Esomeprazole	Clonidine	0.796254	The risk or severity of sedation can be increased when Clonidine is combined with Esomeprazole.	Side Effect	Clonidine:(NA)-Esomeprazole:(NA)	Clonidine:(preeclampsia)-Esomeprazole:(NA)
Epirubicin-Nifedipine	Nifedipine	0.79619	The metabolism of Nifedipine can be decreased when combined with Epirubicin.	PK	Epirubicin:(NA)-Nifedipine:(NA)	Epirubicin:(NA)-Nifedipine:(preeclampsia)
Dronabinol-Esomeprazole	Dronabinol	0.796168	The metabolism of Dronabinol can be decreased when combined with Esomeprazole.	PK	Dronabinol:(NA)-Esomeprazole:(NA)	Dronabinol:(pregnancy loss)-Esomeprazole:(NA)
Morphine-Testosterone	Morphine-Testosterone	0.796107	The metabolism of Testosterone can be decreased when combined with Morphine.	PK	Morphine:(endometriosis)-Testosterone:(NA)	Morphine:(NA)-Testosterone:(fertility issues;infertility, female)
Tramadol-Indoramin	Tramadol	0.796005	The risk or severity of Tachycardia can be increased when Tramadol is combined with Indoramin.	Side Effect	Tramadol:(NA)-Indoramin:(NA)	Tramadol:(dysmenorrhea)-Indoramin:(NA)
Amcinonide-Clindamycin	Clindamycin	0.795993	The metabolism of Amcinonide can be increased when combined with Clindamycin.	PK	Amcinonide:(NA)-Clindamycin:(NA)	Amcinonide:(NA)-Clindamycin:(uterine bleeding;uterus disease;pregnancy loss)
Pralidoxime-Aripiprazole	Aripiprazole	0.795951	The therapeutic efficacy of Aripiprazole can be decreased when used in combination with Pralidoxime.	PD	Pralidoxime:(NA)-Aripiprazole:(NA)	Pralidoxime:(NA)-Aripiprazole:(hyperprolactinemia)
Disopyramide-Bupivacaine	Bupivacaine	0.795854	The metabolism of Bupivacaine can be decreased when combined with Disopyramide.	PK	Disopyramide:(NA)-Bupivacaine:(NA)	Disopyramide:(NA)-Bupivacaine:(uterine fibroid;uterus prolapse;uterus disease)
Bupivacaine-Ketoprofen	Bupivacaine	0.795801	The metabolism of Ketoprofen can be decreased when combined with Bupivacaine.	PK	Bupivacaine:(NA)-Ketoprofen:(NA)	Bupivacaine:(uterine fibroid;uterus prolapse;uterus disease)-Ketoprofen:(NA)
Progesterone-Epirubicin	Progesterone	0.795634	The metabolism of Epirubicin can be increased when combined with Progesterone.	PK	Progesterone:(endometriosis;poi;pcos;contraceptives;cos;turner syndrome;infertility)-Epirubicin:(NA)	Progesterone:(assisted reproduction;assisted reproductive technology;assisted reproductive;contraception;uterus disease;fertility issues;hormone replacement therapy;infertility, female;reproductive system disorder;recurrent pregnancy loss;endometrial receptivity;implantation, placenta;ovarian stimulation;pregnancy loss;reproductive sterility;reproductive techniques)-Epirubicin:(NA)
Levonorgestrel-Nomegestrol	Levonorgestrel-Nomegestrol	0.795618	The therapeutic efficacy of Levonorgestrel can be decreased when used in combination with Nomegestrol.	PD	Levonorgestrel:(endometriosis;pcos;contraceptives;turner syndrome)-Nomegestrol:(endometriosis)	Levonorgestrel:(uterine fibroid;uterus abnormal;amenorrhea;contraceptive usage;contraception;uterine bleeding;uterus disease;endometriosis)-Nomegestrol:(contraception;uterine bleeding)
Epirubicin-Duloxetine	Duloxetine	0.795598	The metabolism of Epirubicin can be decreased when combined with Duloxetine.	PK	Epirubicin:(NA)-Duloxetine:(endometriosis)	Epirubicin:(NA)-Duloxetine:(NA)
Follitropin-Metoprolol	Follitropin	0.79554	The risk or severity of adverse effects can be increased when Metoprolol is combined with Follitropin.	Side Effect	Follitropin:(endometriosis;cos;infertility)-Metoprolol:(NA)	Follitropin:(fertility disorders;assisted reproduction;assisted reproductive technology;assisted reproductive;uterus disease;fertility issues;infertility, female;subfertility;anovulation;controlled ovarian stimulation;endometrial diseases;endometrial receptivity;ovarian stimulation;ovulation, absent;pcos;reproductive sterility;reproductive techniques)-Metoprolol:(NA)
Bupivacaine-Sulindac	Bupivacaine	0.795533	Bupivacaine may decrease the excretion rate of Sulindac which could result in a higher serum level.	PK	Bupivacaine:(NA)-Sulindac:(NA)	Bupivacaine:(uterine fibroid;uterus prolapse;uterus disease)-Sulindac:(NA)
Nitroglycerin-Isotretinoin	Nitroglycerin-Isotretinoin	0.795429	Nitroglycerin may increase the vasodilatory activities of Isotretinoin.	Drug activity	Nitroglycerin:(NA)-Isotretinoin:(NA)	Nitroglycerin:(contraception)-Isotretinoin:(pcos)
Prednisone-Simvastatin	Prednisone-Simvastatin	0.795414	The metabolism of Prednisone can be increased when combined with Simvastatin.	PK	Prednisone:(NA)-Simvastatin:(pcos)	Prednisone:(recurrent pregnancy loss;pregnancy loss)-Simvastatin:(pcos)
Bupivacaine-Dienogest	Bupivacaine-Dienogest	0.795403	The risk or severity of adverse effects can be increased when Bupivacaine is combined with Dienogest.	Side Effect	Bupivacaine:(NA)-Dienogest:(endometriosis;pcos;contraceptives)	Bupivacaine:(uterine fibroid;uterus prolapse;uterus disease)-Dienogest:(uterine fibroid;dysmenorrhea;contraceptive usage;contraception;uterus disease;fertility issues;endometriosis)
Tramadol-Spirapril	Tramadol	0.795392	Tramadol may decrease the excretion rate of Spirapril which could result in a higher serum level.	PK	Tramadol:(NA)-Spirapril:(NA)	Tramadol:(dysmenorrhea)-Spirapril:(NA)
Triptorelin-Tegafur	Triptorelin	0.795311	The risk or severity of QTc prolongation can be increased when Triptorelin is combined with Tegafur.	Side Effect	Triptorelin:(endometriosis;pcos;cos)-Tegafur:(NA)	Triptorelin:(assisted reproduction;assisted reproductive technology;assisted reproductive;uterus disease;fertility issues;infertility, female;controlled ovarian stimulation;endometriosis;ovarian stimulation;pcos;reproductive sterility)-Tegafur:(NA)
Follitropin-Mesalazine	Follitropin	0.795216	The therapeutic efficacy of Follitropin can be decreased when used in combination with Mesalazine.	PD	Follitropin:(endometriosis;cos;infertility)-Mesalazine:(NA)	Follitropin:(fertility disorders;assisted reproduction;assisted reproductive technology;assisted reproductive;uterus disease;fertility issues;infertility, female;subfertility;anovulation;controlled ovarian stimulation;endometrial diseases;endometrial receptivity;ovarian stimulation;ovulation, absent;pcos;reproductive sterility;reproductive techniques)-Mesalazine:(NA)
Pentazocine-Ephedrine	Pentazocine	0.795195	Ephedrine may increase the analgesic activities of Pentazocine.	Drug activity	Pentazocine:(NA)-Ephedrine:(NA)	Pentazocine:(pregnancy loss)-Ephedrine:(NA)
Esomeprazole-Melatonin	Melatonin	0.79501	The metabolism of Esomeprazole can be decreased when combined with Melatonin.	PK	Esomeprazole:(NA)-Melatonin:(NA)	Esomeprazole:(NA)-Melatonin:(reproductive system disorder)
Sildenafil-Methylprednisolone	Sildenafil	0.794993	The metabolism of Sildenafil can be increased when combined with Methylprednisolone.	PK	Sildenafil:(NA)-Methylprednisolone:(NA)	Sildenafil:(fertility issues)-Methylprednisolone:(NA)
Lidocaine-Methylprednisolone	Lidocaine	0.794993	The metabolism of Lidocaine can be increased when combined with Methylprednisolone.	PK	Lidocaine:(oocyte retrieval)-Methylprednisolone:(NA)	Lidocaine:(uterine fibroid;uterus prolapse;preeclampsia;contraception;uterus disease;fertility issues;infertility, female;infertility of tubal origin;pregnancy loss)-Methylprednisolone:(NA)
Oxycodone-Methylprednisolone	Oxycodone	0.794993	The metabolism of Oxycodone can be increased when combined with Methylprednisolone.	PK	Oxycodone:(NA)-Methylprednisolone:(NA)	Oxycodone:(pregnancy loss)-Methylprednisolone:(NA)
Clonidine-Methylprednisolone	Clonidine	0.794993	The metabolism of Clonidine can be increased when combined with Methylprednisolone.	PK	Clonidine:(NA)-Methylprednisolone:(NA)	Clonidine:(preeclampsia)-Methylprednisolone:(NA)
Clopidogrel-Methylprednisolone	Clopidogrel	0.794993	The metabolism of Clopidogrel can be increased when combined with Methylprednisolone.	PK	Clopidogrel:(NA)-Methylprednisolone:(NA)	Clopidogrel:(fertility issues;infertility, female)-Methylprednisolone:(NA)
Methylprednisolone-Finasteride	Finasteride	0.794993	The metabolism of Methylprednisolone can be increased when combined with Finasteride.	PK	Methylprednisolone:(NA)-Finasteride:(pcos)	Methylprednisolone:(NA)-Finasteride:(NA)
Epirubicin-Medroxyprogesterone acetate	Medroxyprogesterone acetate	0.794884	The metabolism of Medroxyprogesterone acetate can be increased when combined with Epirubicin.	PK	Epirubicin:(NA)-Medroxyprogesterone acetate:(endometriosis;poi;pcos;contraceptives;turner syndrome)	Epirubicin:(NA)-Medroxyprogesterone acetate:(contraception;fertility issues;anovulation;endometrial diseases;endometriosis;ovarian stimulation;ovulation disorder;pcos)
Sildenafil-Salsalate	Sildenafil	0.794755	The metabolism of Salsalate can be decreased when combined with Sildenafil.	PK	Sildenafil:(NA)-Salsalate:(NA)	Sildenafil:(fertility issues)-Salsalate:(NA)
Isoniazid-Sparfloxacin	Isoniazid	0.79464	The metabolism of Sparfloxacin can be decreased when combined with Isoniazid.	PK	Isoniazid:(NA)-Sparfloxacin:(NA)	Isoniazid:(contraceptive, complications, intrauterine, mechanical;fertility issues;infertility, female;pregnancy loss)-Sparfloxacin:(NA)
Rosiglitazone-Ephedrine	Rosiglitazone	0.794468	The therapeutic efficacy of Rosiglitazone can be decreased when used in combination with Ephedrine.	PD	Rosiglitazone:(pcos)-Ephedrine:(NA)	Rosiglitazone:(NA)-Ephedrine:(NA)
Risperidone-Prednisolone	Risperidone-Prednisolone	0.794438	The metabolism of Prednisolone can be increased when combined with Risperidone.	PK	Risperidone:(NA)-Prednisolone:(NA)	Risperidone:(hyperprolactinemia)-Prednisolone:(fertility issues;infertility, female;pcos)
Hydralazine-Triptorelin	Triptorelin	0.794401	The risk or severity of QTc prolongation can be increased when Hydralazine is combined with Triptorelin.	Side Effect	Hydralazine:(NA)-Triptorelin:(endometriosis;pcos;cos)	Hydralazine:(NA)-Triptorelin:(assisted reproduction;assisted reproductive technology;assisted reproductive;uterus disease;fertility issues;infertility, female;controlled ovarian stimulation;endometriosis;ovarian stimulation;pcos;reproductive sterility)
Bupivacaine-Norfloxacin	Bupivacaine	0.794322	The metabolism of Bupivacaine can be decreased when combined with Norfloxacin.	PK	Bupivacaine:(NA)-Norfloxacin:(NA)	Bupivacaine:(uterine fibroid;uterus prolapse;uterus disease)-Norfloxacin:(NA)
Protriptyline-Flutamide	Flutamide	0.794301	The metabolism of Protriptyline can be decreased when combined with Flutamide.	PK	Protriptyline:(NA)-Flutamide:(pcos)	Protriptyline:(NA)-Flutamide:(NA)
Diethylstilbestrol-Maprotiline	Diethylstilbestrol	0.794226	The serum concentration of Maprotiline can be increased when it is combined with Diethylstilbestrol.	PK	Diethylstilbestrol:(contraceptives)-Maprotiline:(NA)	Diethylstilbestrol:(NA)-Maprotiline:(NA)
Enalapril-Maprotiline	Enalapril	0.794226	Maprotiline may decrease the antihypertensive activities of Enalapril.	Drug activity	Enalapril:(NA)-Maprotiline:(NA)	Enalapril:(preeclampsia)-Maprotiline:(NA)
Nitroglycerin-Maprotiline	Nitroglycerin	0.794226	Maprotiline may decrease the antihypertensive activities of Nitroglycerin.	Drug activity	Nitroglycerin:(NA)-Maprotiline:(NA)	Nitroglycerin:(contraception)-Maprotiline:(NA)
Maprotiline-Captopril	Captopril	0.794226	Captopril may decrease the antihypertensive activities of Maprotiline.	Drug activity	Maprotiline:(NA)-Captopril:(NA)	Maprotiline:(NA)-Captopril:(preeclampsia)
Maprotiline-Finasteride	Finasteride	0.794226	The risk or severity of hypertension can be increased when Maprotiline is combined with Finasteride.	Side Effect	Maprotiline:(NA)-Finasteride:(pcos)	Maprotiline:(NA)-Finasteride:(NA)
Mifepristone-Dexketoprofen	Mifepristone-Dexketoprofen	0.794017	The metabolism of Mifepristone can be increased when combined with Dexketoprofen.	PK	Mifepristone:(endometriosis;contraceptives)-Dexketoprofen:(NA)	Mifepristone:(uterine fibroid;contraception;pregnancy loss)-Dexketoprofen:(dysmenorrhea)
Bupivacaine-Flutamide	Bupivacaine-Flutamide	0.793935	The metabolism of Flutamide can be decreased when combined with Bupivacaine.	PK	Bupivacaine:(NA)-Flutamide:(pcos)	Bupivacaine:(uterine fibroid;uterus prolapse;uterus disease)-Flutamide:(NA)
Meperidine-Demecarium	Meperidine	0.793897	Meperidine may decrease the excretion rate of Demecarium which could result in a higher serum level.	PK	Meperidine:(NA)-Demecarium:(NA)	Meperidine:(fertility issues)-Demecarium:(NA)
Acetaminophen-Prednisone	Acetaminophen-Prednisone	0.7938	The metabolism of Acetaminophen can be increased when combined with Prednisone.	PK	Acetaminophen:(endometriosis;oocyte retrieval)-Prednisone:(NA)	Acetaminophen:(uterine fibroid;dysmenorrhea;preeclampsia;uterus disease;fertility issues;infertility, female;pregnancy loss)-Prednisone:(recurrent pregnancy loss;pregnancy loss)
Oxycodone-Acrivastine	Oxycodone	0.79342	The risk or severity of adverse effects can be increased when Oxycodone is combined with Acrivastine.	Side Effect	Oxycodone:(NA)-Acrivastine:(NA)	Oxycodone:(pregnancy loss)-Acrivastine:(NA)
Clemastine-Metformin	Metformin	0.79338	Clemastine may decrease the excretion rate of Metformin which could result in a higher serum level.	PK	Clemastine:(NA)-Metformin:(pcos)	Clemastine:(NA)-Metformin:(preeclampsia;fertility issues;infertility, female;reproductive system disorder;anovulation;endometrial diseases;ovulation, absent;pcos;reproductive disorder)
Cefazolin-Estradiol benzoate	Cefazolin	0.793217	Cefazolin may decrease the excretion rate of Estradiol benzoate which could result in a higher serum level.	PK	Cefazolin:(NA)-Estradiol benzoate:(NA)	Cefazolin:(uterine bleeding;uterus disease)-Estradiol benzoate:(NA)
Tramadol-Moexipril	Tramadol	0.79321	Tramadol may decrease the excretion rate of Moexipril which could result in a higher serum level.	PK	Tramadol:(NA)-Moexipril:(NA)	Tramadol:(dysmenorrhea)-Moexipril:(NA)
Arbutamine-Escitalopram	Escitalopram	0.793009	The risk or severity of adverse effects can be increased when Arbutamine is combined with Escitalopram.	Side Effect	Arbutamine:(NA)-Escitalopram:(NA)	Arbutamine:(NA)-Escitalopram:(pcos)
Triptorelin-Potassium nitrate	Triptorelin	0.792918	Triptorelin may decrease effectiveness of Potassium nitrate as a diagnostic agent.	PD	Triptorelin:(endometriosis;pcos;cos)-Potassium nitrate:(NA)	Triptorelin:(assisted reproduction;assisted reproductive technology;assisted reproductive;uterus disease;fertility issues;infertility, female;controlled ovarian stimulation;endometriosis;ovarian stimulation;pcos;reproductive sterility)-Potassium nitrate:(NA)
Methadone-Prednisolone	Methadone-Prednisolone	0.792887	Methadone may decrease the excretion rate of Prednisolone which could result in a higher serum level.	PK	Methadone:(endometriosis)-Prednisolone:(NA)	Methadone:(NA)-Prednisolone:(fertility issues;infertility, female;pcos)
Azithromycin-Esomeprazole	Azithromycin	0.79283	The metabolism of Azithromycin can be increased when combined with Esomeprazole.	PK	Azithromycin:(NA)-Esomeprazole:(NA)	Azithromycin:(preeclampsia;uterus disease)-Esomeprazole:(NA)
Etonogestrel-Ofloxacin	Etonogestrel	0.792792	Etonogestrel may decrease the excretion rate of Ofloxacin which could result in a higher serum level.	PK	Etonogestrel:(endometriosis;contraceptives)-Ofloxacin:(NA)	Etonogestrel:(contraceptive usage;contraception;uterine bleeding;uterus disease;endometriosis;pcos;pregnancy loss)-Ofloxacin:(NA)
Meperidine-Ambenonium	Meperidine	0.792784	Meperidine may decrease the excretion rate of Ambenonium which could result in a higher serum level.	PK	Meperidine:(NA)-Ambenonium:(NA)	Meperidine:(fertility issues)-Ambenonium:(NA)
Pyridoxine-Ofloxacin	Pyridoxine	0.792781	Pyridoxine may decrease the excretion rate of Ofloxacin which could result in a higher serum level.	PK	Pyridoxine:(endometriosis)-Ofloxacin:(NA)	Pyridoxine:(NA)-Ofloxacin:(NA)
Follitropin-Timolol	Follitropin	0.792772	The risk or severity of adverse effects can be increased when Timolol is combined with Follitropin.	Side Effect	Follitropin:(endometriosis;cos;infertility)-Timolol:(NA)	Follitropin:(fertility disorders;assisted reproduction;assisted reproductive technology;assisted reproductive;uterus disease;fertility issues;infertility, female;subfertility;anovulation;controlled ovarian stimulation;endometrial diseases;endometrial receptivity;ovarian stimulation;ovulation, absent;pcos;reproductive sterility;reproductive techniques)-Timolol:(NA)
Folic acid-Triptorelin	Folic acid-Triptorelin	0.792719	The therapeutic efficacy of Triptorelin can be increased when used in combination with Folic acid.	PD	Folic acid:(NA)-Triptorelin:(endometriosis;pcos;cos)	Folic acid:(fertility issues;infertility, female;pcos)-Triptorelin:(assisted reproduction;assisted reproductive technology;assisted reproductive;uterus disease;fertility issues;infertility, female;controlled ovarian stimulation;endometriosis;ovarian stimulation;pcos;reproductive sterility)
Clopidogrel-Dextroamphetamine	Clopidogrel	0.792569	The metabolism of Dextroamphetamine can be decreased when combined with Clopidogrel.	PK	Clopidogrel:(NA)-Dextroamphetamine:(NA)	Clopidogrel:(fertility issues;infertility, female)-Dextroamphetamine:(NA)
Sirolimus-Potassium sulfate	Sirolimus	0.792497	The therapeutic efficacy of Potassium sulfate can be decreased when used in combination with Sirolimus.	PD	Sirolimus:(NA)-Potassium sulfate:(NA)	Sirolimus:(uterine fibroid)-Potassium sulfate:(NA)
Levonorgestrel-Phenazopyridine	Levonorgestrel	0.792427	The metabolism of Levonorgestrel can be increased when combined with Phenazopyridine.	PK	Levonorgestrel:(endometriosis;pcos;contraceptives;turner syndrome)-Phenazopyridine:(NA)	Levonorgestrel:(uterine fibroid;uterus abnormal;amenorrhea;contraceptive usage;contraception;uterine bleeding;uterus disease;endometriosis)-Phenazopyridine:(NA)
Hyoscyamine-Naproxen	Naproxen	0.792259	Naproxen may increase the central nervous system depressant (CNS depressant) activities of Hyoscyamine.	Drug activity	Hyoscyamine:(NA)-Naproxen:(endometriosis)	Hyoscyamine:(NA)-Naproxen:(uterine fibroid;dysmenorrhea;uterine bleeding;uterus disease;endometrial diseases)
Mifepristone-Sorbitol	Mifepristone	0.792255	The therapeutic efficacy of Mifepristone can be decreased when used in combination with Sorbitol.	PD	Mifepristone:(endometriosis;contraceptives)-Sorbitol:(NA)	Mifepristone:(uterine fibroid;contraception;pregnancy loss)-Sorbitol:(NA)
Protriptyline-Norethisterone	Norethisterone	0.792243	Protriptyline may decrease the hypoglycemic activities of Norethisterone.	Drug activity	Protriptyline:(NA)-Norethisterone:(endometriosis;pcos;contraceptives;turner syndrome)	Protriptyline:(NA)-Norethisterone:(contraception;uterine bleeding;uterus disease;endometriosis)
Bacitracin-Risperidone	Risperidone	0.792187	Bacitracin may decrease the excretion rate of Risperidone which could result in a higher serum level.	PK	Bacitracin:(NA)-Risperidone:(NA)	Bacitracin:(NA)-Risperidone:(hyperprolactinemia)
Pregabalin-Oxymetazoline	Pregabalin	0.79218	Pregabalin may increase the arrhythmogenic activities of Oxymetazoline.	Drug activity	Pregabalin:(endometriosis)-Oxymetazoline:(NA)	Pregabalin:(pregnancy loss)-Oxymetazoline:(NA)
Prednisone-Betamethasone phosphate	Prednisone	0.792119	The risk or severity of adverse effects can be increased when Prednisone is combined with Betamethasone phosphate.	Side Effect	Prednisone:(NA)-Betamethasone phosphate:(NA)	Prednisone:(recurrent pregnancy loss;pregnancy loss)-Betamethasone phosphate:(NA)
Codeine-Cyclophosphamide	Codeine	0.79211	Codeine may decrease the excretion rate of Cyclophosphamide which could result in a higher serum level.	PK	Codeine:(oocyte retrieval)-Cyclophosphamide:(NA)	Codeine:(NA)-Cyclophosphamide:(NA)
Follitropin-Tramadol	Follitropin-Tramadol	0.792021	The therapeutic efficacy of Follitropin can be decreased when used in combination with Tramadol.	PD	Follitropin:(endometriosis;cos;infertility)-Tramadol:(NA)	Follitropin:(fertility disorders;assisted reproduction;assisted reproductive technology;assisted reproductive;uterus disease;fertility issues;infertility, female;subfertility;anovulation;controlled ovarian stimulation;endometrial diseases;endometrial receptivity;ovarian stimulation;ovulation, absent;pcos;reproductive sterility;reproductive techniques)-Tramadol:(dysmenorrhea)
Butalbital-Acetaminophen	Acetaminophen	0.791971	The metabolism of Butalbital can be increased when combined with Acetaminophen.	PK	Butalbital:(NA)-Acetaminophen:(endometriosis;oocyte retrieval)	Butalbital:(NA)-Acetaminophen:(uterine fibroid;dysmenorrhea;preeclampsia;uterus disease;fertility issues;infertility, female;pregnancy loss)
Leuprolide-Dextroamphetamine	Leuprolide	0.791921	Leuprolide may decrease the excretion rate of Dextroamphetamine which could result in a higher serum level.	PK	Leuprolide:(endometriosis;pcos;cos)-Dextroamphetamine:(NA)	Leuprolide:(uterine fibroid;amenorrhea;assisted reproductive technology;assisted reproductive;contraception;fertility issues;endometriosis;ovarian stimulation;pcos;pregnancy loss)-Dextroamphetamine:(NA)
Prednisolone-Paliperidone	Prednisolone-Paliperidone	0.791881	The risk or severity of hyperglycemia can be increased when Prednisolone is combined with Paliperidone.	Side Effect	Prednisolone:(NA)-Paliperidone:(NA)	Prednisolone:(fertility issues;infertility, female;pcos)-Paliperidone:(hyperprolactinemia)
Mifepristone-Tiaprofenic acid	Mifepristone	0.791874	Tiaprofenic acid may increase the hypoglycemic activities of Mifepristone.	Drug activity	Mifepristone:(endometriosis;contraceptives)-Tiaprofenic acid:(NA)	Mifepristone:(uterine fibroid;contraception;pregnancy loss)-Tiaprofenic acid:(NA)
Megestrol acetate-Nomegestrol	Megestrol acetate-Nomegestrol	0.791805	The serum concentration of Megestrol acetate can be increased when it is combined with Nomegestrol.	PK	Megestrol acetate:(endometriosis;contraceptives)-Nomegestrol:(endometriosis)	Megestrol acetate:(NA)-Nomegestrol:(contraception;uterine bleeding)
Carbidopa-Bupivacaine	Bupivacaine	0.791622	Carbidopa may decrease the excretion rate of Bupivacaine which could result in a higher serum level.	PK	Carbidopa:(NA)-Bupivacaine:(NA)	Carbidopa:(NA)-Bupivacaine:(uterine fibroid;uterus prolapse;uterus disease)
Mesoridazine-Levobupivacaine	Levobupivacaine	0.791574	The metabolism of Levobupivacaine can be decreased when combined with Mesoridazine.	PK	Mesoridazine:(NA)-Levobupivacaine:(NA)	Mesoridazine:(NA)-Levobupivacaine:(preeclampsia)
Ethosuximide-Estradiol acetate	Estradiol acetate	0.791563	The metabolism of Ethosuximide can be increased when combined with Estradiol acetate.	PK	Ethosuximide:(NA)-Estradiol acetate:(NA)	Ethosuximide:(NA)-Estradiol acetate:(pcos)
Tramadol-Fluocortolone	Tramadol	0.791445	The metabolism of Tramadol can be increased when combined with Fluocortolone.	PK	Tramadol:(NA)-Fluocortolone:(NA)	Tramadol:(dysmenorrhea)-Fluocortolone:(NA)
Gabapentin-Chlorcyclizine	Gabapentin	0.791347	The risk or severity of adverse effects can be increased when Gabapentin is combined with Chlorcyclizine.	Side Effect	Gabapentin:(endometriosis)-Chlorcyclizine:(NA)	Gabapentin:(pregnancy loss)-Chlorcyclizine:(NA)
Azithromycin-Oxacillin	Azithromycin	0.791238	The metabolism of Azithromycin can be increased when combined with Oxacillin.	PK	Azithromycin:(NA)-Oxacillin:(NA)	Azithromycin:(preeclampsia;uterus disease)-Oxacillin:(NA)
Cabergoline-Oxacillin	Cabergoline	0.791238	The metabolism of Cabergoline can be increased when combined with Oxacillin.	PK	Cabergoline:(NA)-Oxacillin:(NA)	Cabergoline:(fertility issues;infertility, female)-Oxacillin:(NA)
Tamoxifen-Oxacillin	Tamoxifen	0.791238	The metabolism of Tamoxifen can be decreased when combined with Oxacillin.	PK	Tamoxifen:(cos)-Oxacillin:(NA)	Tamoxifen:(contraception;uterine bleeding;uterus disease;fertility issues;pcos)-Oxacillin:(NA)
Oxacillin-Aripiprazole	Aripiprazole	0.791238	The metabolism of Oxacillin can be increased when combined with Aripiprazole.	PK	Oxacillin:(NA)-Aripiprazole:(NA)	Oxacillin:(NA)-Aripiprazole:(hyperprolactinemia)
Triptorelin-Tixocortol	Triptorelin	0.791043	The therapeutic efficacy of Tixocortol can be decreased when used in combination with Triptorelin.	PD	Triptorelin:(endometriosis;pcos;cos)-Tixocortol:(NA)	Triptorelin:(assisted reproduction;assisted reproductive technology;assisted reproductive;uterus disease;fertility issues;infertility, female;controlled ovarian stimulation;endometriosis;ovarian stimulation;pcos;reproductive sterility)-Tixocortol:(NA)
Prednisone-Prednisone acetate	Prednisone	0.791024	The risk or severity of adverse effects can be increased when Prednisone is combined with Prednisone acetate.	Side Effect	Prednisone:(NA)-Prednisone acetate:(NA)	Prednisone:(recurrent pregnancy loss;pregnancy loss)-Prednisone acetate:(NA)
Roflumilast-Hydrocortisone cypionate	Roflumilast	0.790985	Roflumilast may increase the immunosuppressive activities of Hydrocortisone cypionate.	Drug activity	Roflumilast:(NA)-Hydrocortisone cypionate:(NA)	Roflumilast:(pcos)-Hydrocortisone cypionate:(NA)
Prednisone-Methylprednisolone hemisuccinate	Prednisone	0.790956	The risk or severity of adverse effects can be increased when Prednisone is combined with Methylprednisolone hemisuccinate.	Side Effect	Prednisone:(NA)-Methylprednisolone hemisuccinate:(NA)	Prednisone:(recurrent pregnancy loss;pregnancy loss)-Methylprednisolone hemisuccinate:(NA)
Levobupivacaine-Dextroamphetamine	Levobupivacaine	0.790872	Levobupivacaine may increase the hypotensive activities of Dextroamphetamine.	Drug activity	Levobupivacaine:(NA)-Dextroamphetamine:(NA)	Levobupivacaine:(preeclampsia)-Dextroamphetamine:(NA)
Oxycodone-Gadobenic acid	Oxycodone	0.79078	The risk or severity of adverse effects can be increased when Oxycodone is combined with Gadobenic acid.	Side Effect	Oxycodone:(NA)-Gadobenic acid:(NA)	Oxycodone:(pregnancy loss)-Gadobenic acid:(NA)
Metformin-Ephedrine	Metformin	0.790653	The therapeutic efficacy of Metformin can be decreased when used in combination with Ephedrine.	PD	Metformin:(pcos)-Ephedrine:(NA)	Metformin:(preeclampsia;fertility issues;infertility, female;reproductive system disorder;anovulation;endometrial diseases;ovulation, absent;pcos;reproductive disorder)-Ephedrine:(NA)
Trimipramine-Norgestimate	Norgestimate	0.79065	The metabolism of Norgestimate can be increased when combined with Trimipramine.	PK	Trimipramine:(NA)-Norgestimate:(pcos;contraceptives;turner syndrome)	Trimipramine:(NA)-Norgestimate:(NA)
Conjugated estrogens-Fosaprepitant	Conjugated estrogens	0.790607	Conjugated estrogens may decrease the anticoagulant activities of Fosaprepitant.	Drug activity	Conjugated estrogens:(poi;turner syndrome)-Fosaprepitant:(NA)	Conjugated estrogens:(uterus prolapse;uterus disease;hormone replacement therapy;reproductive system disorder;endometrial diseases)-Fosaprepitant:(NA)
Rifampicin-Chenodeoxycholic acid	Rifampicin	0.790597	The risk or severity of liver damage can be increased when Rifampicin is combined with Chenodeoxycholic acid.	Side Effect	Rifampicin:(NA)-Chenodeoxycholic acid:(NA)	Rifampicin:(contraception)-Chenodeoxycholic acid:(NA)
Quinine-Corifollitropin alfa	Corifollitropin alfa	0.790434	The risk or severity of hypoglycemia can be increased when Quinine is combined with Corifollitropin alfa.	Side Effect	Quinine:(NA)-Corifollitropin alfa:(cos)	Quinine:(NA)-Corifollitropin alfa:(uterus disease;fertility issues;infertility, female;controlled ovarian stimulation;endometrial diseases;endometrial receptivity;ovarian stimulation;pcos;reproductive sterility)
Diphenhydramine-Atorvastatin	Atorvastatin	0.790419	The metabolism of Diphenhydramine can be decreased when combined with Atorvastatin.	PK	Diphenhydramine:(NA)-Atorvastatin:(pcos)	Diphenhydramine:(NA)-Atorvastatin:(NA)
Pentoxifylline-Triptorelin	Triptorelin	0.790401	The risk or severity of QTc prolongation can be increased when Pentoxifylline is combined with Triptorelin.	Side Effect	Pentoxifylline:(NA)-Triptorelin:(endometriosis;pcos;cos)	Pentoxifylline:(NA)-Triptorelin:(assisted reproduction;assisted reproductive technology;assisted reproductive;uterus disease;fertility issues;infertility, female;controlled ovarian stimulation;endometriosis;ovarian stimulation;pcos;reproductive sterility)
Follitropin-Eszopiclone	Follitropin	0.790294	The therapeutic efficacy of Follitropin can be decreased when used in combination with Eszopiclone.	PD	Follitropin:(endometriosis;cos;infertility)-Eszopiclone:(NA)	Follitropin:(fertility disorders;assisted reproduction;assisted reproductive technology;assisted reproductive;uterus disease;fertility issues;infertility, female;subfertility;anovulation;controlled ovarian stimulation;endometrial diseases;endometrial receptivity;ovarian stimulation;ovulation, absent;pcos;reproductive sterility;reproductive techniques)-Eszopiclone:(NA)
Goserelin-Levobetaxolol	Goserelin	0.790259	The risk or severity of QTc prolongation can be increased when Goserelin is combined with Levobetaxolol.	Side Effect	Goserelin:(endometriosis)-Levobetaxolol:(NA)	Goserelin:(uterine fibroid;uterine bleeding;uterus disease)-Levobetaxolol:(NA)
Zanamivir-Risperidone	Risperidone	0.790237	Zanamivir may decrease the excretion rate of Risperidone which could result in a higher serum level.	PK	Zanamivir:(NA)-Risperidone:(NA)	Zanamivir:(NA)-Risperidone:(hyperprolactinemia)
Pralidoxime-Risperidone	Risperidone	0.790237	Pralidoxime may decrease the excretion rate of Risperidone which could result in a higher serum level.	PK	Pralidoxime:(NA)-Risperidone:(NA)	Pralidoxime:(NA)-Risperidone:(hyperprolactinemia)
Risperidone-Trimetrexate	Risperidone	0.790237	The metabolism of Risperidone can be decreased when combined with Trimetrexate.	PK	Risperidone:(NA)-Trimetrexate:(NA)	Risperidone:(hyperprolactinemia)-Trimetrexate:(NA)
Risperidone-Flumazenil	Risperidone	0.790237	Risperidone may decrease the excretion rate of Flumazenil which could result in a higher serum level.	PK	Risperidone:(NA)-Flumazenil:(NA)	Risperidone:(hyperprolactinemia)-Flumazenil:(NA)
Midazolam-Prednisolone	Midazolam-Prednisolone	0.790176	The metabolism of Midazolam can be increased when combined with Prednisolone.	PK	Midazolam:(oocyte retrieval)-Prednisolone:(NA)	Midazolam:(fertility issues;pregnancy loss)-Prednisolone:(fertility issues;infertility, female;pcos)
Conjugated estrogens-Pivmecillinam	Conjugated estrogens	0.790149	Pivmecillinam may decrease the excretion rate of Conjugated estrogens which could result in a higher serum level.	PK	Conjugated estrogens:(poi;turner syndrome)-Pivmecillinam:(NA)	Conjugated estrogens:(uterus prolapse;uterus disease;hormone replacement therapy;reproductive system disorder;endometrial diseases)-Pivmecillinam:(NA)
Entacapone-Levobupivacaine	Levobupivacaine	0.790119	The metabolism of Levobupivacaine can be decreased when combined with Entacapone.	PK	Entacapone:(NA)-Levobupivacaine:(NA)	Entacapone:(NA)-Levobupivacaine:(preeclampsia)
Tramadol-Chlorcyclizine	Tramadol	0.790114	The risk or severity of CNS depression can be increased when Chlorcyclizine is combined with Tramadol.	Side Effect	Tramadol:(NA)-Chlorcyclizine:(NA)	Tramadol:(dysmenorrhea)-Chlorcyclizine:(NA)
Risperidone-Tetracycline	Risperidone	0.790085	Tetracycline may increase the central nervous system depressant (CNS depressant) activities of Risperidone.	Drug activity	Risperidone:(NA)-Tetracycline:(NA)	Risperidone:(hyperprolactinemia)-Tetracycline:(NA)
Methadone-Epirubicin	Methadone	0.789978	The metabolism of Methadone can be increased when combined with Epirubicin.	PK	Methadone:(endometriosis)-Epirubicin:(NA)	Methadone:(NA)-Epirubicin:(NA)
Acetaminophen-Methylprednisolone	Acetaminophen	0.789929	The metabolism of Methylprednisolone can be increased when combined with Acetaminophen.	PK	Acetaminophen:(endometriosis;oocyte retrieval)-Methylprednisolone:(NA)	Acetaminophen:(uterine fibroid;dysmenorrhea;preeclampsia;uterus disease;fertility issues;infertility, female;pregnancy loss)-Methylprednisolone:(NA)
Methylprednisolone-Rifampicin	Rifampicin	0.789929	The metabolism of Methylprednisolone can be increased when combined with Rifampicin.	PK	Methylprednisolone:(NA)-Rifampicin:(NA)	Methylprednisolone:(NA)-Rifampicin:(contraception)
Sucralfate-Risperidone	Risperidone	0.789889	Sucralfate may decrease the excretion rate of Risperidone which could result in a higher serum level.	PK	Sucralfate:(NA)-Risperidone:(NA)	Sucralfate:(NA)-Risperidone:(hyperprolactinemia)
Dyphylline-Risperidone	Risperidone	0.789889	Dyphylline may decrease the excretion rate of Risperidone which could result in a higher serum level.	PK	Dyphylline:(NA)-Risperidone:(NA)	Dyphylline:(NA)-Risperidone:(hyperprolactinemia)
Risperidone-Tiludronic acid	Risperidone	0.789889	Risperidone may decrease the excretion rate of Tiludronic acid which could result in a higher serum level.	PK	Risperidone:(NA)-Tiludronic acid:(NA)	Risperidone:(hyperprolactinemia)-Tiludronic acid:(NA)
Bupivacaine-Phenylephrine	Bupivacaine	0.789874	The metabolism of Phenylephrine can be increased when combined with Bupivacaine.	PK	Bupivacaine:(NA)-Phenylephrine:(NA)	Bupivacaine:(uterine fibroid;uterus prolapse;uterus disease)-Phenylephrine:(NA)
Dronabinol-Oxaprozin	Dronabinol	0.78986	The risk or severity of Tachycardia can be increased when Dronabinol is combined with Oxaprozin.	Side Effect	Dronabinol:(NA)-Oxaprozin:(NA)	Dronabinol:(pregnancy loss)-Oxaprozin:(NA)
Isradipine-Oxycodone	Oxycodone	0.789831	Isradipine may decrease the excretion rate of Oxycodone which could result in a higher serum level.	PK	Isradipine:(NA)-Oxycodone:(NA)	Isradipine:(NA)-Oxycodone:(pregnancy loss)
Labetalol-Nalbuphine	Labetalol	0.789796	Labetalol may decrease the excretion rate of Nalbuphine which could result in a higher serum level.	PK	Labetalol:(NA)-Nalbuphine:(NA)	Labetalol:(preeclampsia)-Nalbuphine:(NA)
Warfarin-Nalbuphine	Warfarin	0.789796	The serum concentration of Warfarin can be increased when it is combined with Nalbuphine.	PK	Warfarin:(NA)-Nalbuphine:(NA)	Warfarin:(pregnancy loss)-Nalbuphine:(NA)
Levobupivacaine-Ponatinib	Levobupivacaine	0.789789	The metabolism of Ponatinib can be decreased when combined with Levobupivacaine.	PK	Levobupivacaine:(NA)-Ponatinib:(NA)	Levobupivacaine:(preeclampsia)-Ponatinib:(NA)
Rosiglitazone-Epirubicin	Rosiglitazone	0.789788	Rosiglitazone may decrease the excretion rate of Epirubicin which could result in a higher serum level.	PK	Rosiglitazone:(pcos)-Epirubicin:(NA)	Rosiglitazone:(NA)-Epirubicin:(NA)
Orciprenaline-Isosorbide mononitrate	Isosorbide mononitrate	0.789754	Isosorbide mononitrate may increase the vasodilatory activities of Orciprenaline.	Drug activity	Orciprenaline:(NA)-Isosorbide mononitrate:(NA)	Orciprenaline:(NA)-Isosorbide mononitrate:(pregnancy loss)
Follitropin-Nadolol	Follitropin	0.789713	The risk or severity of adverse effects can be increased when Nadolol is combined with Follitropin.	Side Effect	Follitropin:(endometriosis;cos;infertility)-Nadolol:(NA)	Follitropin:(fertility disorders;assisted reproduction;assisted reproductive technology;assisted reproductive;uterus disease;fertility issues;infertility, female;subfertility;anovulation;controlled ovarian stimulation;endometrial diseases;endometrial receptivity;ovarian stimulation;ovulation, absent;pcos;reproductive sterility;reproductive techniques)-Nadolol:(NA)
Prilocaine-Quinidine	Prilocaine	0.789687	The risk or severity of methemoglobinemia can be increased when Quinidine is combined with Prilocaine.	Side Effect	Prilocaine:(NA)-Quinidine:(NA)	Prilocaine:(contraception;uterus disease)-Quinidine:(NA)
Desogestrel-Dichlorobenzyl alcohol	Desogestrel	0.789641	The metabolism of Desogestrel can be increased when combined with Dichlorobenzyl alcohol.	PK	Desogestrel:(endometriosis;pcos;contraceptives;turner syndrome)-Dichlorobenzyl alcohol:(NA)	Desogestrel:(dysmenorrhea;fertility issues;ovarian stimulation)-Dichlorobenzyl alcohol:(NA)
Bupivacaine-Ramelteon	Bupivacaine	0.789619	The metabolism of Ramelteon can be decreased when combined with Bupivacaine.	PK	Bupivacaine:(NA)-Ramelteon:(NA)	Bupivacaine:(uterine fibroid;uterus prolapse;uterus disease)-Ramelteon:(NA)
Tripelennamine-Fentanyl	Fentanyl	0.789603	The risk or severity of adverse effects can be increased when Tripelennamine is combined with Fentanyl.	Side Effect	Tripelennamine:(NA)-Fentanyl:(endometriosis;oocyte retrieval)	Tripelennamine:(NA)-Fentanyl:(uterus disease;fertility issues)
Practolol-Triptorelin	Triptorelin	0.789598	The therapeutic efficacy of Triptorelin can be increased when used in combination with Practolol.	PD	Practolol:(NA)-Triptorelin:(endometriosis;pcos;cos)	Practolol:(NA)-Triptorelin:(assisted reproduction;assisted reproductive technology;assisted reproductive;uterus disease;fertility issues;infertility, female;controlled ovarian stimulation;endometriosis;ovarian stimulation;pcos;reproductive sterility)
Diethylstilbestrol-Quetiapine	Diethylstilbestrol	0.789481	The serum concentration of Quetiapine can be increased when it is combined with Diethylstilbestrol.	PK	Diethylstilbestrol:(contraceptives)-Quetiapine:(NA)	Diethylstilbestrol:(NA)-Quetiapine:(NA)
Furosemide-Esketamine	Furosemide	0.789405	Furosemide may increase the excretion rate of Esketamine which could result in a lower serum level and potentially a reduction in efficacy.	PK	Furosemide:(NA)-Esketamine:(NA)	Furosemide:(preeclampsia)-Esketamine:(NA)
Acarbose-Bupivacaine	Acarbose-Bupivacaine	0.789391	Acarbose may decrease the excretion rate of Bupivacaine which could result in a higher serum level.	PK	Acarbose:(NA)-Bupivacaine:(NA)	Acarbose:(pcos)-Bupivacaine:(uterine fibroid;uterus prolapse;uterus disease)
Fentanyl-Prednisolone	Fentanyl-Prednisolone	0.789324	The metabolism of Fentanyl can be increased when combined with Prednisolone.	PK	Fentanyl:(endometriosis;oocyte retrieval)-Prednisolone:(NA)	Fentanyl:(uterus disease;fertility issues)-Prednisolone:(fertility issues;infertility, female;pcos)
Betamethasone-Corifollitropin alfa	Corifollitropin alfa	0.789312	The risk or severity of myopathy, rhabdomyolysis, and myoglobinuria can be increased when Betamethasone is combined with Corifollitropin alfa.	Side Effect	Betamethasone:(NA)-Corifollitropin alfa:(cos)	Betamethasone:(NA)-Corifollitropin alfa:(uterus disease;fertility issues;infertility, female;controlled ovarian stimulation;endometrial diseases;endometrial receptivity;ovarian stimulation;pcos;reproductive sterility)
Maprotiline-Clindamycin	Clindamycin	0.789269	Maprotiline may increase the neurotoxic activities of Clindamycin.	Drug activity	Maprotiline:(NA)-Clindamycin:(NA)	Maprotiline:(NA)-Clindamycin:(uterine bleeding;uterus disease;pregnancy loss)
Esmolol-Sitagliptin	Sitagliptin	0.789237	The therapeutic efficacy of Esmolol can be increased when used in combination with Sitagliptin.	PD	Esmolol:(NA)-Sitagliptin:(NA)	Esmolol:(NA)-Sitagliptin:(pcos)
Risperidone-Chromic chloride	Risperidone	0.789226	The therapeutic efficacy of Chromic chloride can be decreased when used in combination with Risperidone.	PD	Risperidone:(NA)-Chromic chloride:(NA)	Risperidone:(hyperprolactinemia)-Chromic chloride:(NA)
Clorazepic acid-Dexamethasone	Dexamethasone	0.789199	Clorazepic acid may decrease the excretion rate of Dexamethasone which could result in a higher serum level.	PK	Clorazepic acid:(NA)-Dexamethasone:(pcos)	Clorazepic acid:(NA)-Dexamethasone:(fertility issues)
Vinblastine-Levobupivacaine	Levobupivacaine	0.789172	The risk or severity of adverse effects can be increased when Vinblastine is combined with Levobupivacaine.	Side Effect	Vinblastine:(NA)-Levobupivacaine:(NA)	Vinblastine:(NA)-Levobupivacaine:(preeclampsia)
Estradiol-Digitoxin	Estradiol	0.789128	The metabolism of Estradiol can be increased when combined with Digitoxin.	PK	Estradiol:(endometriosis;poi;pcos;contraceptives;turner syndrome)-Digitoxin:(NA)	Estradiol:(contraception;uterine bleeding;uterus disease;fertility issues;hormone replacement therapy;reproductive system disorder;pregnancy loss)-Digitoxin:(NA)
Nifedipine-Chenodeoxycholic acid	Nifedipine	0.789101	Chenodeoxycholic acid may decrease the excretion rate of Nifedipine which could result in a higher serum level.	PK	Nifedipine:(NA)-Chenodeoxycholic acid:(NA)	Nifedipine:(preeclampsia)-Chenodeoxycholic acid:(NA)
Meperidine-Orciprenaline	Meperidine	0.789069	Meperidine may decrease the excretion rate of Orciprenaline which could result in a higher serum level.	PK	Meperidine:(NA)-Orciprenaline:(NA)	Meperidine:(fertility issues)-Orciprenaline:(NA)
Bupivacaine-Testosterone cypionate	Bupivacaine	0.788989	The risk or severity of adverse effects can be increased when Bupivacaine is combined with Testosterone cypionate.	Side Effect	Bupivacaine:(NA)-Testosterone cypionate:(NA)	Bupivacaine:(uterine fibroid;uterus prolapse;uterus disease)-Testosterone cypionate:(NA)
Nalbuphine-Nifedipine	Nifedipine	0.788967	Nalbuphine may decrease the excretion rate of Nifedipine which could result in a higher serum level.	PK	Nalbuphine:(NA)-Nifedipine:(NA)	Nalbuphine:(NA)-Nifedipine:(preeclampsia)
Leuprolide-Hydrocortisone	Leuprolide	0.788957	Leuprolide may decrease the excretion rate of Hydrocortisone which could result in a higher serum level.	PK	Leuprolide:(endometriosis;pcos;cos)-Hydrocortisone:(NA)	Leuprolide:(uterine fibroid;amenorrhea;assisted reproductive technology;assisted reproductive;contraception;fertility issues;endometriosis;ovarian stimulation;pcos;pregnancy loss)-Hydrocortisone:(NA)
Hydrocortisone-Methyldopa	Methyldopa	0.788957	Hydrocortisone may decrease the excretion rate of Methyldopa which could result in a higher serum level.	PK	Hydrocortisone:(NA)-Methyldopa:(NA)	Hydrocortisone:(NA)-Methyldopa:(preeclampsia)
Hydrocortisone-Isotretinoin	Isotretinoin	0.788957	Hydrocortisone may decrease the excretion rate of Isotretinoin which could result in a higher serum level.	PK	Hydrocortisone:(NA)-Isotretinoin:(NA)	Hydrocortisone:(NA)-Isotretinoin:(pcos)
Morphine-Docetaxel	Morphine	0.788939	The metabolism of Docetaxel can be decreased when combined with Morphine.	PK	Morphine:(endometriosis)-Docetaxel:(NA)	Morphine:(NA)-Docetaxel:(NA)
Levorphanol-Nifedipine	Nifedipine	0.788917	Levorphanol may increase the central nervous system depressant (CNS depressant) activities of Nifedipine.	Drug activity	Levorphanol:(NA)-Nifedipine:(NA)	Levorphanol:(NA)-Nifedipine:(preeclampsia)
Hyoscyamine-Enalapril	Enalapril	0.78887	Enalapril may decrease the antihypertensive activities of Hyoscyamine.	Drug activity	Hyoscyamine:(NA)-Enalapril:(NA)	Hyoscyamine:(NA)-Enalapril:(preeclampsia)
Goserelin-Estradiol benzoate	Goserelin	0.788824	Goserelin may decrease the excretion rate of Estradiol benzoate which could result in a higher serum level.	PK	Goserelin:(endometriosis)-Estradiol benzoate:(NA)	Goserelin:(uterine fibroid;uterine bleeding;uterus disease)-Estradiol benzoate:(NA)
Aminoglutethimide-Estradiol acetate	Estradiol acetate	0.788734	The metabolism of Estradiol acetate can be increased when combined with Aminoglutethimide.	PK	Aminoglutethimide:(NA)-Estradiol acetate:(NA)	Aminoglutethimide:(NA)-Estradiol acetate:(pcos)
Capreomycin-Risperidone	Risperidone	0.788676	Capreomycin may increase the neurotoxic activities of Risperidone.	Drug activity	Capreomycin:(NA)-Risperidone:(NA)	Capreomycin:(NA)-Risperidone:(hyperprolactinemia)
Topiramate-Rivastigmine	Topiramate	0.788613	Topiramate may decrease the excretion rate of Rivastigmine which could result in a higher serum level.	PK	Topiramate:(NA)-Rivastigmine:(NA)	Topiramate:(pcos)-Rivastigmine:(NA)
Morphine-Lorpiprazole	Morphine	0.78858	The risk or severity of adverse effects can be increased when Morphine is combined with Lorpiprazole.	Side Effect	Morphine:(endometriosis)-Lorpiprazole:(NA)	Morphine:(NA)-Lorpiprazole:(NA)
Etomidate-Rivastigmine	Etomidate	0.788499	Etomidate may decrease the excretion rate of Rivastigmine which could result in a higher serum level.	PK	Etomidate:(NA)-Rivastigmine:(NA)	Etomidate:(pregnancy loss)-Rivastigmine:(NA)
Nifedipine-Levonordefrin	Nifedipine	0.788494	Nifedipine may increase the hypotensive activities of Levonordefrin.	Drug activity	Nifedipine:(NA)-Levonordefrin:(NA)	Nifedipine:(preeclampsia)-Levonordefrin:(NA)
Pralidoxime-Escitalopram	Escitalopram	0.788481	The therapeutic efficacy of Escitalopram can be decreased when used in combination with Pralidoxime.	PD	Pralidoxime:(NA)-Escitalopram:(NA)	Pralidoxime:(NA)-Escitalopram:(pcos)
Betamethasone-Triptorelin	Triptorelin	0.788478	The metabolism of Triptorelin can be increased when combined with Betamethasone.	PK	Betamethasone:(NA)-Triptorelin:(endometriosis;pcos;cos)	Betamethasone:(NA)-Triptorelin:(assisted reproduction;assisted reproductive technology;assisted reproductive;uterus disease;fertility issues;infertility, female;controlled ovarian stimulation;endometriosis;ovarian stimulation;pcos;reproductive sterility)
Triamcinolone-Triptorelin	Triptorelin	0.788382	The metabolism of Triptorelin can be increased when combined with Triamcinolone.	PK	Triamcinolone:(NA)-Triptorelin:(endometriosis;pcos;cos)	Triamcinolone:(NA)-Triptorelin:(assisted reproduction;assisted reproductive technology;assisted reproductive;uterus disease;fertility issues;infertility, female;controlled ovarian stimulation;endometriosis;ovarian stimulation;pcos;reproductive sterility)
Codeine-Ginkgo biloba	Codeine	0.788353	The metabolism of Codeine can be decreased when combined with Ginkgo biloba.	PK	Codeine:(oocyte retrieval)-Ginkgo biloba:(NA)	Codeine:(NA)-Ginkgo biloba:(NA)
Medroxyprogesterone acetate-Ofloxacin	Medroxyprogesterone acetate	0.788345	Medroxyprogesterone acetate may decrease the excretion rate of Ofloxacin which could result in a higher serum level.	PK	Medroxyprogesterone acetate:(endometriosis;poi;pcos;contraceptives;turner syndrome)-Ofloxacin:(NA)	Medroxyprogesterone acetate:(contraception;fertility issues;anovulation;endometrial diseases;endometriosis;ovarian stimulation;ovulation disorder;pcos)-Ofloxacin:(NA)
Cabergoline-Hydrocortisone cypionate	Cabergoline	0.78832	The metabolism of Cabergoline can be increased when combined with Hydrocortisone cypionate.	PK	Cabergoline:(NA)-Hydrocortisone cypionate:(NA)	Cabergoline:(fertility issues;infertility, female)-Hydrocortisone cypionate:(NA)
Hyoscyamine-Ketorolac	Ketorolac	0.788298	The risk or severity of hypertension can be increased when Hyoscyamine is combined with Ketorolac.	Side Effect	Hyoscyamine:(NA)-Ketorolac:(NA)	Hyoscyamine:(NA)-Ketorolac:(contraception;uterine bleeding)
Ziprasidone-Prednisone	Prednisone	0.78828	The metabolism of Ziprasidone can be increased when combined with Prednisone.	PK	Ziprasidone:(NA)-Prednisone:(NA)	Ziprasidone:(NA)-Prednisone:(recurrent pregnancy loss;pregnancy loss)
Duloxetine-Hydrocortisone cypionate	Duloxetine	0.788273	The metabolism of Duloxetine can be increased when combined with Hydrocortisone cypionate.	PK	Duloxetine:(endometriosis)-Hydrocortisone cypionate:(NA)	Duloxetine:(NA)-Hydrocortisone cypionate:(NA)
Meperidine-Neostigmine	Meperidine	0.788263	Meperidine may decrease the excretion rate of Neostigmine which could result in a higher serum level.	PK	Meperidine:(NA)-Neostigmine:(NA)	Meperidine:(fertility issues)-Neostigmine:(NA)
Medroxyprogesterone acetate-Risperidone	Medroxyprogesterone acetate-Risperidone	0.788239	The therapeutic efficacy of Risperidone can be decreased when used in combination with Medroxyprogesterone acetate.	PD	Medroxyprogesterone acetate:(endometriosis;poi;pcos;contraceptives;turner syndrome)-Risperidone:(NA)	Medroxyprogesterone acetate:(contraception;fertility issues;anovulation;endometrial diseases;endometriosis;ovarian stimulation;ovulation disorder;pcos)-Risperidone:(hyperprolactinemia)
Mefenamic acid-Rifampicin	Rifampicin	0.788168	The metabolism of Rifampicin can be increased when combined with Mefenamic acid.	PK	Mefenamic acid:(NA)-Rifampicin:(NA)	Mefenamic acid:(NA)-Rifampicin:(contraception)
Cabergoline-Oxandrolone	Cabergoline-Oxandrolone	0.788121	Cabergoline may increase the hypoglycemic activities of Oxandrolone.	Drug activity	Cabergoline:(NA)-Oxandrolone:(turner syndrome)	Cabergoline:(fertility issues;infertility, female)-Oxandrolone:(NA)
Methadone-Orciprenaline	Methadone	0.788072	The risk or severity of QTc prolongation can be increased when Orciprenaline is combined with Methadone.	Side Effect	Methadone:(endometriosis)-Orciprenaline:(NA)	Methadone:(NA)-Orciprenaline:(NA)
Leuprolide-Tretinoin	Leuprolide	0.788042	The risk or severity of myopathy, rhabdomyolysis, and myoglobinuria can be increased when Leuprolide is combined with Tretinoin.	Side Effect	Leuprolide:(endometriosis;pcos;cos)-Tretinoin:(NA)	Leuprolide:(uterine fibroid;amenorrhea;assisted reproductive technology;assisted reproductive;contraception;fertility issues;endometriosis;ovarian stimulation;pcos;pregnancy loss)-Tretinoin:(NA)
Isosorbide mononitrate-Esketamine	Isosorbide mononitrate	0.788039	Isosorbide mononitrate may increase the vasodilatory activities of Esketamine.	Drug activity	Isosorbide mononitrate:(NA)-Esketamine:(NA)	Isosorbide mononitrate:(pregnancy loss)-Esketamine:(NA)
Terbinafine-Triptorelin	Triptorelin	0.78803	The risk or severity of QTc prolongation can be increased when Terbinafine is combined with Triptorelin.	Side Effect	Terbinafine:(NA)-Triptorelin:(endometriosis;pcos;cos)	Terbinafine:(NA)-Triptorelin:(assisted reproduction;assisted reproductive technology;assisted reproductive;uterus disease;fertility issues;infertility, female;controlled ovarian stimulation;endometriosis;ovarian stimulation;pcos;reproductive sterility)
Epirubicin-Midazolam	Midazolam	0.787999	The serum concentration of Epirubicin can be increased when it is combined with Midazolam.	PK	Epirubicin:(NA)-Midazolam:(oocyte retrieval)	Epirubicin:(NA)-Midazolam:(fertility issues;pregnancy loss)
Prednisone-Trimipramine	Prednisone	0.787974	Prednisone may decrease the excretion rate of Trimipramine which could result in a higher serum level.	PK	Prednisone:(NA)-Trimipramine:(NA)	Prednisone:(recurrent pregnancy loss;pregnancy loss)-Trimipramine:(NA)
Epirubicin-Drospirenone	Drospirenone	0.787963	Drospirenone may increase the immunosuppressive activities of Epirubicin.	Drug activity	Epirubicin:(NA)-Drospirenone:(pcos;contraceptives)	Epirubicin:(NA)-Drospirenone:(dysmenorrhea;contraception;endometriosis;pcos)
Testosterone-Dextroamphetamine	Testosterone	0.787874	The metabolism of Testosterone can be decreased when combined with Dextroamphetamine.	PK	Testosterone:(NA)-Dextroamphetamine:(NA)	Testosterone:(fertility issues;infertility, female)-Dextroamphetamine:(NA)
Risperidone-Naloxone	Risperidone	0.787868	The metabolism of Naloxone can be decreased when combined with Risperidone.	PK	Risperidone:(NA)-Naloxone:(NA)	Risperidone:(hyperprolactinemia)-Naloxone:(NA)
Levobupivacaine-Encorafenib	Levobupivacaine	0.787861	The metabolism of Encorafenib can be decreased when combined with Levobupivacaine.	PK	Levobupivacaine:(NA)-Encorafenib:(NA)	Levobupivacaine:(preeclampsia)-Encorafenib:(NA)
Risperidone-Quinethazone	Risperidone	0.787853	The risk or severity of hypotension can be increased when Quinethazone is combined with Risperidone.	Side Effect	Risperidone:(NA)-Quinethazone:(NA)	Risperidone:(hyperprolactinemia)-Quinethazone:(NA)
Bupivacaine-Bromotheophylline	Bupivacaine	0.78785	The risk or severity of adverse effects can be increased when Bupivacaine is combined with Bromotheophylline.	Side Effect	Bupivacaine:(NA)-Bromotheophylline:(NA)	Bupivacaine:(uterine fibroid;uterus prolapse;uterus disease)-Bromotheophylline:(NA)
Acetaminophen-Diphenhydramine	Acetaminophen	0.787822	Diphenhydramine may increase the hepatotoxic activities of Acetaminophen.	Drug activity	Acetaminophen:(endometriosis;oocyte retrieval)-Diphenhydramine:(NA)	Acetaminophen:(uterine fibroid;dysmenorrhea;preeclampsia;uterus disease;fertility issues;infertility, female;pregnancy loss)-Diphenhydramine:(NA)
Tramadol-Hydrocortisone cypionate	Tramadol	0.787725	The metabolism of Tramadol can be increased when combined with Hydrocortisone cypionate.	PK	Tramadol:(NA)-Hydrocortisone cypionate:(NA)	Tramadol:(dysmenorrhea)-Hydrocortisone cypionate:(NA)
Topiramate-Betamethasone	Topiramate	0.787625	The metabolism of Betamethasone can be increased when combined with Topiramate.	PK	Topiramate:(NA)-Betamethasone:(NA)	Topiramate:(pcos)-Betamethasone:(NA)
Escitalopram-Dichlorobenzyl alcohol	Escitalopram	0.787598	The serum concentration of Escitalopram can be increased when it is combined with Dichlorobenzyl alcohol.	PK	Escitalopram:(NA)-Dichlorobenzyl alcohol:(NA)	Escitalopram:(pcos)-Dichlorobenzyl alcohol:(NA)
Betamethasone-Inositol	Inositol	0.787582	The risk or severity of myopathy, rhabdomyolysis, and myoglobinuria can be increased when Betamethasone is combined with Inositol.	Side Effect	Betamethasone:(NA)-Inositol:(pcos;infertility)	Betamethasone:(NA)-Inositol:(assisted reproduction;assisted reproductive technology;assisted reproductive;infertility, female;pcos;reproductive sterility)
Clemastine-Medroxyprogesterone acetate	Medroxyprogesterone acetate	0.787402	The metabolism of Medroxyprogesterone acetate can be decreased when combined with Clemastine.	PK	Clemastine:(NA)-Medroxyprogesterone acetate:(endometriosis;poi;pcos;contraceptives;turner syndrome)	Clemastine:(NA)-Medroxyprogesterone acetate:(contraception;fertility issues;anovulation;endometrial diseases;endometriosis;ovarian stimulation;ovulation disorder;pcos)
Milnacipran-Triptorelin	Triptorelin	0.787394	The risk or severity of QTc prolongation can be increased when Milnacipran is combined with Triptorelin.	Side Effect	Milnacipran:(NA)-Triptorelin:(endometriosis;pcos;cos)	Milnacipran:(NA)-Triptorelin:(assisted reproduction;assisted reproductive technology;assisted reproductive;uterus disease;fertility issues;infertility, female;controlled ovarian stimulation;endometriosis;ovarian stimulation;pcos;reproductive sterility)
Epirubicin-Meperidine	Meperidine	0.787393	The metabolism of Epirubicin can be increased when combined with Meperidine.	PK	Epirubicin:(NA)-Meperidine:(NA)	Epirubicin:(NA)-Meperidine:(fertility issues)
Lidocaine-Esomeprazole	Lidocaine	0.787298	The metabolism of Lidocaine can be increased when combined with Esomeprazole.	PK	Lidocaine:(oocyte retrieval)-Esomeprazole:(NA)	Lidocaine:(uterine fibroid;uterus prolapse;preeclampsia;contraception;uterus disease;fertility issues;infertility, female;infertility of tubal origin;pregnancy loss)-Esomeprazole:(NA)
Testosterone-Rivastigmine	Testosterone	0.787257	Testosterone may decrease the excretion rate of Rivastigmine which could result in a higher serum level.	PK	Testosterone:(NA)-Rivastigmine:(NA)	Testosterone:(fertility issues;infertility, female)-Rivastigmine:(NA)
Paroxetine-Corifollitropin alfa	Corifollitropin alfa	0.787233	Paroxetine may decrease the excretion rate of Corifollitropin alfa which could result in a higher serum level.	PK	Paroxetine:(NA)-Corifollitropin alfa:(cos)	Paroxetine:(NA)-Corifollitropin alfa:(uterus disease;fertility issues;infertility, female;controlled ovarian stimulation;endometrial diseases;endometrial receptivity;ovarian stimulation;pcos;reproductive sterility)
Talbutal-Labetalol	Labetalol	0.787213	The risk or severity of sedation can be increased when Labetalol is combined with Talbutal.	Side Effect	Talbutal:(NA)-Labetalol:(NA)	Talbutal:(NA)-Labetalol:(preeclampsia)
Estradiol-Dextroamphetamine	Estradiol	0.787103	The metabolism of Dextroamphetamine can be decreased when combined with Estradiol.	PK	Estradiol:(endometriosis;poi;pcos;contraceptives;turner syndrome)-Dextroamphetamine:(NA)	Estradiol:(contraception;uterine bleeding;uterus disease;fertility issues;hormone replacement therapy;reproductive system disorder;pregnancy loss)-Dextroamphetamine:(NA)
Flutamide-Esketamine	Flutamide	0.787031	Flutamide may decrease the excretion rate of Esketamine which could result in a higher serum level.	PK	Flutamide:(pcos)-Esketamine:(NA)	Flutamide:(NA)-Esketamine:(NA)
Alitretinoin-Mifepristone	Mifepristone	0.78703	The therapeutic efficacy of Mifepristone can be decreased when used in combination with Alitretinoin.	PD	Alitretinoin:(NA)-Mifepristone:(endometriosis;contraceptives)	Alitretinoin:(NA)-Mifepristone:(uterine fibroid;contraception;pregnancy loss)
Medroxyprogesterone acetate-Spirapril	Medroxyprogesterone acetate	0.786933	Medroxyprogesterone acetate may decrease the excretion rate of Spirapril which could result in a higher serum level.	PK	Medroxyprogesterone acetate:(endometriosis;poi;pcos;contraceptives;turner syndrome)-Spirapril:(NA)	Medroxyprogesterone acetate:(contraception;fertility issues;anovulation;endometrial diseases;endometriosis;ovarian stimulation;ovulation disorder;pcos)-Spirapril:(NA)
Epirubicin-Isoniazid	Isoniazid	0.786902	The metabolism of Isoniazid can be decreased when combined with Epirubicin.	PK	Epirubicin:(NA)-Isoniazid:(NA)	Epirubicin:(NA)-Isoniazid:(contraceptive, complications, intrauterine, mechanical;fertility issues;infertility, female;pregnancy loss)
Astemizole-Levobupivacaine	Levobupivacaine	0.78683	The metabolism of Levobupivacaine can be decreased when combined with Astemizole.	PK	Astemizole:(NA)-Levobupivacaine:(NA)	Astemizole:(NA)-Levobupivacaine:(preeclampsia)
Azithromycin-Levobetaxolol	Azithromycin	0.786824	The risk or severity of QTc prolongation can be increased when Azithromycin is combined with Levobetaxolol.	Side Effect	Azithromycin:(NA)-Levobetaxolol:(NA)	Azithromycin:(preeclampsia;uterus disease)-Levobetaxolol:(NA)
Topiramate-Ofloxacin	Topiramate	0.786795	Topiramate may decrease the excretion rate of Ofloxacin which could result in a higher serum level.	PK	Topiramate:(NA)-Ofloxacin:(NA)	Topiramate:(pcos)-Ofloxacin:(NA)
Codeine-Chlorcyclizine	Codeine	0.786744	The risk or severity of adverse effects can be increased when Codeine is combined with Chlorcyclizine.	Side Effect	Codeine:(oocyte retrieval)-Chlorcyclizine:(NA)	Codeine:(NA)-Chlorcyclizine:(NA)
Epirubicin-Rifampicin	Rifampicin	0.786691	The metabolism of Rifampicin can be decreased when combined with Epirubicin.	PK	Epirubicin:(NA)-Rifampicin:(NA)	Epirubicin:(NA)-Rifampicin:(contraception)
Nafarelin-Tretinoin	Nafarelin	0.786688	The risk or severity of myopathy, rhabdomyolysis, and myoglobinuria can be increased when Nafarelin is combined with Tretinoin.	Side Effect	Nafarelin:(endometriosis;cos)-Tretinoin:(NA)	Nafarelin:(NA)-Tretinoin:(NA)
Insulin aspart-Estradiol acetate	Estradiol acetate	0.786682	The therapeutic efficacy of Insulin aspart can be decreased when used in combination with Estradiol acetate.	PD	Insulin aspart:(NA)-Estradiol acetate:(NA)	Insulin aspart:(NA)-Estradiol acetate:(pcos)
Betamethasone-Amoxicillin	Amoxicillin	0.786619	The risk or severity of myopathy, rhabdomyolysis, and myoglobinuria can be increased when Betamethasone is combined with Amoxicillin.	Side Effect	Betamethasone:(NA)-Amoxicillin:(NA)	Betamethasone:(NA)-Amoxicillin:(uterus disease)
Insulin detemir-Estradiol acetate	Estradiol acetate	0.786597	The therapeutic efficacy of Insulin detemir can be decreased when used in combination with Estradiol acetate.	PD	Insulin detemir:(NA)-Estradiol acetate:(NA)	Insulin detemir:(NA)-Estradiol acetate:(pcos)
Hyoscyamine-Piroxicam	Piroxicam	0.786515	The risk or severity of hypertension can be increased when Hyoscyamine is combined with Piroxicam.	Side Effect	Hyoscyamine:(NA)-Piroxicam:(NA)	Hyoscyamine:(NA)-Piroxicam:(dysmenorrhea)
Etonogestrel-Nomegestrol	Etonogestrel-Nomegestrol	0.786464	Nomegestrol may decrease the excretion rate of Etonogestrel which could result in a higher serum level.	PK	Etonogestrel:(endometriosis;contraceptives)-Nomegestrol:(endometriosis)	Etonogestrel:(contraceptive usage;contraception;uterine bleeding;uterus disease;endometriosis;pcos;pregnancy loss)-Nomegestrol:(contraception;uterine bleeding)
Nicergoline-Levobupivacaine	Levobupivacaine	0.786403	Nicergoline may increase the hypotensive activities of Levobupivacaine.	Drug activity	Nicergoline:(NA)-Levobupivacaine:(NA)	Nicergoline:(NA)-Levobupivacaine:(preeclampsia)
Ibuprofen-Deslanoside	Ibuprofen	0.786276	Deslanoside may increase the arrhythmogenic activities of Ibuprofen.	Drug activity	Ibuprofen:(endometriosis)-Deslanoside:(NA)	Ibuprofen:(uterine fibroid;preeclampsia;uterus disease;pregnancy loss)-Deslanoside:(NA)
Acetaminophen-Epirubicin	Acetaminophen	0.786197	The metabolism of Acetaminophen can be increased when combined with Epirubicin.	PK	Acetaminophen:(endometriosis;oocyte retrieval)-Epirubicin:(NA)	Acetaminophen:(uterine fibroid;dysmenorrhea;preeclampsia;uterus disease;fertility issues;infertility, female;pregnancy loss)-Epirubicin:(NA)
Estradiol-Everolimus	Estradiol	0.786104	The metabolism of Everolimus can be decreased when combined with Estradiol.	PK	Estradiol:(endometriosis;poi;pcos;contraceptives;turner syndrome)-Everolimus:(NA)	Estradiol:(contraception;uterine bleeding;uterus disease;fertility issues;hormone replacement therapy;reproductive system disorder;pregnancy loss)-Everolimus:(NA)
Bupivacaine-Propantheline	Bupivacaine	0.786098	Bupivacaine may decrease the excretion rate of Propantheline which could result in a higher serum level.	PK	Bupivacaine:(NA)-Propantheline:(NA)	Bupivacaine:(uterine fibroid;uterus prolapse;uterus disease)-Propantheline:(NA)
Acetyldigitoxin-Ibuprofen	Ibuprofen	0.786032	The serum concentration of Acetyldigitoxin can be decreased when it is combined with Ibuprofen.	PK	Acetyldigitoxin:(NA)-Ibuprofen:(endometriosis)	Acetyldigitoxin:(NA)-Ibuprofen:(uterine fibroid;preeclampsia;uterus disease;pregnancy loss)
Norethisterone-Ipecac	Norethisterone	0.785999	The metabolism of Ipecac can be decreased when combined with Norethisterone.	PK	Norethisterone:(endometriosis;pcos;contraceptives;turner syndrome)-Ipecac:(NA)	Norethisterone:(contraception;uterine bleeding;uterus disease;endometriosis)-Ipecac:(NA)
Norethisterone-Sibutramine	Norethisterone	0.78595	The metabolism of Norethisterone can be decreased when combined with Sibutramine.	PK	Norethisterone:(endometriosis;pcos;contraceptives;turner syndrome)-Sibutramine:(NA)	Norethisterone:(contraception;uterine bleeding;uterus disease;endometriosis)-Sibutramine:(NA)
Codeine-Ebastine	Codeine	0.785878	Ebastine may decrease the excretion rate of Codeine which could result in a higher serum level.	PK	Codeine:(oocyte retrieval)-Ebastine:(NA)	Codeine:(NA)-Ebastine:(NA)
Levobupivacaine-Nilotinib	Levobupivacaine	0.785797	The metabolism of Nilotinib can be decreased when combined with Levobupivacaine.	PK	Levobupivacaine:(NA)-Nilotinib:(NA)	Levobupivacaine:(preeclampsia)-Nilotinib:(NA)
Furosemide-Levobetaxolol	Furosemide	0.785736	Furosemide may increase the hypotensive activities of Levobetaxolol.	Drug activity	Furosemide:(NA)-Levobetaxolol:(NA)	Furosemide:(preeclampsia)-Levobetaxolol:(NA)
Medroxyprogesterone acetate-Moexipril	Medroxyprogesterone acetate	0.785734	Medroxyprogesterone acetate may increase the hyperkalemic activities of Moexipril.	Drug activity	Medroxyprogesterone acetate:(endometriosis;poi;pcos;contraceptives;turner syndrome)-Moexipril:(NA)	Medroxyprogesterone acetate:(contraception;fertility issues;anovulation;endometrial diseases;endometriosis;ovarian stimulation;ovulation disorder;pcos)-Moexipril:(NA)
Oseltamivir-Risperidone	Risperidone	0.785606	Oseltamivir may decrease the excretion rate of Risperidone which could result in a higher serum level.	PK	Oseltamivir:(NA)-Risperidone:(NA)	Oseltamivir:(NA)-Risperidone:(hyperprolactinemia)
Morphine-Tetryzoline	Morphine	0.785579	Tetryzoline may increase the central nervous system depressant (CNS depressant) activities of Morphine.	Drug activity	Morphine:(endometriosis)-Tetryzoline:(NA)	Morphine:(NA)-Tetryzoline:(NA)
Esmolol-Metformin	Metformin	0.78556	The therapeutic efficacy of Esmolol can be increased when used in combination with Metformin.	PD	Esmolol:(NA)-Metformin:(pcos)	Esmolol:(NA)-Metformin:(preeclampsia;fertility issues;infertility, female;reproductive system disorder;anovulation;endometrial diseases;ovulation, absent;pcos;reproductive disorder)
Diazepam-Prednisolone	Diazepam-Prednisolone	0.785554	The metabolism of Diazepam can be increased when combined with Prednisolone.	PK	Diazepam:(NA)-Prednisolone:(NA)	Diazepam:(fertility issues)-Prednisolone:(fertility issues;infertility, female;pcos)
Estradiol-Vinflunine	Estradiol	0.785412	The metabolism of Estradiol can be increased when combined with Vinflunine.	PK	Estradiol:(endometriosis;poi;pcos;contraceptives;turner syndrome)-Vinflunine:(NA)	Estradiol:(contraception;uterine bleeding;uterus disease;fertility issues;hormone replacement therapy;reproductive system disorder;pregnancy loss)-Vinflunine:(NA)
Metformin-Dextroamphetamine	Metformin	0.785376	The metabolism of Dextroamphetamine can be decreased when combined with Metformin.	PK	Metformin:(pcos)-Dextroamphetamine:(NA)	Metformin:(preeclampsia;fertility issues;infertility, female;reproductive system disorder;anovulation;endometrial diseases;ovulation, absent;pcos;reproductive disorder)-Dextroamphetamine:(NA)
Bupivacaine-Testosterone enanthate	Bupivacaine	0.785374	The risk or severity of adverse effects can be increased when Bupivacaine is combined with Testosterone enanthate.	Side Effect	Bupivacaine:(NA)-Testosterone enanthate:(NA)	Bupivacaine:(uterine fibroid;uterus prolapse;uterus disease)-Testosterone enanthate:(NA)
Vindesine-Estradiol	Estradiol	0.785366	The metabolism of Vindesine can be increased when combined with Estradiol.	PK	Vindesine:(NA)-Estradiol:(endometriosis;poi;pcos;contraceptives;turner syndrome)	Vindesine:(NA)-Estradiol:(contraception;uterine bleeding;uterus disease;fertility issues;hormone replacement therapy;reproductive system disorder;pregnancy loss)
Estradiol-Ethynodiol diacetate	Estradiol-Ethynodiol diacetate	0.785366	The metabolism of Estradiol can be increased when combined with Ethynodiol diacetate.	PK	Estradiol:(endometriosis;poi;pcos;contraceptives;turner syndrome)-Ethynodiol diacetate:(endometriosis;pcos;contraceptives)	Estradiol:(contraception;uterine bleeding;uterus disease;fertility issues;hormone replacement therapy;reproductive system disorder;pregnancy loss)-Ethynodiol diacetate:(NA)
Risperidone-Gentamicin	Risperidone	0.785329	Risperidone may decrease the excretion rate of Gentamicin which could result in a higher serum level.	PK	Risperidone:(NA)-Gentamicin:(NA)	Risperidone:(hyperprolactinemia)-Gentamicin:(NA)
Risperidone-Streptomycin	Risperidone	0.785329	Risperidone may decrease the excretion rate of Streptomycin which could result in a higher serum level.	PK	Risperidone:(NA)-Streptomycin:(NA)	Risperidone:(hyperprolactinemia)-Streptomycin:(NA)
Maprotiline-Atorvastatin	Atorvastatin	0.785326	The risk or severity of myopathy, rhabdomyolysis, and myoglobinuria can be increased when Maprotiline is combined with Atorvastatin.	Side Effect	Maprotiline:(NA)-Atorvastatin:(pcos)	Maprotiline:(NA)-Atorvastatin:(NA)
Estradiol-Liraglutide	Estradiol-Liraglutide	0.78523	Liraglutide can cause a decrease in the absorption of Estradiol resulting in a reduced serum concentration and potentially a decrease in efficacy.	PK	Estradiol:(endometriosis;poi;pcos;contraceptives;turner syndrome)-Liraglutide:(pcos)	Estradiol:(contraception;uterine bleeding;uterus disease;fertility issues;hormone replacement therapy;reproductive system disorder;pregnancy loss)-Liraglutide:(fertility issues;infertility, female;reproductive system disorder;pcos)
Diethylstilbestrol-Chenodeoxycholic acid	Diethylstilbestrol	0.785192	Chenodeoxycholic acid may decrease the excretion rate of Diethylstilbestrol which could result in a higher serum level.	PK	Diethylstilbestrol:(contraceptives)-Chenodeoxycholic acid:(NA)	Diethylstilbestrol:(NA)-Chenodeoxycholic acid:(NA)
Isosorbide mononitrate-Histrelin	Isosorbide mononitrate	0.785102	The therapeutic efficacy of Histrelin can be increased when used in combination with Isosorbide mononitrate.	PD	Isosorbide mononitrate:(NA)-Histrelin:(NA)	Isosorbide mononitrate:(pregnancy loss)-Histrelin:(NA)
Risperidone-Apalutamide	Risperidone	0.78508	The metabolism of Apalutamide can be decreased when combined with Risperidone.	PK	Risperidone:(NA)-Apalutamide:(NA)	Risperidone:(hyperprolactinemia)-Apalutamide:(NA)
Clopidogrel-Methylnaltrexone	Clopidogrel	0.785077	Methylnaltrexone can cause a decrease in the absorption of Clopidogrel resulting in a reduced serum concentration and potentially a decrease in efficacy.	PK	Clopidogrel:(NA)-Methylnaltrexone:(NA)	Clopidogrel:(fertility issues;infertility, female)-Methylnaltrexone:(NA)
Etonogestrel-Trimipramine	Etonogestrel	0.785069	Etonogestrel may decrease the excretion rate of Trimipramine which could result in a higher serum level.	PK	Etonogestrel:(endometriosis;contraceptives)-Trimipramine:(NA)	Etonogestrel:(contraceptive usage;contraception;uterine bleeding;uterus disease;endometriosis;pcos;pregnancy loss)-Trimipramine:(NA)
Prednisone-Propofol	Prednisone-Propofol	0.785055	The risk or severity of hyperglycemia can be increased when Prednisone is combined with Propofol.	Side Effect	Prednisone:(NA)-Propofol:(NA)	Prednisone:(recurrent pregnancy loss;pregnancy loss)-Propofol:(pcos;pregnancy loss)
Vinorelbine-Estradiol	Estradiol	0.785033	The metabolism of Vinorelbine can be increased when combined with Estradiol.	PK	Vinorelbine:(NA)-Estradiol:(endometriosis;poi;pcos;contraceptives;turner syndrome)	Vinorelbine:(NA)-Estradiol:(contraception;uterine bleeding;uterus disease;fertility issues;hormone replacement therapy;reproductive system disorder;pregnancy loss)
Gadobenic acid-Ethinylestradiol	Ethinylestradiol	0.784925	Gadobenic acid may decrease the excretion rate of Ethinylestradiol which could result in a higher serum level.	PK	Gadobenic acid:(NA)-Ethinylestradiol:(endometriosis;pcos;contraceptives;turner syndrome)	Gadobenic acid:(NA)-Ethinylestradiol:(uterus abnormal;amenorrhea;dysmenorrhea;contraceptive usage;contraception;uterine bleeding;uterus disease;reproductive system disorder;endometriosis;pcos)
Rivaroxaban-Triptorelin	Triptorelin	0.784916	Rivaroxaban may increase the QTc-prolonging activities of Triptorelin.	Drug activity	Rivaroxaban:(NA)-Triptorelin:(endometriosis;pcos;cos)	Rivaroxaban:(NA)-Triptorelin:(assisted reproduction;assisted reproductive technology;assisted reproductive;uterus disease;fertility issues;infertility, female;controlled ovarian stimulation;endometriosis;ovarian stimulation;pcos;reproductive sterility)
Norethisterone-Estradiol	Norethisterone-Estradiol	0.784852	The serum concentration of Norethisterone can be increased when it is combined with Estradiol.	PK	Norethisterone:(endometriosis;pcos;contraceptives;turner syndrome)-Estradiol:(endometriosis;poi;pcos;contraceptives;turner syndrome)	Norethisterone:(contraception;uterine bleeding;uterus disease;endometriosis)-Estradiol:(contraception;uterine bleeding;uterus disease;fertility issues;hormone replacement therapy;reproductive system disorder;pregnancy loss)
Estradiol-Norethynodrel	Estradiol-Norethynodrel	0.784852	Estradiol may decrease the excretion rate of Norethynodrel which could result in a higher serum level.	PK	Estradiol:(endometriosis;poi;pcos;contraceptives;turner syndrome)-Norethynodrel:(contraceptives)	Estradiol:(contraception;uterine bleeding;uterus disease;fertility issues;hormone replacement therapy;reproductive system disorder;pregnancy loss)-Norethynodrel:(NA)
Propofol-Methylprednisolone	Propofol	0.78477	The metabolism of Methylprednisolone can be decreased when combined with Propofol.	PK	Propofol:(NA)-Methylprednisolone:(NA)	Propofol:(pcos;pregnancy loss)-Methylprednisolone:(NA)
Prednisone-Clopidogrel	Prednisone-Clopidogrel	0.784769	The metabolism of Prednisone can be increased when combined with Clopidogrel.	PK	Prednisone:(NA)-Clopidogrel:(NA)	Prednisone:(recurrent pregnancy loss;pregnancy loss)-Clopidogrel:(fertility issues;infertility, female)
Topiramate-Methylprednisolone	Topiramate	0.784749	The metabolism of Methylprednisolone can be increased when combined with Topiramate.	PK	Topiramate:(NA)-Methylprednisolone:(NA)	Topiramate:(pcos)-Methylprednisolone:(NA)
Remoxipride-Levobupivacaine	Levobupivacaine	0.784743	The metabolism of Levobupivacaine can be decreased when combined with Remoxipride.	PK	Remoxipride:(NA)-Levobupivacaine:(NA)	Remoxipride:(NA)-Levobupivacaine:(preeclampsia)
Risperidone-Fomepizole	Risperidone	0.784672	Risperidone may decrease the excretion rate of Fomepizole which could result in a higher serum level.	PK	Risperidone:(NA)-Fomepizole:(NA)	Risperidone:(hyperprolactinemia)-Fomepizole:(NA)
Bupivacaine-Methyltestosterone	Bupivacaine	0.784496	The risk or severity of adverse effects can be increased when Bupivacaine is combined with Methyltestosterone.	Side Effect	Bupivacaine:(NA)-Methyltestosterone:(NA)	Bupivacaine:(uterine fibroid;uterus prolapse;uterus disease)-Methyltestosterone:(NA)
Levonorgestrel-Ipecac	Levonorgestrel	0.784479	The metabolism of Ipecac can be decreased when combined with Levonorgestrel.	PK	Levonorgestrel:(endometriosis;pcos;contraceptives;turner syndrome)-Ipecac:(NA)	Levonorgestrel:(uterine fibroid;uterus abnormal;amenorrhea;contraceptive usage;contraception;uterine bleeding;uterus disease;endometriosis)-Ipecac:(NA)
Codeine-Betamethasone	Codeine	0.784461	Codeine may decrease the excretion rate of Betamethasone which could result in a higher serum level.	PK	Codeine:(oocyte retrieval)-Betamethasone:(NA)	Codeine:(NA)-Betamethasone:(NA)
Topiramate-Acetyldigitoxin	Topiramate	0.784333	Topiramate may decrease the excretion rate of Acetyldigitoxin which could result in a higher serum level.	PK	Topiramate:(NA)-Acetyldigitoxin:(NA)	Topiramate:(pcos)-Acetyldigitoxin:(NA)
Prednisone-Dextroamphetamine	Prednisone	0.784315	The therapeutic efficacy of Dextroamphetamine can be decreased when used in combination with Prednisone.	PD	Prednisone:(NA)-Dextroamphetamine:(NA)	Prednisone:(recurrent pregnancy loss;pregnancy loss)-Dextroamphetamine:(NA)
Azelaic acid-Risperidone	Risperidone	0.784313	Azelaic acid may decrease the excretion rate of Risperidone which could result in a higher serum level.	PK	Azelaic acid:(NA)-Risperidone:(NA)	Azelaic acid:(NA)-Risperidone:(hyperprolactinemia)
Ramelteon-Dexamethasone	Dexamethasone	0.784312	The metabolism of Dexamethasone can be increased when combined with Ramelteon.	PK	Ramelteon:(NA)-Dexamethasone:(pcos)	Ramelteon:(NA)-Dexamethasone:(fertility issues)
Mestranol-Gadofosveset trisodium	Mestranol	0.784303	Mestranol may decrease the excretion rate of Gadofosveset trisodium which could result in a higher serum level.	PK	Mestranol:(endometriosis;pcos;contraceptives)-Gadofosveset trisodium:(NA)	Mestranol:(NA)-Gadofosveset trisodium:(NA)
Simvastatin-Levobupivacaine	Simvastatin-Levobupivacaine	0.784202	Simvastatin may decrease the excretion rate of Levobupivacaine which could result in a higher serum level.	PK	Simvastatin:(pcos)-Levobupivacaine:(NA)	Simvastatin:(pcos)-Levobupivacaine:(preeclampsia)
Methohexital-Estradiol acetate	Estradiol acetate	0.784169	The metabolism of Estradiol acetate can be increased when combined with Methohexital.	PK	Methohexital:(NA)-Estradiol acetate:(NA)	Methohexital:(NA)-Estradiol acetate:(pcos)
Esomeprazole-Norethynodrel	Norethynodrel	0.784124	The metabolism of Norethynodrel can be decreased when combined with Esomeprazole.	PK	Esomeprazole:(NA)-Norethynodrel:(contraceptives)	Esomeprazole:(NA)-Norethynodrel:(NA)
Codeine-Demecarium	Codeine	0.784069	Codeine may decrease the excretion rate of Demecarium which could result in a higher serum level.	PK	Codeine:(oocyte retrieval)-Demecarium:(NA)	Codeine:(NA)-Demecarium:(NA)
Bemiparin-Estradiol dienanthate	Bemiparin	0.783989	Estradiol dienanthate may decrease the anticoagulant activities of Bemiparin.	Drug activity	Bemiparin:(NA)-Estradiol dienanthate:(NA)	Bemiparin:(assisted reproductive technology;assisted reproductive;fertility issues;reproductive sterility)-Estradiol dienanthate:(NA)
Prednisone-Rifampicin	Prednisone-Rifampicin	0.783971	Prednisone may decrease the excretion rate of Rifampicin which could result in a higher serum level.	PK	Prednisone:(NA)-Rifampicin:(NA)	Prednisone:(recurrent pregnancy loss;pregnancy loss)-Rifampicin:(contraception)
Warfarin-Desloratadine	Warfarin	0.783895	The metabolism of Desloratadine can be increased when combined with Warfarin.	PK	Warfarin:(NA)-Desloratadine:(NA)	Warfarin:(pregnancy loss)-Desloratadine:(NA)
Lidocaine-Prednisone	Lidocaine-Prednisone	0.783832	The metabolism of Prednisone can be decreased when combined with Lidocaine.	PK	Lidocaine:(oocyte retrieval)-Prednisone:(NA)	Lidocaine:(uterine fibroid;uterus prolapse;preeclampsia;contraception;uterus disease;fertility issues;infertility, female;infertility of tubal origin;pregnancy loss)-Prednisone:(recurrent pregnancy loss;pregnancy loss)
Oxycodone-Prednisone	Oxycodone-Prednisone	0.783832	The metabolism of Prednisone can be decreased when combined with Oxycodone.	PK	Oxycodone:(NA)-Prednisone:(NA)	Oxycodone:(pregnancy loss)-Prednisone:(recurrent pregnancy loss;pregnancy loss)
Prednisone-Atorvastatin	Prednisone-Atorvastatin	0.783832	The metabolism of Prednisone can be increased when combined with Atorvastatin.	PK	Prednisone:(NA)-Atorvastatin:(pcos)	Prednisone:(recurrent pregnancy loss;pregnancy loss)-Atorvastatin:(NA)
Prednisone-Clindamycin	Prednisone-Clindamycin	0.783832	The metabolism of Prednisone can be increased when combined with Clindamycin.	PK	Prednisone:(NA)-Clindamycin:(NA)	Prednisone:(recurrent pregnancy loss;pregnancy loss)-Clindamycin:(uterine bleeding;uterus disease;pregnancy loss)
Prednisone-Finasteride	Prednisone-Finasteride	0.783832	The metabolism of Prednisone can be increased when combined with Finasteride.	PK	Prednisone:(NA)-Finasteride:(pcos)	Prednisone:(recurrent pregnancy loss;pregnancy loss)-Finasteride:(NA)
Risperidone-Dichlorobenzyl alcohol	Risperidone	0.783797	The risk or severity of adverse effects can be increased when Risperidone is combined with Dichlorobenzyl alcohol.	Side Effect	Risperidone:(NA)-Dichlorobenzyl alcohol:(NA)	Risperidone:(hyperprolactinemia)-Dichlorobenzyl alcohol:(NA)
Benzthiazide-Risperidone	Risperidone	0.783677	The therapeutic efficacy of Risperidone can be decreased when used in combination with Benzthiazide.	PD	Benzthiazide:(NA)-Risperidone:(NA)	Benzthiazide:(NA)-Risperidone:(hyperprolactinemia)
Goserelin-Practolol	Goserelin	0.783666	The risk or severity of QTc prolongation can be increased when Practolol is combined with Goserelin.	Side Effect	Goserelin:(endometriosis)-Practolol:(NA)	Goserelin:(uterine fibroid;uterine bleeding;uterus disease)-Practolol:(NA)
Clemastine-Estradiol	Estradiol	0.783615	The metabolism of Estradiol can be decreased when combined with Clemastine.	PK	Clemastine:(NA)-Estradiol:(endometriosis;poi;pcos;contraceptives;turner syndrome)	Clemastine:(NA)-Estradiol:(contraception;uterine bleeding;uterus disease;fertility issues;hormone replacement therapy;reproductive system disorder;pregnancy loss)
Follitropin-Atomoxetine	Follitropin	0.783603	The risk or severity of adverse effects can be increased when Atomoxetine is combined with Follitropin.	Side Effect	Follitropin:(endometriosis;cos;infertility)-Atomoxetine:(NA)	Follitropin:(fertility disorders;assisted reproduction;assisted reproductive technology;assisted reproductive;uterus disease;fertility issues;infertility, female;subfertility;anovulation;controlled ovarian stimulation;endometrial diseases;endometrial receptivity;ovarian stimulation;ovulation, absent;pcos;reproductive sterility;reproductive techniques)-Atomoxetine:(NA)
Morphine-Ipecac	Morphine	0.783557	The risk or severity of adverse effects can be increased when Morphine is combined with Ipecac.	Side Effect	Morphine:(endometriosis)-Ipecac:(NA)	Morphine:(NA)-Ipecac:(NA)
Isosorbide mononitrate-Triptorelin	Isosorbide mononitrate-Triptorelin	0.78352	The therapeutic efficacy of Triptorelin can be increased when used in combination with Isosorbide mononitrate.	PD	Isosorbide mononitrate:(NA)-Triptorelin:(endometriosis;pcos;cos)	Isosorbide mononitrate:(pregnancy loss)-Triptorelin:(assisted reproduction;assisted reproductive technology;assisted reproductive;uterus disease;fertility issues;infertility, female;controlled ovarian stimulation;endometriosis;ovarian stimulation;pcos;reproductive sterility)
Etonogestrel-Hydrocortisone phosphate	Etonogestrel	0.783493	The serum concentration of Etonogestrel can be increased when it is combined with Hydrocortisone phosphate.	PK	Etonogestrel:(endometriosis;contraceptives)-Hydrocortisone phosphate:(NA)	Etonogestrel:(contraceptive usage;contraception;uterine bleeding;uterus disease;endometriosis;pcos;pregnancy loss)-Hydrocortisone phosphate:(NA)
Isotretinoin-Histrelin	Isotretinoin	0.783422	The therapeutic efficacy of Histrelin can be increased when used in combination with Isotretinoin.	PD	Isotretinoin:(NA)-Histrelin:(NA)	Isotretinoin:(pcos)-Histrelin:(NA)
Escitalopram-Antihemophilic Factor (Recombinant), PEGylated	Escitalopram	0.783416	The risk or severity of bleeding can be increased when Escitalopram is combined with Antihemophilic Factor (Recombinant), PEGylated.	Side Effect	Escitalopram:(NA)-Antihemophilic Factor (Recombinant), PEGylated:(NA)	Escitalopram:(pcos)-Antihemophilic Factor (Recombinant), PEGylated:(NA)
Pentazocine-Acrivastine	Pentazocine	0.783316	The risk or severity of adverse effects can be increased when Pentazocine is combined with Acrivastine.	Side Effect	Pentazocine:(NA)-Acrivastine:(NA)	Pentazocine:(pregnancy loss)-Acrivastine:(NA)
Rosiglitazone-Chenodeoxycholic acid	Rosiglitazone	0.783304	Chenodeoxycholic acid may decrease the excretion rate of Rosiglitazone which could result in a higher serum level.	PK	Rosiglitazone:(pcos)-Chenodeoxycholic acid:(NA)	Rosiglitazone:(NA)-Chenodeoxycholic acid:(NA)
Amitriptyline-Epirubicin	Amitriptyline	0.783252	The metabolism of Amitriptyline can be decreased when combined with Epirubicin.	PK	Amitriptyline:(endometriosis)-Epirubicin:(NA)	Amitriptyline:(NA)-Epirubicin:(NA)
Lymecycline-Estradiol acetate	Estradiol acetate	0.783128	The serum concentration of Estradiol acetate can be decreased when it is combined with Lymecycline.	PK	Lymecycline:(NA)-Estradiol acetate:(NA)	Lymecycline:(NA)-Estradiol acetate:(pcos)
Mitotane-Estradiol acetate	Estradiol acetate	0.783128	The metabolism of Estradiol acetate can be increased when combined with Mitotane.	PK	Mitotane:(NA)-Estradiol acetate:(NA)	Mitotane:(NA)-Estradiol acetate:(pcos)
Bupivacaine-Pralatrexate	Bupivacaine	0.783098	The serum concentration of Bupivacaine can be increased when it is combined with Pralatrexate.	PK	Bupivacaine:(NA)-Pralatrexate:(NA)	Bupivacaine:(uterine fibroid;uterus prolapse;uterus disease)-Pralatrexate:(NA)
Sildenafil-Epirubicin	Sildenafil	0.783092	The serum concentration of Epirubicin can be increased when it is combined with Sildenafil.	PK	Sildenafil:(NA)-Epirubicin:(NA)	Sildenafil:(fertility issues)-Epirubicin:(NA)
Pyridoxine-Betamethasone	Pyridoxine	0.783051	Pyridoxine may decrease the excretion rate of Betamethasone which could result in a higher serum level.	PK	Pyridoxine:(endometriosis)-Betamethasone:(NA)	Pyridoxine:(NA)-Betamethasone:(NA)
Metformin-Hydrocortisone phosphate	Metformin	0.783042	The risk or severity of hyperglycemia can be increased when Hydrocortisone phosphate is combined with Metformin.	Side Effect	Metformin:(pcos)-Hydrocortisone phosphate:(NA)	Metformin:(preeclampsia;fertility issues;infertility, female;reproductive system disorder;anovulation;endometrial diseases;ovulation, absent;pcos;reproductive disorder)-Hydrocortisone phosphate:(NA)
Amoxapine-Levobupivacaine	Levobupivacaine	0.782992	The metabolism of Amoxapine can be decreased when combined with Levobupivacaine.	PK	Amoxapine:(NA)-Levobupivacaine:(NA)	Amoxapine:(NA)-Levobupivacaine:(preeclampsia)
Risperidone-Dabigatran etexilate	Risperidone	0.782974	The metabolism of Dabigatran etexilate can be decreased when combined with Risperidone.	PK	Risperidone:(NA)-Dabigatran etexilate:(NA)	Risperidone:(hyperprolactinemia)-Dabigatran etexilate:(NA)
Codeine-Ambenonium	Codeine	0.782956	Codeine may decrease the excretion rate of Ambenonium which could result in a higher serum level.	PK	Codeine:(oocyte retrieval)-Ambenonium:(NA)	Codeine:(NA)-Ambenonium:(NA)
Epirubicin-Labetalol	Labetalol	0.782867	The metabolism of Epirubicin can be decreased when combined with Labetalol.	PK	Epirubicin:(NA)-Labetalol:(NA)	Epirubicin:(NA)-Labetalol:(preeclampsia)
Epirubicin-Ethinylestradiol	Ethinylestradiol	0.782787	Epirubicin may decrease the excretion rate of Ethinylestradiol which could result in a higher serum level.	PK	Epirubicin:(NA)-Ethinylestradiol:(endometriosis;pcos;contraceptives;turner syndrome)	Epirubicin:(NA)-Ethinylestradiol:(uterus abnormal;amenorrhea;dysmenorrhea;contraceptive usage;contraception;uterine bleeding;uterus disease;reproductive system disorder;endometriosis;pcos)
Bupivacaine-Ibuprofen	Bupivacaine-Ibuprofen	0.782758	The metabolism of Bupivacaine can be decreased when combined with Ibuprofen.	PK	Bupivacaine:(NA)-Ibuprofen:(endometriosis)	Bupivacaine:(uterine fibroid;uterus prolapse;uterus disease)-Ibuprofen:(uterine fibroid;preeclampsia;uterus disease;pregnancy loss)
Levobupivacaine-Zuclopenthixol	Levobupivacaine	0.782754	Zuclopenthixol may increase the hypotensive activities of Levobupivacaine.	Drug activity	Levobupivacaine:(NA)-Zuclopenthixol:(NA)	Levobupivacaine:(preeclampsia)-Zuclopenthixol:(NA)
Bupivacaine-Balsalazide	Bupivacaine	0.782659	Balsalazide may increase the hypotensive activities of Bupivacaine.	Drug activity	Bupivacaine:(NA)-Balsalazide:(NA)	Bupivacaine:(uterine fibroid;uterus prolapse;uterus disease)-Balsalazide:(NA)
Methylergometrine-Butorphanol	Methylergometrine	0.782607	The risk or severity of adverse effects can be increased when Methylergometrine is combined with Butorphanol.	Side Effect	Methylergometrine:(NA)-Butorphanol:(NA)	Methylergometrine:(uterine bleeding;pregnancy loss)-Butorphanol:(NA)
Methylergometrine-Nalbuphine	Methylergometrine	0.782607	The risk or severity of adverse effects can be increased when Methylergometrine is combined with Nalbuphine.	Side Effect	Methylergometrine:(NA)-Nalbuphine:(NA)	Methylergometrine:(uterine bleeding;pregnancy loss)-Nalbuphine:(NA)
Methylergometrine-Levorphanol	Methylergometrine	0.782607	The risk or severity of adverse effects can be increased when Methylergometrine is combined with Levorphanol.	Side Effect	Methylergometrine:(NA)-Levorphanol:(NA)	Methylergometrine:(uterine bleeding;pregnancy loss)-Levorphanol:(NA)
Estradiol-Ulipristal	Estradiol-Ulipristal	0.782598	The metabolism of Estradiol can be increased when combined with Ulipristal.	PK	Estradiol:(endometriosis;poi;pcos;contraceptives;turner syndrome)-Ulipristal:(contraceptives)	Estradiol:(contraception;uterine bleeding;uterus disease;fertility issues;hormone replacement therapy;reproductive system disorder;pregnancy loss)-Ulipristal:(uterine fibroid;dysmenorrhea;contraception;uterine bleeding;uterus disease;fertility issues;infertility, female;endometriosis;pregnancy loss)
Selegiline-Segesterone acetate	Segesterone acetate	0.782531	The bioavailability of Selegiline can be increased when combined with Segesterone acetate.	PK	Selegiline:(NA)-Segesterone acetate:(contraceptives)	Selegiline:(NA)-Segesterone acetate:(NA)
Labetalol-Desloratadine	Labetalol	0.782525	The metabolism of Desloratadine can be decreased when combined with Labetalol.	PK	Labetalol:(NA)-Desloratadine:(NA)	Labetalol:(preeclampsia)-Desloratadine:(NA)
Topiramate-Deslanoside	Topiramate	0.782471	Topiramate may decrease the excretion rate of Deslanoside which could result in a higher serum level.	PK	Topiramate:(NA)-Deslanoside:(NA)	Topiramate:(pcos)-Deslanoside:(NA)
Desogestrel-Hydrochlorothiazide	Desogestrel	0.782455	The metabolism of Hydrochlorothiazide can be increased when combined with Desogestrel.	PK	Desogestrel:(endometriosis;pcos;contraceptives;turner syndrome)-Hydrochlorothiazide:(NA)	Desogestrel:(dysmenorrhea;fertility issues;ovarian stimulation)-Hydrochlorothiazide:(NA)
Bupivacaine-Alosetron	Bupivacaine	0.782455	The metabolism of Alosetron can be decreased when combined with Bupivacaine.	PK	Bupivacaine:(NA)-Alosetron:(NA)	Bupivacaine:(uterine fibroid;uterus prolapse;uterus disease)-Alosetron:(NA)
Bupivacaine-Potassium	Bupivacaine	0.782455	The risk or severity of adverse effects can be increased when Bupivacaine is combined with Potassium.	Side Effect	Bupivacaine:(NA)-Potassium:(NA)	Bupivacaine:(uterine fibroid;uterus prolapse;uterus disease)-Potassium:(NA)
Tramadol-Anileridine	Tramadol	0.782389	The therapeutic efficacy of Tramadol can be decreased when used in combination with Anileridine.	PD	Tramadol:(NA)-Anileridine:(NA)	Tramadol:(dysmenorrhea)-Anileridine:(NA)
Bleomycin-Risperidone	Risperidone	0.782372	Bleomycin may decrease the excretion rate of Risperidone which could result in a higher serum level.	PK	Bleomycin:(NA)-Risperidone:(NA)	Bleomycin:(NA)-Risperidone:(hyperprolactinemia)
Hydroxocobalamin-Risperidone	Risperidone	0.782363	Hydroxocobalamin may decrease the excretion rate of Risperidone which could result in a higher serum level.	PK	Hydroxocobalamin:(NA)-Risperidone:(NA)	Hydroxocobalamin:(NA)-Risperidone:(hyperprolactinemia)
Tranexamic acid-Testosterone cypionate	Tranexamic acid	0.782316	Testosterone cypionate may increase the thrombogenic activities of Tranexamic acid.	Drug activity	Tranexamic acid:(NA)-Testosterone cypionate:(NA)	Tranexamic acid:(uterine fibroid;uterine bleeding;uterus disease)-Testosterone cypionate:(NA)
Oxycodone-Arbutamine	Oxycodone	0.78227	The risk or severity of adverse effects can be increased when Arbutamine is combined with Oxycodone.	Side Effect	Oxycodone:(NA)-Arbutamine:(NA)	Oxycodone:(pregnancy loss)-Arbutamine:(NA)
Metformin-Nalbuphine	Metformin	0.78221	Metformin may decrease the excretion rate of Nalbuphine which could result in a higher serum level.	PK	Metformin:(pcos)-Nalbuphine:(NA)	Metformin:(preeclampsia;fertility issues;infertility, female;reproductive system disorder;anovulation;endometrial diseases;ovulation, absent;pcos;reproductive disorder)-Nalbuphine:(NA)
Furosemide-Rivastigmine	Furosemide	0.782189	Furosemide may increase the excretion rate of Rivastigmine which could result in a lower serum level and potentially a reduction in efficacy.	PK	Furosemide:(NA)-Rivastigmine:(NA)	Furosemide:(preeclampsia)-Rivastigmine:(NA)
Isosorbide mononitrate-Ofloxacin	Isosorbide mononitrate	0.782151	Isosorbide mononitrate may decrease the excretion rate of Ofloxacin which could result in a higher serum level.	PK	Isosorbide mononitrate:(NA)-Ofloxacin:(NA)	Isosorbide mononitrate:(pregnancy loss)-Ofloxacin:(NA)
Desogestrel-Phenazopyridine	Desogestrel	0.782124	The metabolism of Desogestrel can be increased when combined with Phenazopyridine.	PK	Desogestrel:(endometriosis;pcos;contraceptives;turner syndrome)-Phenazopyridine:(NA)	Desogestrel:(dysmenorrhea;fertility issues;ovarian stimulation)-Phenazopyridine:(NA)
Protriptyline-Rifampicin	Rifampicin	0.782096	The metabolism of Rifampicin can be increased when combined with Protriptyline.	PK	Protriptyline:(NA)-Rifampicin:(NA)	Protriptyline:(NA)-Rifampicin:(contraception)
Risperidone-Osimertinib	Risperidone	0.782087	The metabolism of Osimertinib can be decreased when combined with Risperidone.	PK	Risperidone:(NA)-Osimertinib:(NA)	Risperidone:(hyperprolactinemia)-Osimertinib:(NA)
Lidocaine-Dichlorobenzyl alcohol	Lidocaine	0.781981	The therapeutic efficacy of Dichlorobenzyl alcohol can be decreased when used in combination with Lidocaine.	PD	Lidocaine:(oocyte retrieval)-Dichlorobenzyl alcohol:(NA)	Lidocaine:(uterine fibroid;uterus prolapse;preeclampsia;contraception;uterus disease;fertility issues;infertility, female;infertility of tubal origin;pregnancy loss)-Dichlorobenzyl alcohol:(NA)
Talbutal-Nifedipine	Nifedipine	0.781949	The risk or severity of adverse effects can be increased when Nifedipine is combined with Talbutal.	Side Effect	Talbutal:(NA)-Nifedipine:(NA)	Talbutal:(NA)-Nifedipine:(preeclampsia)
Bupivacaine-Fenoprofen	Bupivacaine	0.781873	Bupivacaine may decrease the excretion rate of Fenoprofen which could result in a higher serum level.	PK	Bupivacaine:(NA)-Fenoprofen:(NA)	Bupivacaine:(uterine fibroid;uterus prolapse;uterus disease)-Fenoprofen:(NA)
Medroxyprogesterone acetate-Caplacizumab	Medroxyprogesterone acetate	0.781849	Caplacizumab may increase the thrombogenic activities of Medroxyprogesterone acetate.	Drug activity	Medroxyprogesterone acetate:(endometriosis;poi;pcos;contraceptives;turner syndrome)-Caplacizumab:(NA)	Medroxyprogesterone acetate:(contraception;fertility issues;anovulation;endometrial diseases;endometriosis;ovarian stimulation;ovulation disorder;pcos)-Caplacizumab:(NA)
Conjugated estrogens-Prednisolone phosphate	Conjugated estrogens	0.781836	The serum concentration of Prednisolone phosphate can be increased when it is combined with Conjugated estrogens.	PK	Conjugated estrogens:(poi;turner syndrome)-Prednisolone phosphate:(NA)	Conjugated estrogens:(uterus prolapse;uterus disease;hormone replacement therapy;reproductive system disorder;endometrial diseases)-Prednisolone phosphate:(NA)
Pentazocine-Dichlorobenzyl alcohol	Pentazocine	0.781699	The risk or severity of adverse effects can be increased when Pentazocine is combined with Dichlorobenzyl alcohol.	Side Effect	Pentazocine:(NA)-Dichlorobenzyl alcohol:(NA)	Pentazocine:(pregnancy loss)-Dichlorobenzyl alcohol:(NA)
Risperidone-Phylloquinone	Risperidone	0.78158	Risperidone may decrease the excretion rate of Phylloquinone which could result in a higher serum level.	PK	Risperidone:(NA)-Phylloquinone:(NA)	Risperidone:(hyperprolactinemia)-Phylloquinone:(NA)
Propofol-Hydrocortisone cypionate	Propofol	0.781568	The metabolism of Propofol can be increased when combined with Hydrocortisone cypionate.	PK	Propofol:(NA)-Hydrocortisone cypionate:(NA)	Propofol:(pcos;pregnancy loss)-Hydrocortisone cypionate:(NA)
Levocarnitine-Hydrocortisone	Levocarnitine	0.781563	Levocarnitine may decrease the excretion rate of Hydrocortisone which could result in a higher serum level.	PK	Levocarnitine:(NA)-Hydrocortisone:(NA)	Levocarnitine:(pcos)-Hydrocortisone:(NA)
Levonorgestrel-Estradiol	Levonorgestrel-Estradiol	0.781557	The metabolism of Estradiol can be decreased when combined with Levonorgestrel.	PK	Levonorgestrel:(endometriosis;pcos;contraceptives;turner syndrome)-Estradiol:(endometriosis;poi;pcos;contraceptives;turner syndrome)	Levonorgestrel:(uterine fibroid;uterus abnormal;amenorrhea;contraceptive usage;contraception;uterine bleeding;uterus disease;endometriosis)-Estradiol:(contraception;uterine bleeding;uterus disease;fertility issues;hormone replacement therapy;reproductive system disorder;pregnancy loss)
Morphine-Methylprednisolone	Morphine	0.781528	The metabolism of Morphine can be increased when combined with Methylprednisolone.	PK	Morphine:(endometriosis)-Methylprednisolone:(NA)	Morphine:(NA)-Methylprednisolone:(NA)
Methylprednisolone-Anastrozole	Anastrozole	0.781528	The metabolism of Methylprednisolone can be increased when combined with Anastrozole.	PK	Methylprednisolone:(NA)-Anastrozole:(endometriosis;pcos)	Methylprednisolone:(NA)-Anastrozole:(uterine fibroid;uterine bleeding;uterus disease;endometriosis)
Methylprednisolone-Elagolix	Elagolix	0.781528	The metabolism of Methylprednisolone can be increased when combined with Elagolix.	PK	Methylprednisolone:(NA)-Elagolix:(endometriosis)	Methylprednisolone:(NA)-Elagolix:(uterine fibroid;uterine bleeding;uterus disease;anovulation;ovulation, absent;ovulation, failure or lack of)
Choline-Methadone	Methadone	0.781509	Choline may decrease the excretion rate of Methadone which could result in a higher serum level.	PK	Choline:(NA)-Methadone:(endometriosis)	Choline:(NA)-Methadone:(NA)
Conjugated estrogens-Phenacemide	Conjugated estrogens	0.781488	Phenacemide may decrease the excretion rate of Conjugated estrogens which could result in a higher serum level.	PK	Conjugated estrogens:(poi;turner syndrome)-Phenacemide:(NA)	Conjugated estrogens:(uterus prolapse;uterus disease;hormone replacement therapy;reproductive system disorder;endometrial diseases)-Phenacemide:(NA)
Pentazocine-Phenazopyridine	Pentazocine	0.781454	The risk or severity of adverse effects can be increased when Pentazocine is combined with Phenazopyridine.	Side Effect	Pentazocine:(NA)-Phenazopyridine:(NA)	Pentazocine:(pregnancy loss)-Phenazopyridine:(NA)
Prochlorperazine-Naproxen	Naproxen	0.781399	The metabolism of Prochlorperazine can be increased when combined with Naproxen.	PK	Prochlorperazine:(NA)-Naproxen:(endometriosis)	Prochlorperazine:(NA)-Naproxen:(uterine fibroid;dysmenorrhea;uterine bleeding;uterus disease;endometrial diseases)
Prochlorperazine-Diclofenac	Diclofenac	0.781339	The metabolism of Prochlorperazine can be increased when combined with Diclofenac.	PK	Prochlorperazine:(NA)-Diclofenac:(oocyte retrieval)	Prochlorperazine:(NA)-Diclofenac:(dysmenorrhea;fertility issues;infertility, female;infertility of tubal origin)
Tamoxifen-Desonide	Tamoxifen	0.781311	The metabolism of Tamoxifen can be increased when combined with Desonide.	PK	Tamoxifen:(cos)-Desonide:(NA)	Tamoxifen:(contraception;uterine bleeding;uterus disease;fertility issues;pcos)-Desonide:(NA)
Labetalol-Prazepam	Labetalol	0.781291	Labetalol may decrease the excretion rate of Prazepam which could result in a higher serum level.	PK	Labetalol:(NA)-Prazepam:(NA)	Labetalol:(preeclampsia)-Prazepam:(NA)
Azathioprine-Triptorelin	Triptorelin	0.781286	The risk or severity of Thrombosis can be increased when Triptorelin is combined with Azathioprine.	Side Effect	Azathioprine:(NA)-Triptorelin:(endometriosis;pcos;cos)	Azathioprine:(NA)-Triptorelin:(assisted reproduction;assisted reproductive technology;assisted reproductive;uterus disease;fertility issues;infertility, female;controlled ovarian stimulation;endometriosis;ovarian stimulation;pcos;reproductive sterility)
Diclofenac-Nalbuphine	Diclofenac	0.781285	Diclofenac may decrease the excretion rate of Nalbuphine which could result in a higher serum level.	PK	Diclofenac:(oocyte retrieval)-Nalbuphine:(NA)	Diclofenac:(dysmenorrhea;fertility issues;infertility, female;infertility of tubal origin)-Nalbuphine:(NA)
Folic acid-Hydrocortisone	Folic acid	0.781279	Folic acid may decrease the excretion rate of Hydrocortisone which could result in a higher serum level.	PK	Folic acid:(NA)-Hydrocortisone:(NA)	Folic acid:(fertility issues;infertility, female;pcos)-Hydrocortisone:(NA)
Progesterone-Levofloxacin	Progesterone	0.781236	Progesterone may decrease the excretion rate of Levofloxacin which could result in a higher serum level.	PK	Progesterone:(endometriosis;poi;pcos;contraceptives;cos;turner syndrome;infertility)-Levofloxacin:(NA)	Progesterone:(assisted reproduction;assisted reproductive technology;assisted reproductive;contraception;uterus disease;fertility issues;hormone replacement therapy;infertility, female;reproductive system disorder;recurrent pregnancy loss;endometrial receptivity;implantation, placenta;ovarian stimulation;pregnancy loss;reproductive sterility;reproductive techniques)-Levofloxacin:(NA)
Diclofenac-Levorphanol	Diclofenac	0.781234	The risk or severity of adverse effects can be increased when Diclofenac is combined with Levorphanol.	Side Effect	Diclofenac:(oocyte retrieval)-Levorphanol:(NA)	Diclofenac:(dysmenorrhea;fertility issues;infertility, female;infertility of tubal origin)-Levorphanol:(NA)
Ethinylestradiol-Phenazopyridine	Ethinylestradiol	0.781192	The metabolism of Ethinylestradiol can be increased when combined with Phenazopyridine.	PK	Ethinylestradiol:(endometriosis;pcos;contraceptives;turner syndrome)-Phenazopyridine:(NA)	Ethinylestradiol:(uterus abnormal;amenorrhea;dysmenorrhea;contraceptive usage;contraception;uterine bleeding;uterus disease;reproductive system disorder;endometriosis;pcos)-Phenazopyridine:(NA)
Pentazocine-Potassium acetate	Pentazocine	0.781127	The therapeutic efficacy of Potassium acetate can be decreased when used in combination with Pentazocine.	PD	Pentazocine:(NA)-Potassium acetate:(NA)	Pentazocine:(pregnancy loss)-Potassium acetate:(NA)
Dexamethasone-Opium	Dexamethasone	0.781121	The metabolism of Opium can be increased when combined with Dexamethasone.	PK	Dexamethasone:(pcos)-Opium:(NA)	Dexamethasone:(fertility issues)-Opium:(NA)
Oxandrolone-Desipramine	Oxandrolone	0.781108	The metabolism of Desipramine can be decreased when combined with Oxandrolone.	PK	Oxandrolone:(turner syndrome)-Desipramine:(NA)	Oxandrolone:(NA)-Desipramine:(NA)
Azithromycin-Hydrocortisone cypionate	Azithromycin	0.781039	The metabolism of Azithromycin can be increased when combined with Hydrocortisone cypionate.	PK	Azithromycin:(NA)-Hydrocortisone cypionate:(NA)	Azithromycin:(preeclampsia;uterus disease)-Hydrocortisone cypionate:(NA)
Allopurinol-Triptorelin	Triptorelin	0.781007	Allopurinol may decrease effectiveness of Triptorelin as a diagnostic agent.	PD	Allopurinol:(NA)-Triptorelin:(endometriosis;pcos;cos)	Allopurinol:(NA)-Triptorelin:(assisted reproduction;assisted reproductive technology;assisted reproductive;uterus disease;fertility issues;infertility, female;controlled ovarian stimulation;endometriosis;ovarian stimulation;pcos;reproductive sterility)
Bupivacaine-Etodolac	Bupivacaine	0.780941	Bupivacaine may decrease the excretion rate of Etodolac which could result in a higher serum level.	PK	Bupivacaine:(NA)-Etodolac:(NA)	Bupivacaine:(uterine fibroid;uterus prolapse;uterus disease)-Etodolac:(NA)
Triprolidine-Labetalol	Labetalol	0.780916	Triprolidine may decrease the excretion rate of Labetalol which could result in a higher serum level.	PK	Triprolidine:(NA)-Labetalol:(NA)	Triprolidine:(NA)-Labetalol:(preeclampsia)
Bupivacaine-Tixocortol	Bupivacaine	0.780906	The metabolism of Bupivacaine can be decreased when combined with Tixocortol.	PK	Bupivacaine:(NA)-Tixocortol:(NA)	Bupivacaine:(uterine fibroid;uterus prolapse;uterus disease)-Tixocortol:(NA)
Dexbrompheniramine-Warfarin	Warfarin	0.780827	The risk or severity of adverse effects can be increased when Warfarin is combined with Dexbrompheniramine.	Side Effect	Dexbrompheniramine:(NA)-Warfarin:(NA)	Dexbrompheniramine:(NA)-Warfarin:(pregnancy loss)
Codeine-Methylprednisolone	Codeine	0.780797	Codeine may decrease the excretion rate of Methylprednisolone which could result in a higher serum level.	PK	Codeine:(oocyte retrieval)-Methylprednisolone:(NA)	Codeine:(NA)-Methylprednisolone:(NA)
Clonidine-Pholcodine	Clonidine	0.780745	The risk or severity of sedation can be increased when Clonidine is combined with Pholcodine.	Side Effect	Clonidine:(NA)-Pholcodine:(NA)	Clonidine:(preeclampsia)-Pholcodine:(NA)
Cabergoline-Tamsulosin	Cabergoline	0.780742	Tamsulosin may increase the vasoconstricting activities of Cabergoline.	Drug activity	Cabergoline:(NA)-Tamsulosin:(NA)	Cabergoline:(fertility issues;infertility, female)-Tamsulosin:(NA)
Tramadol-Antazoline	Tramadol	0.780731	The risk or severity of CNS depression can be increased when Antazoline is combined with Tramadol.	Side Effect	Tramadol:(NA)-Antazoline:(NA)	Tramadol:(dysmenorrhea)-Antazoline:(NA)
Cisplatin-Risperidone	Risperidone	0.780678	Risperidone may decrease the excretion rate of Cisplatin which could result in a higher serum level.	PK	Cisplatin:(NA)-Risperidone:(NA)	Cisplatin:(NA)-Risperidone:(hyperprolactinemia)
Fluocinolone acetonide-Risperidone	Risperidone	0.780678	The risk or severity of hyperglycemia can be increased when Fluocinolone acetonide is combined with Risperidone.	Side Effect	Fluocinolone acetonide:(NA)-Risperidone:(NA)	Fluocinolone acetonide:(NA)-Risperidone:(hyperprolactinemia)
Risperidone-Potassium chloride	Risperidone	0.780678	Risperidone may decrease the excretion rate of Potassium chloride which could result in a higher serum level.	PK	Risperidone:(NA)-Potassium chloride:(NA)	Risperidone:(hyperprolactinemia)-Potassium chloride:(NA)
Risperidone-Norgestimate	Risperidone-Norgestimate	0.780678	The therapeutic efficacy of Norgestimate can be decreased when used in combination with Risperidone.	PD	Risperidone:(NA)-Norgestimate:(pcos;contraceptives;turner syndrome)	Risperidone:(hyperprolactinemia)-Norgestimate:(NA)
Risperidone-Topotecan	Risperidone	0.780678	The serum concentration of Risperidone can be increased when it is combined with Topotecan.	PK	Risperidone:(NA)-Topotecan:(NA)	Risperidone:(hyperprolactinemia)-Topotecan:(NA)
Risperidone-Probenecid	Risperidone	0.780678	The therapeutic efficacy of Probenecid can be increased when used in combination with Risperidone.	PD	Risperidone:(NA)-Probenecid:(NA)	Risperidone:(hyperprolactinemia)-Probenecid:(NA)
Risperidone-Rifaximin	Risperidone	0.780678	The serum concentration of Risperidone can be increased when it is combined with Rifaximin.	PK	Risperidone:(NA)-Rifaximin:(NA)	Risperidone:(hyperprolactinemia)-Rifaximin:(NA)
Risperidone-Idelalisib	Risperidone	0.780678	The therapeutic efficacy of Idelalisib can be decreased when used in combination with Risperidone.	PD	Risperidone:(NA)-Idelalisib:(NA)	Risperidone:(hyperprolactinemia)-Idelalisib:(NA)
Risperidone-Palbociclib	Risperidone	0.780678	The risk or severity of hypertension can be increased when Risperidone is combined with Palbociclib.	Side Effect	Risperidone:(NA)-Palbociclib:(NA)	Risperidone:(hyperprolactinemia)-Palbociclib:(NA)
Cefotaxime-Risperidone	Risperidone	0.780666	The risk or severity of adverse effects can be increased when Cefotaxime is combined with Risperidone.	Side Effect	Cefotaxime:(NA)-Risperidone:(NA)	Cefotaxime:(NA)-Risperidone:(hyperprolactinemia)
Amlodipine-Estradiol	Estradiol	0.780658	The metabolism of Estradiol can be decreased when combined with Amlodipine.	PK	Amlodipine:(NA)-Estradiol:(endometriosis;poi;pcos;contraceptives;turner syndrome)	Amlodipine:(NA)-Estradiol:(contraception;uterine bleeding;uterus disease;fertility issues;hormone replacement therapy;reproductive system disorder;pregnancy loss)
Norethisterone-Maprotiline	Norethisterone	0.780642	The metabolism of Maprotiline can be decreased when combined with Norethisterone.	PK	Norethisterone:(endometriosis;pcos;contraceptives;turner syndrome)-Maprotiline:(NA)	Norethisterone:(contraception;uterine bleeding;uterus disease;endometriosis)-Maprotiline:(NA)
Amitriptyline-Protirelin	Amitriptyline	0.780522	The metabolism of Amitriptyline can be decreased when combined with Protirelin.	PK	Amitriptyline:(endometriosis)-Protirelin:(NA)	Amitriptyline:(NA)-Protirelin:(NA)
Acarbose-Ephedrine	Acarbose	0.780488	The therapeutic efficacy of Acarbose can be decreased when used in combination with Ephedrine.	PD	Acarbose:(NA)-Ephedrine:(NA)	Acarbose:(pcos)-Ephedrine:(NA)
Topiramate-Chlorcyclizine	Topiramate	0.780429	The risk or severity of adverse effects can be increased when Topiramate is combined with Chlorcyclizine.	Side Effect	Topiramate:(NA)-Chlorcyclizine:(NA)	Topiramate:(pcos)-Chlorcyclizine:(NA)
Orciprenaline-Diazepam	Diazepam	0.780382	Orciprenaline may decrease the excretion rate of Diazepam which could result in a higher serum level.	PK	Orciprenaline:(NA)-Diazepam:(NA)	Orciprenaline:(NA)-Diazepam:(fertility issues)
Mifepristone-Potassium sulfate	Mifepristone	0.780377	The serum concentration of Potassium sulfate can be increased when it is combined with Mifepristone.	PK	Mifepristone:(endometriosis;contraceptives)-Potassium sulfate:(NA)	Mifepristone:(uterine fibroid;contraception;pregnancy loss)-Potassium sulfate:(NA)
Epirubicin-Simvastatin	Simvastatin	0.780326	The serum concentration of Simvastatin can be increased when it is combined with Epirubicin.	PK	Epirubicin:(NA)-Simvastatin:(pcos)	Epirubicin:(NA)-Simvastatin:(pcos)
Sildenafil-Isocarboxazid	Sildenafil	0.780314	The metabolism of Sildenafil can be decreased when combined with Isocarboxazid.	PK	Sildenafil:(NA)-Isocarboxazid:(NA)	Sildenafil:(fertility issues)-Isocarboxazid:(NA)
Bupivacaine-Rifampicin	Bupivacaine-Rifampicin	0.780303	The serum concentration of Bupivacaine can be increased when it is combined with Rifampicin.	PK	Bupivacaine:(NA)-Rifampicin:(NA)	Bupivacaine:(uterine fibroid;uterus prolapse;uterus disease)-Rifampicin:(contraception)
Conjugated estrogens-Nomegestrol	Conjugated estrogens-Nomegestrol	0.780302	Nomegestrol may decrease the excretion rate of Conjugated estrogens which could result in a higher serum level.	PK	Conjugated estrogens:(poi;turner syndrome)-Nomegestrol:(endometriosis)	Conjugated estrogens:(uterus prolapse;uterus disease;hormone replacement therapy;reproductive system disorder;endometrial diseases)-Nomegestrol:(contraception;uterine bleeding)
Vincristine-Triptorelin	Triptorelin	0.78026	The metabolism of Vincristine can be decreased when combined with Triptorelin.	PK	Vincristine:(NA)-Triptorelin:(endometriosis;pcos;cos)	Vincristine:(NA)-Triptorelin:(assisted reproduction;assisted reproductive technology;assisted reproductive;uterus disease;fertility issues;infertility, female;controlled ovarian stimulation;endometriosis;ovarian stimulation;pcos;reproductive sterility)
Duloxetine-Chlorcyclizine	Duloxetine	0.780235	The risk or severity of adverse effects can be increased when Chlorcyclizine is combined with Duloxetine.	Side Effect	Duloxetine:(endometriosis)-Chlorcyclizine:(NA)	Duloxetine:(NA)-Chlorcyclizine:(NA)
Bupivacaine-Agomelatine	Bupivacaine	0.780114	The metabolism of Agomelatine can be decreased when combined with Bupivacaine.	PK	Bupivacaine:(NA)-Agomelatine:(NA)	Bupivacaine:(uterine fibroid;uterus prolapse;uterus disease)-Agomelatine:(NA)
Mifepristone-Antrafenine	Mifepristone	0.780067	Antrafenine may increase the hypoglycemic activities of Mifepristone.	Drug activity	Mifepristone:(endometriosis;contraceptives)-Antrafenine:(NA)	Mifepristone:(uterine fibroid;contraception;pregnancy loss)-Antrafenine:(NA)
Dexrazoxane-Risperidone	Risperidone	0.780007	Dexrazoxane may decrease the excretion rate of Risperidone which could result in a higher serum level.	PK	Dexrazoxane:(NA)-Risperidone:(NA)	Dexrazoxane:(NA)-Risperidone:(hyperprolactinemia)
Gemcitabine-Risperidone	Risperidone	0.780007	Gemcitabine may decrease the excretion rate of Risperidone which could result in a higher serum level.	PK	Gemcitabine:(NA)-Risperidone:(NA)	Gemcitabine:(NA)-Risperidone:(hyperprolactinemia)
Risperidone-Azacitidine	Risperidone	0.780007	Risperidone may decrease the excretion rate of Azacitidine which could result in a higher serum level.	PK	Risperidone:(NA)-Azacitidine:(NA)	Risperidone:(hyperprolactinemia)-Azacitidine:(NA)
Risperidone-Flucytosine	Risperidone	0.780007	Risperidone may decrease the excretion rate of Flucytosine which could result in a higher serum level.	PK	Risperidone:(NA)-Flucytosine:(NA)	Risperidone:(hyperprolactinemia)-Flucytosine:(NA)
Risperidone-Pralatrexate	Risperidone	0.780007	Pralatrexate may increase the hypotensive activities of Risperidone.	Drug activity	Risperidone:(NA)-Pralatrexate:(NA)	Risperidone:(hyperprolactinemia)-Pralatrexate:(NA)
Levobupivacaine-Netupitant	Levobupivacaine	0.779968	The serum concentration of Levobupivacaine can be increased when it is combined with Netupitant.	PK	Levobupivacaine:(NA)-Netupitant:(NA)	Levobupivacaine:(preeclampsia)-Netupitant:(NA)
Mifepristone-Cefadroxil	Mifepristone	0.779941	Cefadroxil may increase the excretion rate of Mifepristone which could result in a lower serum level and potentially a reduction in efficacy.	PK	Mifepristone:(endometriosis;contraceptives)-Cefadroxil:(NA)	Mifepristone:(uterine fibroid;contraception;pregnancy loss)-Cefadroxil:(NA)
Azithromycin-Practolol	Azithromycin	0.779932	The risk or severity of QTc prolongation can be increased when Azithromycin is combined with Practolol.	Side Effect	Azithromycin:(NA)-Practolol:(NA)	Azithromycin:(preeclampsia;uterus disease)-Practolol:(NA)
Codeine-Losartan	Codeine	0.779909	The metabolism of Codeine can be decreased when combined with Losartan.	PK	Codeine:(oocyte retrieval)-Losartan:(NA)	Codeine:(NA)-Losartan:(NA)
Leuprolide-Levobetaxolol	Leuprolide	0.779908	The risk or severity of QTc prolongation can be increased when Leuprolide is combined with Levobetaxolol.	Side Effect	Leuprolide:(endometriosis;pcos;cos)-Levobetaxolol:(NA)	Leuprolide:(uterine fibroid;amenorrhea;assisted reproductive technology;assisted reproductive;contraception;fertility issues;endometriosis;ovarian stimulation;pcos;pregnancy loss)-Levobetaxolol:(NA)
Esomeprazole-Sirolimus	Sirolimus	0.779902	The metabolism of Esomeprazole can be increased when combined with Sirolimus.	PK	Esomeprazole:(NA)-Sirolimus:(NA)	Esomeprazole:(NA)-Sirolimus:(uterine fibroid)
Desogestrel-Aceclofenac	Desogestrel	0.779864	The metabolism of Aceclofenac can be decreased when combined with Desogestrel.	PK	Desogestrel:(endometriosis;pcos;contraceptives;turner syndrome)-Aceclofenac:(NA)	Desogestrel:(dysmenorrhea;fertility issues;ovarian stimulation)-Aceclofenac:(NA)
Cocaine-Levobupivacaine	Levobupivacaine	0.77979	The metabolism of Cocaine can be decreased when combined with Levobupivacaine.	PK	Cocaine:(NA)-Levobupivacaine:(NA)	Cocaine:(NA)-Levobupivacaine:(preeclampsia)
Protriptyline-Sirolimus	Sirolimus	0.779783	The metabolism of Protriptyline can be decreased when combined with Sirolimus.	PK	Protriptyline:(NA)-Sirolimus:(NA)	Protriptyline:(NA)-Sirolimus:(uterine fibroid)
Nitroglycerin-Levobetaxolol	Nitroglycerin	0.779753	Nitroglycerin may increase the hypotensive activities of Levobetaxolol.	Drug activity	Nitroglycerin:(NA)-Levobetaxolol:(NA)	Nitroglycerin:(contraception)-Levobetaxolol:(NA)
Progesterone-Desonide	Progesterone	0.779741	The metabolism of Progesterone can be increased when combined with Desonide.	PK	Progesterone:(endometriosis;poi;pcos;contraceptives;cos;turner syndrome;infertility)-Desonide:(NA)	Progesterone:(assisted reproduction;assisted reproductive technology;assisted reproductive;contraception;uterus disease;fertility issues;hormone replacement therapy;infertility, female;reproductive system disorder;recurrent pregnancy loss;endometrial receptivity;implantation, placenta;ovarian stimulation;pregnancy loss;reproductive sterility;reproductive techniques)-Desonide:(NA)
Hydrocortisone-Heparin	Heparin	0.779731	The therapeutic efficacy of Hydrocortisone can be increased when used in combination with Heparin.	PD	Hydrocortisone:(NA)-Heparin:(rpl)	Hydrocortisone:(NA)-Heparin:(recurrent pregnancy loss;pregnancy loss)
Risperidone-Edrophonium	Risperidone	0.779678	Risperidone may decrease the excretion rate of Edrophonium which could result in a higher serum level.	PK	Risperidone:(NA)-Edrophonium:(NA)	Risperidone:(hyperprolactinemia)-Edrophonium:(NA)
Acarbose-Dextroamphetamine	Acarbose	0.779618	The metabolism of Dextroamphetamine can be decreased when combined with Acarbose.	PK	Acarbose:(NA)-Dextroamphetamine:(NA)	Acarbose:(pcos)-Dextroamphetamine:(NA)
Risperidone-Azathioprine	Risperidone	0.779505	Azathioprine may increase the hypotensive activities of Risperidone.	Drug activity	Risperidone:(NA)-Azathioprine:(NA)	Risperidone:(hyperprolactinemia)-Azathioprine:(NA)
Midazolam-Orciprenaline	Midazolam	0.779422	Midazolam may decrease the excretion rate of Orciprenaline which could result in a higher serum level.	PK	Midazolam:(oocyte retrieval)-Orciprenaline:(NA)	Midazolam:(fertility issues;pregnancy loss)-Orciprenaline:(NA)
Amphotericin B-Mifepristone	Mifepristone	0.779415	The metabolism of Mifepristone can be decreased when combined with Amphotericin B.	PK	Amphotericin B:(NA)-Mifepristone:(endometriosis;contraceptives)	Amphotericin B:(NA)-Mifepristone:(uterine fibroid;contraception;pregnancy loss)
Propofol-Levobetaxolol	Propofol	0.779391	Propofol may decrease the antihypertensive activities of Levobetaxolol.	Drug activity	Propofol:(NA)-Levobetaxolol:(NA)	Propofol:(pcos;pregnancy loss)-Levobetaxolol:(NA)
Levocarnitine-Estradiol benzoate	Levocarnitine	0.779381	Levocarnitine may decrease the excretion rate of Estradiol benzoate which could result in a higher serum level.	PK	Levocarnitine:(NA)-Estradiol benzoate:(NA)	Levocarnitine:(pcos)-Estradiol benzoate:(NA)
Bupivacaine-Lumiracoxib	Bupivacaine	0.779363	The metabolism of Bupivacaine can be decreased when combined with Lumiracoxib.	PK	Bupivacaine:(NA)-Lumiracoxib:(NA)	Bupivacaine:(uterine fibroid;uterus prolapse;uterus disease)-Lumiracoxib:(NA)
Orlistat-Estradiol dienanthate	Orlistat	0.779354	The metabolism of Estradiol dienanthate can be increased when combined with Orlistat.	PK	Orlistat:(NA)-Estradiol dienanthate:(NA)	Orlistat:(pcos)-Estradiol dienanthate:(NA)
Oxycodone-Lynestrenol	Oxycodone-Lynestrenol	0.7793	The metabolism of Lynestrenol can be decreased when combined with Oxycodone.	PK	Oxycodone:(NA)-Lynestrenol:(contraceptives)	Oxycodone:(pregnancy loss)-Lynestrenol:(NA)
Mifepristone-Aceclofenac	Mifepristone	0.779277	The metabolism of Mifepristone can be decreased when combined with Aceclofenac.	PK	Mifepristone:(endometriosis;contraceptives)-Aceclofenac:(NA)	Mifepristone:(uterine fibroid;contraception;pregnancy loss)-Aceclofenac:(NA)
Bupivacaine-Varenicline	Bupivacaine	0.779062	The risk or severity of adverse effects can be increased when Bupivacaine is combined with Varenicline.	Side Effect	Bupivacaine:(NA)-Varenicline:(NA)	Bupivacaine:(uterine fibroid;uterus prolapse;uterus disease)-Varenicline:(NA)
Lovastatin-Epirubicin	Lovastatin	0.779029	The metabolism of Lovastatin can be decreased when combined with Epirubicin.	PK	Lovastatin:(NA)-Epirubicin:(NA)	Lovastatin:(x fragile syndrome)-Epirubicin:(NA)
Bupivacaine-Ofloxacin	Bupivacaine	0.779027	The metabolism of Ofloxacin can be decreased when combined with Bupivacaine.	PK	Bupivacaine:(NA)-Ofloxacin:(NA)	Bupivacaine:(uterine fibroid;uterus prolapse;uterus disease)-Ofloxacin:(NA)
Codeine-Neostigmine	Codeine	0.778913	Codeine may decrease the excretion rate of Neostigmine which could result in a higher serum level.	PK	Codeine:(oocyte retrieval)-Neostigmine:(NA)	Codeine:(NA)-Neostigmine:(NA)
Codeine-Orciprenaline	Codeine	0.778883	Codeine may decrease the excretion rate of Orciprenaline which could result in a higher serum level.	PK	Codeine:(oocyte retrieval)-Orciprenaline:(NA)	Codeine:(NA)-Orciprenaline:(NA)
Levobupivacaine-Esketamine	Levobupivacaine	0.778831	Levobupivacaine may decrease the excretion rate of Esketamine which could result in a higher serum level.	PK	Levobupivacaine:(NA)-Esketamine:(NA)	Levobupivacaine:(preeclampsia)-Esketamine:(NA)
Guanadrel-Codeine	Codeine	0.778803	Guanadrel may decrease the excretion rate of Codeine which could result in a higher serum level.	PK	Guanadrel:(NA)-Codeine:(oocyte retrieval)	Guanadrel:(NA)-Codeine:(NA)
Pregabalin-Procaterol	Pregabalin	0.778801	The therapeutic efficacy of Pregabalin can be decreased when used in combination with Procaterol.	PD	Pregabalin:(endometriosis)-Procaterol:(NA)	Pregabalin:(pregnancy loss)-Procaterol:(NA)
Rosiglitazone-Rivastigmine	Rosiglitazone	0.778781	Rosiglitazone may decrease the excretion rate of Rivastigmine which could result in a higher serum level.	PK	Rosiglitazone:(pcos)-Rivastigmine:(NA)	Rosiglitazone:(NA)-Rivastigmine:(NA)
Morphine-Oxaprozin	Morphine	0.778739	Oxaprozin may increase the hypotensive activities of Morphine.	Drug activity	Morphine:(endometriosis)-Oxaprozin:(NA)	Morphine:(NA)-Oxaprozin:(NA)
Maprotiline-Pioglitazone	Pioglitazone	0.77873	Pioglitazone may decrease the hypoglycemic activities of Maprotiline.	Drug activity	Maprotiline:(NA)-Pioglitazone:(pcos)	Maprotiline:(NA)-Pioglitazone:(pcos)
Ibuprofen-Mivacurium	Ibuprofen	0.778695	Ibuprofen may decrease the excretion rate of Mivacurium which could result in a higher serum level.	PK	Ibuprofen:(endometriosis)-Mivacurium:(NA)	Ibuprofen:(uterine fibroid;preeclampsia;uterus disease;pregnancy loss)-Mivacurium:(NA)
Cyanocobalamin-Risperidone	Risperidone	0.778664	Cyanocobalamin may decrease the excretion rate of Risperidone which could result in a higher serum level.	PK	Cyanocobalamin:(NA)-Risperidone:(NA)	Cyanocobalamin:(NA)-Risperidone:(hyperprolactinemia)
Leuprolide-Practolol	Leuprolide	0.778649	The risk or severity of QTc prolongation can be increased when Practolol is combined with Leuprolide.	Side Effect	Leuprolide:(endometriosis;pcos;cos)-Practolol:(NA)	Leuprolide:(uterine fibroid;amenorrhea;assisted reproductive technology;assisted reproductive;contraception;fertility issues;endometriosis;ovarian stimulation;pcos;pregnancy loss)-Practolol:(NA)
Clindamycin-Clobetasone	Clindamycin	0.778597	The metabolism of Clindamycin can be increased when combined with Clobetasone.	PK	Clindamycin:(NA)-Clobetasone:(NA)	Clindamycin:(uterine bleeding;uterus disease;pregnancy loss)-Clobetasone:(NA)
Fosinopril-Triptorelin	Triptorelin	0.778563	The risk or severity of QTc prolongation can be increased when Fosinopril is combined with Triptorelin.	Side Effect	Fosinopril:(NA)-Triptorelin:(endometriosis;pcos;cos)	Fosinopril:(NA)-Triptorelin:(assisted reproduction;assisted reproductive technology;assisted reproductive;uterus disease;fertility issues;infertility, female;controlled ovarian stimulation;endometriosis;ovarian stimulation;pcos;reproductive sterility)
Leuprolide-Estradiol benzoate	Leuprolide	0.778474	Leuprolide may decrease the excretion rate of Estradiol benzoate which could result in a higher serum level.	PK	Leuprolide:(endometriosis;pcos;cos)-Estradiol benzoate:(NA)	Leuprolide:(uterine fibroid;amenorrhea;assisted reproductive technology;assisted reproductive;contraception;fertility issues;endometriosis;ovarian stimulation;pcos;pregnancy loss)-Estradiol benzoate:(NA)
Choline-Meperidine	Meperidine	0.778451	Choline may decrease the excretion rate of Meperidine which could result in a higher serum level.	PK	Choline:(NA)-Meperidine:(NA)	Choline:(NA)-Meperidine:(fertility issues)
Nefazodone-Segesterone acetate	Segesterone acetate	0.778365	Nefazodone may decrease the excretion rate of Segesterone acetate which could result in a higher serum level.	PK	Nefazodone:(NA)-Segesterone acetate:(contraceptives)	Nefazodone:(NA)-Segesterone acetate:(NA)
Rivastigmine-Isosorbide mononitrate	Isosorbide mononitrate	0.778249	Rivastigmine may decrease the excretion rate of Isosorbide mononitrate which could result in a higher serum level.	PK	Rivastigmine:(NA)-Isosorbide mononitrate:(NA)	Rivastigmine:(NA)-Isosorbide mononitrate:(pregnancy loss)
Metaraminol-Nifedipine	Nifedipine	0.778249	The risk or severity of hypertension can be increased when Metaraminol is combined with Nifedipine.	Side Effect	Metaraminol:(NA)-Nifedipine:(NA)	Metaraminol:(NA)-Nifedipine:(preeclampsia)
Estradiol-Zuclopenthixol	Estradiol	0.778216	The metabolism of Estradiol can be increased when combined with Zuclopenthixol.	PK	Estradiol:(endometriosis;poi;pcos;contraceptives;turner syndrome)-Zuclopenthixol:(NA)	Estradiol:(contraception;uterine bleeding;uterus disease;fertility issues;hormone replacement therapy;reproductive system disorder;pregnancy loss)-Zuclopenthixol:(NA)
Clonidine-Methylnaltrexone	Clonidine	0.778178	The risk or severity of sedation can be increased when Clonidine is combined with Methylnaltrexone.	Side Effect	Clonidine:(NA)-Methylnaltrexone:(NA)	Clonidine:(preeclampsia)-Methylnaltrexone:(NA)
Chlorothiazide-Methyldopa	Methyldopa	0.778153	The therapeutic efficacy of Methyldopa can be increased when used in combination with Chlorothiazide.	PD	Chlorothiazide:(NA)-Methyldopa:(NA)	Chlorothiazide:(NA)-Methyldopa:(preeclampsia)
Clonidine-Potassium sulfate	Clonidine	0.77813	The risk or severity of sedation can be increased when Clonidine is combined with Potassium sulfate.	Side Effect	Clonidine:(NA)-Potassium sulfate:(NA)	Clonidine:(preeclampsia)-Potassium sulfate:(NA)
Dronabinol-Pholcodine	Dronabinol	0.778087	Dronabinol may increase the central nervous system depressant (CNS depressant) activities of Pholcodine.	Drug activity	Dronabinol:(NA)-Pholcodine:(NA)	Dronabinol:(pregnancy loss)-Pholcodine:(NA)
Progesterone-Sibutramine	Progesterone	0.778061	The serum concentration of Sibutramine can be increased when it is combined with Progesterone.	PK	Progesterone:(endometriosis;poi;pcos;contraceptives;cos;turner syndrome;infertility)-Sibutramine:(NA)	Progesterone:(assisted reproduction;assisted reproductive technology;assisted reproductive;contraception;uterus disease;fertility issues;hormone replacement therapy;infertility, female;reproductive system disorder;recurrent pregnancy loss;endometrial receptivity;implantation, placenta;ovarian stimulation;pregnancy loss;reproductive sterility;reproductive techniques)-Sibutramine:(NA)
Tamoxifen-Aceclofenac	Tamoxifen	0.777971	The metabolism of Aceclofenac can be decreased when combined with Tamoxifen.	PK	Tamoxifen:(cos)-Aceclofenac:(NA)	Tamoxifen:(contraception;uterine bleeding;uterus disease;fertility issues;pcos)-Aceclofenac:(NA)
Sildenafil-Antrafenine	Sildenafil	0.77778	The metabolism of Antrafenine can be decreased when combined with Sildenafil.	PK	Sildenafil:(NA)-Antrafenine:(NA)	Sildenafil:(fertility issues)-Antrafenine:(NA)
Mefenamic acid-Estriol	Estriol	0.777739	Estriol may increase the thrombogenic activities of Mefenamic acid.	Drug activity	Mefenamic acid:(NA)-Estriol:(NA)	Mefenamic acid:(NA)-Estriol:(uterus prolapse;uterus disease;reproductive system disorder;endometrial diseases)
Folic acid-Esketamine	Folic acid	0.777727	Folic acid may decrease the excretion rate of Esketamine which could result in a higher serum level.	PK	Folic acid:(NA)-Esketamine:(NA)	Folic acid:(fertility issues;infertility, female;pcos)-Esketamine:(NA)
Fentanyl-Chlorcyclizine	Fentanyl	0.777596	The risk or severity of adverse effects can be increased when Fentanyl is combined with Chlorcyclizine.	Side Effect	Fentanyl:(endometriosis;oocyte retrieval)-Chlorcyclizine:(NA)	Fentanyl:(uterus disease;fertility issues)-Chlorcyclizine:(NA)
Tramadol-Dihydroergocristine	Tramadol	0.777595	The risk or severity of serotonin syndrome can be increased when Tramadol is combined with Dihydroergocristine.	Side Effect	Tramadol:(NA)-Dihydroergocristine:(NA)	Tramadol:(dysmenorrhea)-Dihydroergocristine:(NA)
Prednisone-Nalbuphine	Prednisone	0.777587	The metabolism of Prednisone can be decreased when combined with Nalbuphine.	PK	Prednisone:(NA)-Nalbuphine:(NA)	Prednisone:(recurrent pregnancy loss;pregnancy loss)-Nalbuphine:(NA)
Melatonin-Methylnaltrexone	Melatonin	0.777583	The risk or severity of adverse effects can be increased when Melatonin is combined with Methylnaltrexone.	Side Effect	Melatonin:(NA)-Methylnaltrexone:(NA)	Melatonin:(reproductive system disorder)-Methylnaltrexone:(NA)
Risperidone-Methyltestosterone	Risperidone	0.777498	The risk or severity of hypertension can be increased when Risperidone is combined with Methyltestosterone.	Side Effect	Risperidone:(NA)-Methyltestosterone:(NA)	Risperidone:(hyperprolactinemia)-Methyltestosterone:(NA)
Estradiol-Norgestrel	Estradiol-Norgestrel	0.777493	The metabolism of Estradiol can be increased when combined with Norgestrel.	PK	Estradiol:(endometriosis;poi;pcos;contraceptives;turner syndrome)-Norgestrel:(endometriosis;pcos;contraceptives)	Estradiol:(contraception;uterine bleeding;uterus disease;fertility issues;hormone replacement therapy;reproductive system disorder;pregnancy loss)-Norgestrel:(NA)
Escitalopram-Formestane	Escitalopram	0.777462	The metabolism of Escitalopram can be decreased when combined with Formestane.	PK	Escitalopram:(NA)-Formestane:(NA)	Escitalopram:(pcos)-Formestane:(NA)
Progesterone-Levobupivacaine	Progesterone-Levobupivacaine	0.777431	The metabolism of Levobupivacaine can be decreased when combined with Progesterone.	PK	Progesterone:(endometriosis;poi;pcos;contraceptives;cos;turner syndrome;infertility)-Levobupivacaine:(NA)	Progesterone:(assisted reproduction;assisted reproductive technology;assisted reproductive;contraception;uterus disease;fertility issues;hormone replacement therapy;infertility, female;reproductive system disorder;recurrent pregnancy loss;endometrial receptivity;implantation, placenta;ovarian stimulation;pregnancy loss;reproductive sterility;reproductive techniques)-Levobupivacaine:(preeclampsia)
Cabergoline-Desonide	Cabergoline	0.777429	The metabolism of Cabergoline can be increased when combined with Desonide.	PK	Cabergoline:(NA)-Desonide:(NA)	Cabergoline:(fertility issues;infertility, female)-Desonide:(NA)
Rofecoxib-Nalbuphine	Rofecoxib	0.777406	Rofecoxib may decrease the excretion rate of Nalbuphine which could result in a higher serum level.	PK	Rofecoxib:(endometriosis)-Nalbuphine:(NA)	Rofecoxib:(NA)-Nalbuphine:(NA)
Procyclidine-Nifedipine	Nifedipine	0.777386	The risk or severity of adverse effects can be increased when Nifedipine is combined with Procyclidine.	Side Effect	Procyclidine:(NA)-Nifedipine:(NA)	Procyclidine:(NA)-Nifedipine:(preeclampsia)
Codeine-Antazoline	Codeine	0.777361	Antazoline may increase the central nervous system depressant (CNS depressant) activities of Codeine.	Drug activity	Codeine:(oocyte retrieval)-Antazoline:(NA)	Codeine:(NA)-Antazoline:(NA)
Lovastatin-Corifollitropin alfa	Lovastatin-Corifollitropin alfa	0.777309	The risk or severity of myopathy, rhabdomyolysis, and myoglobinuria can be increased when Lovastatin is combined with Corifollitropin alfa.	Side Effect	Lovastatin:(NA)-Corifollitropin alfa:(cos)	Lovastatin:(x fragile syndrome)-Corifollitropin alfa:(uterus disease;fertility issues;infertility, female;controlled ovarian stimulation;endometrial diseases;endometrial receptivity;ovarian stimulation;pcos;reproductive sterility)
Somatotropin-Methylprednisolone	Somatotropin	0.777286	The serum concentration of the active metabolites of Methylprednisolone can be reduced when Methylprednisolone is used in combination with Somatotropin resulting in a loss in efficacy.	PK	Somatotropin:(turner syndrome)-Methylprednisolone:(NA)	Somatotropin:(assisted reproduction;assisted reproductive technology;assisted reproductive;fertility issues;infertility, female;subfertility;turner syndrome)-Methylprednisolone:(NA)
Nifedipine-Thonzylamine	Nifedipine	0.777259	The metabolism of Nifedipine can be decreased when combined with Thonzylamine.	PK	Nifedipine:(NA)-Thonzylamine:(NA)	Nifedipine:(preeclampsia)-Thonzylamine:(NA)
Estradiol-Phenformin	Estradiol	0.777205	The therapeutic efficacy of Estradiol can be decreased when used in combination with Phenformin.	PD	Estradiol:(endometriosis;poi;pcos;contraceptives;turner syndrome)-Phenformin:(NA)	Estradiol:(contraception;uterine bleeding;uterus disease;fertility issues;hormone replacement therapy;reproductive system disorder;pregnancy loss)-Phenformin:(NA)
Estradiol-Lumateperone	Estradiol	0.777205	The serum concentration of Estradiol can be decreased when it is combined with Lumateperone.	PK	Estradiol:(endometriosis;poi;pcos;contraceptives;turner syndrome)-Lumateperone:(NA)	Estradiol:(contraception;uterine bleeding;uterus disease;fertility issues;hormone replacement therapy;reproductive system disorder;pregnancy loss)-Lumateperone:(NA)
Estradiol-Nintedanib	Estradiol	0.777205	The metabolism of Estradiol can be increased when combined with Nintedanib.	PK	Estradiol:(endometriosis;poi;pcos;contraceptives;turner syndrome)-Nintedanib:(NA)	Estradiol:(contraception;uterine bleeding;uterus disease;fertility issues;hormone replacement therapy;reproductive system disorder;pregnancy loss)-Nintedanib:(NA)
Estradiol-Osilodrostat	Estradiol	0.777205	The metabolism of Osilodrostat can be decreased when combined with Estradiol.	PK	Estradiol:(endometriosis;poi;pcos;contraceptives;turner syndrome)-Osilodrostat:(NA)	Estradiol:(contraception;uterine bleeding;uterus disease;fertility issues;hormone replacement therapy;reproductive system disorder;pregnancy loss)-Osilodrostat:(NA)
Estradiol-Dihydroergocristine	Estradiol	0.777205	The metabolism of Estradiol can be increased when combined with Dihydroergocristine.	PK	Estradiol:(endometriosis;poi;pcos;contraceptives;turner syndrome)-Dihydroergocristine:(NA)	Estradiol:(contraception;uterine bleeding;uterus disease;fertility issues;hormone replacement therapy;reproductive system disorder;pregnancy loss)-Dihydroergocristine:(NA)
Codeine-Dihydroergocristine	Codeine	0.777203	The risk or severity of adverse effects can be increased when Codeine is combined with Dihydroergocristine.	Side Effect	Codeine:(oocyte retrieval)-Dihydroergocristine:(NA)	Codeine:(NA)-Dihydroergocristine:(NA)
Conjugated estrogens-Lumefantrine	Conjugated estrogens	0.777202	The metabolism of Lumefantrine can be decreased when combined with Conjugated estrogens.	PK	Conjugated estrogens:(poi;turner syndrome)-Lumefantrine:(NA)	Conjugated estrogens:(uterus prolapse;uterus disease;hormone replacement therapy;reproductive system disorder;endometrial diseases)-Lumefantrine:(NA)
Labetalol-Dimenhydrinate	Labetalol	0.777176	The risk or severity of adverse effects can be increased when Labetalol is combined with Dimenhydrinate.	Side Effect	Labetalol:(NA)-Dimenhydrinate:(NA)	Labetalol:(preeclampsia)-Dimenhydrinate:(NA)
Prednisone-Amprenavir	Prednisone	0.777155	The metabolism of Amprenavir can be decreased when combined with Prednisone.	PK	Prednisone:(NA)-Amprenavir:(NA)	Prednisone:(recurrent pregnancy loss;pregnancy loss)-Amprenavir:(NA)
Mifepristone-Bendazac	Mifepristone	0.777142	Bendazac may increase the hypoglycemic activities of Mifepristone.	Drug activity	Mifepristone:(endometriosis;contraceptives)-Bendazac:(NA)	Mifepristone:(uterine fibroid;contraception;pregnancy loss)-Bendazac:(NA)
Bupivacaine-Megestrol acetate	Bupivacaine-Megestrol acetate	0.777121	Bupivacaine may decrease the excretion rate of Megestrol acetate which could result in a higher serum level.	PK	Bupivacaine:(NA)-Megestrol acetate:(endometriosis;contraceptives)	Bupivacaine:(uterine fibroid;uterus prolapse;uterus disease)-Megestrol acetate:(NA)
Bupivacaine-Gemfibrozil	Bupivacaine	0.777105	The metabolism of Bupivacaine can be decreased when combined with Gemfibrozil.	PK	Bupivacaine:(NA)-Gemfibrozil:(NA)	Bupivacaine:(uterine fibroid;uterus prolapse;uterus disease)-Gemfibrozil:(NA)
Conjugated estrogens-Aripiprazole lauroxil	Conjugated estrogens	0.777003	Conjugated estrogens may decrease the excretion rate of Aripiprazole lauroxil which could result in a higher serum level.	PK	Conjugated estrogens:(poi;turner syndrome)-Aripiprazole lauroxil:(NA)	Conjugated estrogens:(uterus prolapse;uterus disease;hormone replacement therapy;reproductive system disorder;endometrial diseases)-Aripiprazole lauroxil:(NA)
Follitropin-Propranolol	Follitropin	0.776932	The risk or severity of Cardiac Arrhythmia can be increased when Follitropin is combined with Propranolol.	Side Effect	Follitropin:(endometriosis;cos;infertility)-Propranolol:(NA)	Follitropin:(fertility disorders;assisted reproduction;assisted reproductive technology;assisted reproductive;uterus disease;fertility issues;infertility, female;subfertility;anovulation;controlled ovarian stimulation;endometrial diseases;endometrial receptivity;ovarian stimulation;ovulation, absent;pcos;reproductive sterility;reproductive techniques)-Propranolol:(NA)
Bupivacaine-Magnesium carbonate	Bupivacaine	0.77691	The therapeutic efficacy of Magnesium carbonate can be decreased when used in combination with Bupivacaine.	PD	Bupivacaine:(NA)-Magnesium carbonate:(NA)	Bupivacaine:(uterine fibroid;uterus prolapse;uterus disease)-Magnesium carbonate:(NA)
Estradiol-Cytarabine	Estradiol	0.77686	Estradiol may decrease the excretion rate of Cytarabine which could result in a higher serum level.	PK	Estradiol:(endometriosis;poi;pcos;contraceptives;turner syndrome)-Cytarabine:(NA)	Estradiol:(contraception;uterine bleeding;uterus disease;fertility issues;hormone replacement therapy;reproductive system disorder;pregnancy loss)-Cytarabine:(NA)
Follitropin-Celecoxib	Follitropin	0.776851	The therapeutic efficacy of Follitropin can be decreased when used in combination with Celecoxib.	PD	Follitropin:(endometriosis;cos;infertility)-Celecoxib:(NA)	Follitropin:(fertility disorders;assisted reproduction;assisted reproductive technology;assisted reproductive;uterus disease;fertility issues;infertility, female;subfertility;anovulation;controlled ovarian stimulation;endometrial diseases;endometrial receptivity;ovarian stimulation;ovulation, absent;pcos;reproductive sterility;reproductive techniques)-Celecoxib:(NA)
Conjugated estrogens-Dextroamphetamine	Conjugated estrogens	0.776831	The metabolism of Conjugated estrogens can be increased when combined with Dextroamphetamine.	PK	Conjugated estrogens:(poi;turner syndrome)-Dextroamphetamine:(NA)	Conjugated estrogens:(uterus prolapse;uterus disease;hormone replacement therapy;reproductive system disorder;endometrial diseases)-Dextroamphetamine:(NA)
Etonogestrel-Aripiprazole lauroxil	Etonogestrel	0.776591	Etonogestrel may decrease the excretion rate of Aripiprazole lauroxil which could result in a higher serum level.	PK	Etonogestrel:(endometriosis;contraceptives)-Aripiprazole lauroxil:(NA)	Etonogestrel:(contraceptive usage;contraception;uterine bleeding;uterus disease;endometriosis;pcos;pregnancy loss)-Aripiprazole lauroxil:(NA)
Pregabalin-Betamethasone	Pregabalin	0.77655	Pregabalin may decrease the excretion rate of Betamethasone which could result in a higher serum level.	PK	Pregabalin:(endometriosis)-Betamethasone:(NA)	Pregabalin:(pregnancy loss)-Betamethasone:(NA)
Etomidate-Betamethasone	Etomidate	0.77655	Etomidate may decrease the excretion rate of Betamethasone which could result in a higher serum level.	PK	Etomidate:(NA)-Betamethasone:(NA)	Etomidate:(pregnancy loss)-Betamethasone:(NA)
Etomidate-Ofloxacin	Etomidate	0.77654	Etomidate may decrease the excretion rate of Ofloxacin which could result in a higher serum level.	PK	Etomidate:(NA)-Ofloxacin:(NA)	Etomidate:(pregnancy loss)-Ofloxacin:(NA)
Magnesium sulfate-Fluticasone	Magnesium sulfate	0.776493	Magnesium sulfate may increase the central nervous system depressant (CNS depressant) activities of Fluticasone.	Drug activity	Magnesium sulfate:(NA)-Fluticasone:(NA)	Magnesium sulfate:(preeclampsia)-Fluticasone:(NA)
Sirolimus-Antihemophilic Factor (Recombinant), PEGylated	Sirolimus	0.776473	The risk or severity of bleeding can be increased when Antihemophilic Factor (Recombinant), PEGylated is combined with Sirolimus.	Side Effect	Sirolimus:(NA)-Antihemophilic Factor (Recombinant), PEGylated:(NA)	Sirolimus:(uterine fibroid)-Antihemophilic Factor (Recombinant), PEGylated:(NA)
Topiramate-Moexipril	Topiramate	0.776401	Topiramate may decrease the excretion rate of Moexipril which could result in a higher serum level.	PK	Topiramate:(NA)-Moexipril:(NA)	Topiramate:(pcos)-Moexipril:(NA)
Nifedipine-Mepenzolate	Nifedipine	0.776372	The risk or severity of hypotension can be increased when Mepenzolate is combined with Nifedipine.	Side Effect	Nifedipine:(NA)-Mepenzolate:(NA)	Nifedipine:(preeclampsia)-Mepenzolate:(NA)
Spironolactone-Esketamine	Spironolactone	0.776361	The metabolism of Esketamine can be decreased when combined with Spironolactone.	PK	Spironolactone:(pcos;contraceptives)-Esketamine:(NA)	Spironolactone:(NA)-Esketamine:(NA)
Isotretinoin-Esketamine	Isotretinoin	0.776361	Esketamine may decrease the excretion rate of Isotretinoin which could result in a higher serum level.	PK	Isotretinoin:(NA)-Esketamine:(NA)	Isotretinoin:(pcos)-Esketamine:(NA)
Metformin-Methscopolamine bromide	Metformin	0.776356	The serum concentration of Metformin can be increased when it is combined with Methscopolamine bromide.	PK	Metformin:(pcos)-Methscopolamine bromide:(NA)	Metformin:(preeclampsia;fertility issues;infertility, female;reproductive system disorder;anovulation;endometrial diseases;ovulation, absent;pcos;reproductive disorder)-Methscopolamine bromide:(NA)
Risperidone-Dacarbazine	Risperidone	0.776348	Risperidone may decrease the excretion rate of Dacarbazine which could result in a higher serum level.	PK	Risperidone:(NA)-Dacarbazine:(NA)	Risperidone:(hyperprolactinemia)-Dacarbazine:(NA)
Epirubicin-Propofol	Propofol	0.77634	The metabolism of Epirubicin can be decreased when combined with Propofol.	PK	Epirubicin:(NA)-Propofol:(NA)	Epirubicin:(NA)-Propofol:(pcos;pregnancy loss)
Tramadol-Bretylium	Tramadol	0.776292	The risk or severity of adverse effects can be increased when Tramadol is combined with Bretylium.	Side Effect	Tramadol:(NA)-Bretylium:(NA)	Tramadol:(dysmenorrhea)-Bretylium:(NA)
Rofecoxib-Conivaptan	Rofecoxib	0.776259	The risk or severity of hyperkalemia can be increased when Rofecoxib is combined with Conivaptan.	Side Effect	Rofecoxib:(endometriosis)-Conivaptan:(NA)	Rofecoxib:(NA)-Conivaptan:(NA)
Moxifloxacin-Cabergoline	Cabergoline	0.776172	The therapeutic efficacy of Cabergoline can be increased when used in combination with Moxifloxacin.	PD	Moxifloxacin:(NA)-Cabergoline:(NA)	Moxifloxacin:(NA)-Cabergoline:(fertility issues;infertility, female)
Prochlorperazine-Ketorolac	Ketorolac	0.776158	The risk or severity of hypertension can be increased when Prochlorperazine is combined with Ketorolac.	Side Effect	Prochlorperazine:(NA)-Ketorolac:(NA)	Prochlorperazine:(NA)-Ketorolac:(contraception;uterine bleeding)
Ketorolac-Polyestradiol phosphate	Ketorolac	0.776155	Ketorolac may decrease the excretion rate of Polyestradiol phosphate which could result in a higher serum level.	PK	Ketorolac:(NA)-Polyestradiol phosphate:(NA)	Ketorolac:(contraception;uterine bleeding)-Polyestradiol phosphate:(NA)
Insulin aspart-Estradiol valerate	Estradiol valerate	0.776037	The therapeutic efficacy of Insulin aspart can be decreased when used in combination with Estradiol valerate.	PD	Insulin aspart:(NA)-Estradiol valerate:(poi;contraceptives)	Insulin aspart:(NA)-Estradiol valerate:(amenorrhea traumatica;dysmenorrhea;asherman’s syndrome;contraception;fertility issues;hormone replacement therapy;infertility, female;endometrial diseases;endometriosis;ovarian stimulation;ovulation disorder;ovulation, absent;pcos;pregnancy loss)
Bupivacaine-Dobutamine	Bupivacaine	0.775993	Bupivacaine may decrease the excretion rate of Dobutamine which could result in a higher serum level.	PK	Bupivacaine:(NA)-Dobutamine:(NA)	Bupivacaine:(uterine fibroid;uterus prolapse;uterus disease)-Dobutamine:(NA)
Metformin-Clidinium	Metformin	0.775982	The serum concentration of Metformin can be increased when it is combined with Clidinium.	PK	Metformin:(pcos)-Clidinium:(NA)	Metformin:(preeclampsia;fertility issues;infertility, female;reproductive system disorder;anovulation;endometrial diseases;ovulation, absent;pcos;reproductive disorder)-Clidinium:(NA)
Fentanyl-Neostigmine	Fentanyl	0.775971	The therapeutic efficacy of Neostigmine can be decreased when used in combination with Fentanyl.	PD	Fentanyl:(endometriosis;oocyte retrieval)-Neostigmine:(NA)	Fentanyl:(uterus disease;fertility issues)-Neostigmine:(NA)
Insulin detemir-Estradiol valerate	Estradiol valerate	0.775953	The therapeutic efficacy of Insulin detemir can be decreased when used in combination with Estradiol valerate.	PD	Insulin detemir:(NA)-Estradiol valerate:(poi;contraceptives)	Insulin detemir:(NA)-Estradiol valerate:(amenorrhea traumatica;dysmenorrhea;asherman’s syndrome;contraception;fertility issues;hormone replacement therapy;infertility, female;endometrial diseases;endometriosis;ovarian stimulation;ovulation disorder;ovulation, absent;pcos;pregnancy loss)
Cyproterone acetate-Nomegestrol	Cyproterone acetate-Nomegestrol	0.775876	The therapeutic efficacy of Cyproterone acetate can be decreased when used in combination with Nomegestrol.	PD	Cyproterone acetate:(endometriosis;pcos;contraceptives)-Nomegestrol:(endometriosis)	Cyproterone acetate:(reproductive system disorder;pcos)-Nomegestrol:(contraception;uterine bleeding)
Galantamine-Levobupivacaine	Levobupivacaine	0.775868	Galantamine may increase the bradycardic activities of Levobupivacaine.	Drug activity	Galantamine:(NA)-Levobupivacaine:(NA)	Galantamine:(NA)-Levobupivacaine:(preeclampsia)
Cefazolin-Triptorelin	Cefazolin-Triptorelin	0.775864	The therapeutic efficacy of Triptorelin can be increased when used in combination with Cefazolin.	PD	Cefazolin:(NA)-Triptorelin:(endometriosis;pcos;cos)	Cefazolin:(uterine bleeding;uterus disease)-Triptorelin:(assisted reproduction;assisted reproductive technology;assisted reproductive;uterus disease;fertility issues;infertility, female;controlled ovarian stimulation;endometriosis;ovarian stimulation;pcos;reproductive sterility)
Amphotericin B-Mestranol	Mestranol	0.775768	Amphotericin B may decrease the excretion rate of Mestranol which could result in a higher serum level.	PK	Amphotericin B:(NA)-Mestranol:(endometriosis;pcos;contraceptives)	Amphotericin B:(NA)-Mestranol:(NA)
Heparin-Fluoxymesterone	Heparin	0.775742	The therapeutic efficacy of Heparin can be increased when used in combination with Fluoxymesterone.	PD	Heparin:(rpl)-Fluoxymesterone:(NA)	Heparin:(recurrent pregnancy loss;pregnancy loss)-Fluoxymesterone:(NA)
Calcitriol-Estradiol acetate	Estradiol acetate	0.775733	The metabolism of Estradiol acetate can be increased when combined with Calcitriol.	PK	Calcitriol:(NA)-Estradiol acetate:(NA)	Calcitriol:(NA)-Estradiol acetate:(pcos)
Venlafaxine-Norethisterone	Norethisterone	0.775714	The risk or severity of QTc prolongation can be increased when Venlafaxine is combined with Norethisterone.	Side Effect	Venlafaxine:(NA)-Norethisterone:(endometriosis;pcos;contraceptives;turner syndrome)	Venlafaxine:(NA)-Norethisterone:(contraception;uterine bleeding;uterus disease;endometriosis)
Desogestrel-Nomegestrol	Desogestrel-Nomegestrol	0.775678	The therapeutic efficacy of Desogestrel can be decreased when used in combination with Nomegestrol.	PD	Desogestrel:(endometriosis;pcos;contraceptives;turner syndrome)-Nomegestrol:(endometriosis)	Desogestrel:(dysmenorrhea;fertility issues;ovarian stimulation)-Nomegestrol:(contraception;uterine bleeding)
Risperidone-Phenazopyridine	Risperidone	0.775575	The risk or severity of adverse effects can be increased when Risperidone is combined with Phenazopyridine.	Side Effect	Risperidone:(NA)-Phenazopyridine:(NA)	Risperidone:(hyperprolactinemia)-Phenazopyridine:(NA)
Topiramate-Spirapril	Topiramate	0.77557	Topiramate may decrease the excretion rate of Spirapril which could result in a higher serum level.	PK	Topiramate:(NA)-Spirapril:(NA)	Topiramate:(pcos)-Spirapril:(NA)
Norgestimate-Quetiapine	Norgestimate	0.775549	The metabolism of Quetiapine can be increased when combined with Norgestimate.	PK	Norgestimate:(pcos;contraceptives;turner syndrome)-Quetiapine:(NA)	Norgestimate:(NA)-Quetiapine:(NA)
Estradiol-Norgestimate	Estradiol-Norgestimate	0.775538	Estradiol may decrease the excretion rate of Norgestimate which could result in a higher serum level.	PK	Estradiol:(endometriosis;poi;pcos;contraceptives;turner syndrome)-Norgestimate:(pcos;contraceptives;turner syndrome)	Estradiol:(contraception;uterine bleeding;uterus disease;fertility issues;hormone replacement therapy;reproductive system disorder;pregnancy loss)-Norgestimate:(NA)
Tramadol-Epirubicin	Tramadol	0.775506	The metabolism of Tramadol can be decreased when combined with Epirubicin.	PK	Tramadol:(NA)-Epirubicin:(NA)	Tramadol:(dysmenorrhea)-Epirubicin:(NA)
Epirubicin-Escitalopram	Escitalopram	0.775506	The serum concentration of Escitalopram can be increased when it is combined with Epirubicin.	PK	Epirubicin:(NA)-Escitalopram:(NA)	Epirubicin:(NA)-Escitalopram:(pcos)
Meperidine-Tropicamide	Meperidine	0.775506	The risk or severity of adverse effects can be increased when Meperidine is combined with Tropicamide.	Side Effect	Meperidine:(NA)-Tropicamide:(NA)	Meperidine:(fertility issues)-Tropicamide:(NA)
Diethylstilbestrol-Cefadroxil	Diethylstilbestrol	0.775477	The metabolism of Cefadroxil can be decreased when combined with Diethylstilbestrol.	PK	Diethylstilbestrol:(contraceptives)-Cefadroxil:(NA)	Diethylstilbestrol:(NA)-Cefadroxil:(NA)
Metformin-Metixene	Metformin	0.775465	The serum concentration of Metformin can be increased when it is combined with Metixene.	PK	Metformin:(pcos)-Metixene:(NA)	Metformin:(preeclampsia;fertility issues;infertility, female;reproductive system disorder;anovulation;endometrial diseases;ovulation, absent;pcos;reproductive disorder)-Metixene:(NA)
Prochlorperazine-Piroxicam	Piroxicam	0.775395	The risk or severity of hypertension can be increased when Prochlorperazine is combined with Piroxicam.	Side Effect	Prochlorperazine:(NA)-Piroxicam:(NA)	Prochlorperazine:(NA)-Piroxicam:(dysmenorrhea)
Risperidone-Testosterone propionate	Risperidone	0.775367	The metabolism of Testosterone propionate can be decreased when combined with Risperidone.	PK	Risperidone:(NA)-Testosterone propionate:(NA)	Risperidone:(hyperprolactinemia)-Testosterone propionate:(NA)
Bupivacaine-Ifosfamide	Bupivacaine	0.775348	The therapeutic efficacy of Ifosfamide can be decreased when used in combination with Bupivacaine.	PD	Bupivacaine:(NA)-Ifosfamide:(NA)	Bupivacaine:(uterine fibroid;uterus prolapse;uterus disease)-Ifosfamide:(NA)
Medroxyprogesterone acetate-Dextroamphetamine	Medroxyprogesterone acetate	0.775308	The metabolism of Medroxyprogesterone acetate can be increased when combined with Dextroamphetamine.	PK	Medroxyprogesterone acetate:(endometriosis;poi;pcos;contraceptives;turner syndrome)-Dextroamphetamine:(NA)	Medroxyprogesterone acetate:(contraception;fertility issues;anovulation;endometrial diseases;endometriosis;ovarian stimulation;ovulation disorder;pcos)-Dextroamphetamine:(NA)
Orciprenaline-Levobupivacaine	Levobupivacaine	0.775285	The risk or severity of adverse effects can be increased when Orciprenaline is combined with Levobupivacaine.	Side Effect	Orciprenaline:(NA)-Levobupivacaine:(NA)	Orciprenaline:(NA)-Levobupivacaine:(preeclampsia)
Codeine-Dihydroergocornine	Codeine	0.775226	The risk or severity of adverse effects can be increased when Codeine is combined with Dihydroergocornine.	Side Effect	Codeine:(oocyte retrieval)-Dihydroergocornine:(NA)	Codeine:(NA)-Dihydroergocornine:(NA)
Levocarnitine-Histrelin	Levocarnitine	0.775121	The therapeutic efficacy of Histrelin can be increased when used in combination with Levocarnitine.	PD	Levocarnitine:(NA)-Histrelin:(NA)	Levocarnitine:(pcos)-Histrelin:(NA)
Duloxetine-Acetyldigitoxin	Duloxetine	0.77511	The metabolism of Acetyldigitoxin can be decreased when combined with Duloxetine.	PK	Duloxetine:(endometriosis)-Acetyldigitoxin:(NA)	Duloxetine:(NA)-Acetyldigitoxin:(NA)
Clonidine-Levobunolol	Clonidine	0.775098	The risk or severity of hypotension can be increased when Clonidine is combined with Levobunolol.	Side Effect	Clonidine:(NA)-Levobunolol:(NA)	Clonidine:(preeclampsia)-Levobunolol:(NA)
Etonogestrel-Triptorelin	Etonogestrel-Triptorelin	0.775051	The therapeutic efficacy of Triptorelin can be increased when used in combination with Etonogestrel.	PD	Etonogestrel:(endometriosis;contraceptives)-Triptorelin:(endometriosis;pcos;cos)	Etonogestrel:(contraceptive usage;contraception;uterine bleeding;uterus disease;endometriosis;pcos;pregnancy loss)-Triptorelin:(assisted reproduction;assisted reproductive technology;assisted reproductive;uterus disease;fertility issues;infertility, female;controlled ovarian stimulation;endometriosis;ovarian stimulation;pcos;reproductive sterility)
Ropivacaine-Oxycodone	Oxycodone	0.775027	Ropivacaine may decrease the excretion rate of Oxycodone which could result in a higher serum level.	PK	Ropivacaine:(NA)-Oxycodone:(NA)	Ropivacaine:(NA)-Oxycodone:(pregnancy loss)
Rofecoxib-Rivastigmine	Rofecoxib	0.774983	Rofecoxib may decrease the excretion rate of Rivastigmine which could result in a higher serum level.	PK	Rofecoxib:(endometriosis)-Rivastigmine:(NA)	Rofecoxib:(NA)-Rivastigmine:(NA)
Temazepam-Progesterone	Progesterone	0.774978	The metabolism of Progesterone can be increased when combined with Temazepam.	PK	Temazepam:(NA)-Progesterone:(endometriosis;poi;pcos;contraceptives;cos;turner syndrome;infertility)	Temazepam:(NA)-Progesterone:(assisted reproduction;assisted reproductive technology;assisted reproductive;contraception;uterus disease;fertility issues;hormone replacement therapy;infertility, female;reproductive system disorder;recurrent pregnancy loss;endometrial receptivity;implantation, placenta;ovarian stimulation;pregnancy loss;reproductive sterility;reproductive techniques)
Bupivacaine-Amantadine	Bupivacaine	0.774953	Bupivacaine may decrease the excretion rate of Amantadine which could result in a higher serum level.	PK	Bupivacaine:(NA)-Amantadine:(NA)	Bupivacaine:(uterine fibroid;uterus prolapse;uterus disease)-Amantadine:(NA)
Pemetrexed-Risperidone	Risperidone	0.774874	Risperidone may increase the hypotensive activities of Pemetrexed.	Drug activity	Pemetrexed:(NA)-Risperidone:(NA)	Pemetrexed:(NA)-Risperidone:(hyperprolactinemia)
Risperidone-Fenofibrate	Risperidone	0.774874	The metabolism of Risperidone can be decreased when combined with Fenofibrate.	PK	Risperidone:(NA)-Fenofibrate:(NA)	Risperidone:(hyperprolactinemia)-Fenofibrate:(NA)
Baclofen-Bupivacaine	Bupivacaine	0.774863	Baclofen may decrease the excretion rate of Bupivacaine which could result in a higher serum level.	PK	Baclofen:(NA)-Bupivacaine:(NA)	Baclofen:(NA)-Bupivacaine:(uterine fibroid;uterus prolapse;uterus disease)
Clemastine-Rofecoxib	Rofecoxib	0.774847	The metabolism of Rofecoxib can be decreased when combined with Clemastine.	PK	Clemastine:(NA)-Rofecoxib:(endometriosis)	Clemastine:(NA)-Rofecoxib:(NA)
Topiramate-Hydrocortisone	Topiramate	0.774764	Topiramate may decrease the excretion rate of Hydrocortisone which could result in a higher serum level.	PK	Topiramate:(NA)-Hydrocortisone:(NA)	Topiramate:(pcos)-Hydrocortisone:(NA)
Sildenafil-Tiaprofenic acid	Sildenafil	0.774742	The metabolism of Tiaprofenic acid can be decreased when combined with Sildenafil.	PK	Sildenafil:(NA)-Tiaprofenic acid:(NA)	Sildenafil:(fertility issues)-Tiaprofenic acid:(NA)
Diazepam-Dihydralazine	Diazepam	0.774696	Diazepam may decrease the excretion rate of Dihydralazine which could result in a higher serum level.	PK	Diazepam:(NA)-Dihydralazine:(NA)	Diazepam:(fertility issues)-Dihydralazine:(NA)
Progesterone-Difluprednate	Progesterone	0.774677	The metabolism of Progesterone can be increased when combined with Difluprednate.	PK	Progesterone:(endometriosis;poi;pcos;contraceptives;cos;turner syndrome;infertility)-Difluprednate:(NA)	Progesterone:(assisted reproduction;assisted reproductive technology;assisted reproductive;contraception;uterus disease;fertility issues;hormone replacement therapy;infertility, female;reproductive system disorder;recurrent pregnancy loss;endometrial receptivity;implantation, placenta;ovarian stimulation;pregnancy loss;reproductive sterility;reproductive techniques)-Difluprednate:(NA)
Meperidine-Desonide	Meperidine	0.774618	The metabolism of Meperidine can be increased when combined with Desonide.	PK	Meperidine:(NA)-Desonide:(NA)	Meperidine:(fertility issues)-Desonide:(NA)
Pravastatin-Risperidone	Risperidone	0.774564	The serum concentration of Pravastatin can be increased when it is combined with Risperidone.	PK	Pravastatin:(NA)-Risperidone:(NA)	Pravastatin:(NA)-Risperidone:(hyperprolactinemia)
Sildenafil-Aceclofenac	Sildenafil	0.774558	The metabolism of Aceclofenac can be decreased when combined with Sildenafil.	PK	Sildenafil:(NA)-Aceclofenac:(NA)	Sildenafil:(fertility issues)-Aceclofenac:(NA)
Rivastigmine-Ibuprofen	Ibuprofen	0.774508	The metabolism of Ibuprofen can be decreased when combined with Rivastigmine.	PK	Rivastigmine:(NA)-Ibuprofen:(endometriosis)	Rivastigmine:(NA)-Ibuprofen:(uterine fibroid;preeclampsia;uterus disease;pregnancy loss)
Risperidone-Tirofiban	Risperidone	0.774498	Risperidone may decrease the excretion rate of Tirofiban which could result in a higher serum level.	PK	Risperidone:(NA)-Tirofiban:(NA)	Risperidone:(hyperprolactinemia)-Tirofiban:(NA)
Acetylsalicylic acid-Hydrocortisone phosphate	Acetylsalicylic acid	0.774455	The risk or severity of adverse effects can be increased when Hydrocortisone phosphate is combined with Acetylsalicylic acid.	Side Effect	Acetylsalicylic acid:(rpl)-Hydrocortisone phosphate:(NA)	Acetylsalicylic acid:(preeclampsia;recurrent pregnancy loss;pregnancy loss)-Hydrocortisone phosphate:(NA)
Conjugated estrogens-Dicloxacillin	Conjugated estrogens	0.77442	Conjugated estrogens may decrease the excretion rate of Dicloxacillin which could result in a higher serum level.	PK	Conjugated estrogens:(poi;turner syndrome)-Dicloxacillin:(NA)	Conjugated estrogens:(uterus prolapse;uterus disease;hormone replacement therapy;reproductive system disorder;endometrial diseases)-Dicloxacillin:(NA)
Warfarin-Alimemazine	Warfarin	0.774399	The risk or severity of adverse effects can be increased when Alimemazine is combined with Warfarin.	Side Effect	Warfarin:(NA)-Alimemazine:(NA)	Warfarin:(pregnancy loss)-Alimemazine:(NA)
Cabergoline-Fludrocortisone	Cabergoline	0.77439	The metabolism of Cabergoline can be increased when combined with Fludrocortisone.	PK	Cabergoline:(NA)-Fludrocortisone:(NA)	Cabergoline:(fertility issues;infertility, female)-Fludrocortisone:(NA)
Prochlorperazine-Finasteride	Finasteride	0.774363	The risk or severity of hypertension can be increased when Prochlorperazine is combined with Finasteride.	Side Effect	Prochlorperazine:(NA)-Finasteride:(pcos)	Prochlorperazine:(NA)-Finasteride:(NA)
Estradiol-Gestrinone	Estradiol-Gestrinone	0.774328	The metabolism of Estradiol can be increased when combined with Gestrinone.	PK	Estradiol:(endometriosis;poi;pcos;contraceptives;turner syndrome)-Gestrinone:(endometriosis;contraceptives;infertility)	Estradiol:(contraception;uterine bleeding;uterus disease;fertility issues;hormone replacement therapy;reproductive system disorder;pregnancy loss)-Gestrinone:(NA)
Morphine-Budesonide	Morphine	0.774317	The metabolism of Budesonide can be decreased when combined with Morphine.	PK	Morphine:(endometriosis)-Budesonide:(NA)	Morphine:(NA)-Budesonide:(NA)
Dronabinol-Chloroquine	Dronabinol	0.774301	The metabolism of Dronabinol can be decreased when combined with Chloroquine.	PK	Dronabinol:(NA)-Chloroquine:(NA)	Dronabinol:(pregnancy loss)-Chloroquine:(NA)
Rivastigmine-Levobupivacaine	Levobupivacaine	0.774295	Rivastigmine may decrease the excretion rate of Levobupivacaine which could result in a higher serum level.	PK	Rivastigmine:(NA)-Levobupivacaine:(NA)	Rivastigmine:(NA)-Levobupivacaine:(preeclampsia)
Esmolol-Acarbose	Acarbose	0.774273	The therapeutic efficacy of Esmolol can be increased when used in combination with Acarbose.	PD	Esmolol:(NA)-Acarbose:(NA)	Esmolol:(NA)-Acarbose:(pcos)
Rivastigmine-Estradiol acetate	Estradiol acetate	0.774233	Rivastigmine may increase the bradycardic activities of Estradiol acetate.	Drug activity	Rivastigmine:(NA)-Estradiol acetate:(NA)	Rivastigmine:(NA)-Estradiol acetate:(pcos)
Cabergoline-Ofloxacin	Cabergoline	0.774217	The therapeutic efficacy of Ofloxacin can be increased when used in combination with Cabergoline.	PD	Cabergoline:(NA)-Ofloxacin:(NA)	Cabergoline:(fertility issues;infertility, female)-Ofloxacin:(NA)
Warfarin-Difluprednate	Warfarin	0.774179	The metabolism of Warfarin can be increased when combined with Difluprednate.	PK	Warfarin:(NA)-Difluprednate:(NA)	Warfarin:(pregnancy loss)-Difluprednate:(NA)
Medroxyprogesterone acetate-Desonide	Medroxyprogesterone acetate	0.774064	The metabolism of Medroxyprogesterone acetate can be increased when combined with Desonide.	PK	Medroxyprogesterone acetate:(endometriosis;poi;pcos;contraceptives;turner syndrome)-Desonide:(NA)	Medroxyprogesterone acetate:(contraception;fertility issues;anovulation;endometrial diseases;endometriosis;ovarian stimulation;ovulation disorder;pcos)-Desonide:(NA)
Lidocaine-Sibutramine	Lidocaine	0.774052	The metabolism of Sibutramine can be decreased when combined with Lidocaine.	PK	Lidocaine:(oocyte retrieval)-Sibutramine:(NA)	Lidocaine:(uterine fibroid;uterus prolapse;preeclampsia;contraception;uterus disease;fertility issues;infertility, female;infertility of tubal origin;pregnancy loss)-Sibutramine:(NA)
Lidocaine-Potassium sulfate	Lidocaine	0.773985	Lidocaine may increase the arrhythmogenic activities of Potassium sulfate.	Drug activity	Lidocaine:(oocyte retrieval)-Potassium sulfate:(NA)	Lidocaine:(uterine fibroid;uterus prolapse;preeclampsia;contraception;uterus disease;fertility issues;infertility, female;infertility of tubal origin;pregnancy loss)-Potassium sulfate:(NA)
Risperidone-Gemfibrozil	Risperidone	0.77392	Risperidone may decrease the excretion rate of Gemfibrozil which could result in a higher serum level.	PK	Risperidone:(NA)-Gemfibrozil:(NA)	Risperidone:(hyperprolactinemia)-Gemfibrozil:(NA)
Levallorphan-Diazepam	Diazepam	0.773848	The therapeutic efficacy of Diazepam can be increased when used in combination with Levallorphan.	PD	Levallorphan:(NA)-Diazepam:(NA)	Levallorphan:(NA)-Diazepam:(fertility issues)
Cyclophosphamide-Bromocriptine	Bromocriptine	0.773836	The metabolism of Bromocriptine can be decreased when combined with Cyclophosphamide.	PK	Cyclophosphamide:(NA)-Bromocriptine:(rpl;infertility)	Cyclophosphamide:(NA)-Bromocriptine:(NA)
Nortriptyline-Lynestrenol	Lynestrenol	0.773703	The metabolism of Lynestrenol can be decreased when combined with Nortriptyline.	PK	Nortriptyline:(NA)-Lynestrenol:(contraceptives)	Nortriptyline:(NA)-Lynestrenol:(NA)
Clonidine-Tolvaptan	Clonidine	0.773699	The risk or severity of adverse effects can be increased when Tolvaptan is combined with Clonidine.	Side Effect	Clonidine:(NA)-Tolvaptan:(NA)	Clonidine:(preeclampsia)-Tolvaptan:(NA)
Venlafaxine-Sirolimus	Sirolimus	0.77368	The metabolism of Venlafaxine can be decreased when combined with Sirolimus.	PK	Venlafaxine:(NA)-Sirolimus:(NA)	Venlafaxine:(NA)-Sirolimus:(uterine fibroid)
Venlafaxine-Atorvastatin	Atorvastatin	0.77368	The metabolism of Venlafaxine can be decreased when combined with Atorvastatin.	PK	Venlafaxine:(NA)-Atorvastatin:(pcos)	Venlafaxine:(NA)-Atorvastatin:(NA)
Conjugated estrogens-Risperidone	Conjugated estrogens-Risperidone	0.773663	Conjugated estrogens may decrease the excretion rate of Risperidone which could result in a higher serum level.	PK	Conjugated estrogens:(poi;turner syndrome)-Risperidone:(NA)	Conjugated estrogens:(uterus prolapse;uterus disease;hormone replacement therapy;reproductive system disorder;endometrial diseases)-Risperidone:(hyperprolactinemia)
Norethisterone-Gadobenic acid	Norethisterone	0.773616	The risk or severity of QTc prolongation can be increased when Norethisterone is combined with Gadobenic acid.	Side Effect	Norethisterone:(endometriosis;pcos;contraceptives;turner syndrome)-Gadobenic acid:(NA)	Norethisterone:(contraception;uterine bleeding;uterus disease;endometriosis)-Gadobenic acid:(NA)
Betamethasone-Levocarnitine	Levocarnitine	0.773613	The metabolism of Levocarnitine can be increased when combined with Betamethasone.	PK	Betamethasone:(NA)-Levocarnitine:(NA)	Betamethasone:(NA)-Levocarnitine:(pcos)
Betamethasone-Labetalol	Labetalol	0.773613	Betamethasone may decrease the excretion rate of Labetalol which could result in a higher serum level.	PK	Betamethasone:(NA)-Labetalol:(NA)	Betamethasone:(NA)-Labetalol:(preeclampsia)
Betamethasone-Levobupivacaine	Levobupivacaine	0.773613	Betamethasone may decrease the excretion rate of Levobupivacaine which could result in a higher serum level.	PK	Betamethasone:(NA)-Levobupivacaine:(NA)	Betamethasone:(NA)-Levobupivacaine:(preeclampsia)
Betamethasone-Isosorbide mononitrate	Isosorbide mononitrate	0.773613	Betamethasone may decrease the excretion rate of Isosorbide mononitrate which could result in a higher serum level.	PK	Betamethasone:(NA)-Isosorbide mononitrate:(NA)	Betamethasone:(NA)-Isosorbide mononitrate:(pregnancy loss)
Prednisone-Pseudoephedrine	Prednisone	0.773575	Pseudoephedrine may increase the excretion rate of Prednisone which could result in a lower serum level and potentially a reduction in efficacy.	PK	Prednisone:(NA)-Pseudoephedrine:(NA)	Prednisone:(recurrent pregnancy loss;pregnancy loss)-Pseudoephedrine:(NA)
Pseudoephedrine-Prednisolone	Prednisolone	0.773575	Prednisolone may increase the excretion rate of Pseudoephedrine which could result in a lower serum level and potentially a reduction in efficacy.	PK	Pseudoephedrine:(NA)-Prednisolone:(NA)	Pseudoephedrine:(NA)-Prednisolone:(fertility issues;infertility, female;pcos)
Methadone-Arbutamine	Methadone	0.773509	The risk or severity of adverse effects can be increased when Arbutamine is combined with Methadone.	Side Effect	Methadone:(endometriosis)-Arbutamine:(NA)	Methadone:(NA)-Arbutamine:(NA)
Risperidone-Edoxaban	Risperidone	0.77348	The metabolism of Edoxaban can be decreased when combined with Risperidone.	PK	Risperidone:(NA)-Edoxaban:(NA)	Risperidone:(hyperprolactinemia)-Edoxaban:(NA)
Morphine-Cortisone acetate	Morphine	0.773453	The metabolism of Morphine can be increased when combined with Cortisone acetate.	PK	Morphine:(endometriosis)-Cortisone acetate:(NA)	Morphine:(NA)-Cortisone acetate:(NA)
Clonidine-Prednisolone	Clonidine-Prednisolone	0.773373	The metabolism of Prednisolone can be increased when combined with Clonidine.	PK	Clonidine:(NA)-Prednisolone:(NA)	Clonidine:(preeclampsia)-Prednisolone:(fertility issues;infertility, female;pcos)
Chloroquine-Melatonin	Melatonin	0.773352	The metabolism of Chloroquine can be decreased when combined with Melatonin.	PK	Chloroquine:(NA)-Melatonin:(NA)	Chloroquine:(NA)-Melatonin:(reproductive system disorder)
Epirubicin-Buprenorphine	Buprenorphine	0.773349	The metabolism of Buprenorphine can be decreased when combined with Epirubicin.	PK	Epirubicin:(NA)-Buprenorphine:(NA)	Epirubicin:(NA)-Buprenorphine:(pregnancy loss)
Duloxetine-Hydrocortisone phosphate	Duloxetine	0.773327	The metabolism of Duloxetine can be increased when combined with Hydrocortisone phosphate.	PK	Duloxetine:(endometriosis)-Hydrocortisone phosphate:(NA)	Duloxetine:(NA)-Hydrocortisone phosphate:(NA)
Nafarelin-Levofloxacin	Nafarelin	0.773292	The risk or severity of myopathy, rhabdomyolysis, and myoglobinuria can be increased when Nafarelin is combined with Levofloxacin.	Side Effect	Nafarelin:(endometriosis;cos)-Levofloxacin:(NA)	Nafarelin:(NA)-Levofloxacin:(NA)
Duloxetine-Deslanoside	Duloxetine	0.773249	Deslanoside may increase the arrhythmogenic activities of Duloxetine.	Drug activity	Duloxetine:(endometriosis)-Deslanoside:(NA)	Duloxetine:(NA)-Deslanoside:(NA)
Etonogestrel-Ginkgo biloba	Etonogestrel	0.773196	Etonogestrel may decrease the excretion rate of Ginkgo biloba which could result in a higher serum level.	PK	Etonogestrel:(endometriosis;contraceptives)-Ginkgo biloba:(NA)	Etonogestrel:(contraceptive usage;contraception;uterine bleeding;uterus disease;endometriosis;pcos;pregnancy loss)-Ginkgo biloba:(NA)
Morphine-Arbutamine	Morphine	0.773188	The risk or severity of adverse effects can be increased when Arbutamine is combined with Morphine.	Side Effect	Morphine:(endometriosis)-Arbutamine:(NA)	Morphine:(NA)-Arbutamine:(NA)
Cabergoline-Prednisolone acetate	Cabergoline	0.773124	The metabolism of Cabergoline can be increased when combined with Prednisolone acetate.	PK	Cabergoline:(NA)-Prednisolone acetate:(NA)	Cabergoline:(fertility issues;infertility, female)-Prednisolone acetate:(NA)
Gadobenic acid-Hydroxyprogesterone caproate	Hydroxyprogesterone caproate	0.77311	The risk or severity of Thrombosis can be increased when Hydroxyprogesterone caproate is combined with Gadobenic acid.	Side Effect	Gadobenic acid:(NA)-Hydroxyprogesterone caproate:(contraceptives)	Gadobenic acid:(NA)-Hydroxyprogesterone caproate:(preeclampsia)
Acetaminophen-Mepenzolate	Acetaminophen	0.773107	Acetaminophen may decrease the excretion rate of Mepenzolate which could result in a higher serum level.	PK	Acetaminophen:(endometriosis;oocyte retrieval)-Mepenzolate:(NA)	Acetaminophen:(uterine fibroid;dysmenorrhea;preeclampsia;uterus disease;fertility issues;infertility, female;pregnancy loss)-Mepenzolate:(NA)
Fentanyl-Deslanoside	Fentanyl	0.773101	Deslanoside may increase the arrhythmogenic activities of Fentanyl.	Drug activity	Fentanyl:(endometriosis;oocyte retrieval)-Deslanoside:(NA)	Fentanyl:(uterus disease;fertility issues)-Deslanoside:(NA)
Bupivacaine-Lomefloxacin	Bupivacaine	0.773092	The metabolism of Lomefloxacin can be decreased when combined with Bupivacaine.	PK	Bupivacaine:(NA)-Lomefloxacin:(NA)	Bupivacaine:(uterine fibroid;uterus prolapse;uterus disease)-Lomefloxacin:(NA)
Bupivacaine-Prasugrel	Bupivacaine	0.773074	The risk or severity of adverse effects can be increased when Bupivacaine is combined with Prasugrel.	Side Effect	Bupivacaine:(NA)-Prasugrel:(NA)	Bupivacaine:(uterine fibroid;uterus prolapse;uterus disease)-Prasugrel:(NA)
Tramadol-Prednisolone phosphate	Tramadol	0.77302	The metabolism of Tramadol can be increased when combined with Prednisolone phosphate.	PK	Tramadol:(NA)-Prednisolone phosphate:(NA)	Tramadol:(dysmenorrhea)-Prednisolone phosphate:(NA)
Risperidone-Vinflunine	Risperidone	0.772949	The risk or severity of QTc prolongation can be increased when Risperidone is combined with Vinflunine.	Side Effect	Risperidone:(NA)-Vinflunine:(NA)	Risperidone:(hyperprolactinemia)-Vinflunine:(NA)
Spironolactone-Chenodeoxycholic acid	Spironolactone	0.772927	Chenodeoxycholic acid may decrease the excretion rate of Spironolactone which could result in a higher serum level.	PK	Spironolactone:(pcos;contraceptives)-Chenodeoxycholic acid:(NA)	Spironolactone:(NA)-Chenodeoxycholic acid:(NA)
Megestrol acetate-Dextroamphetamine	Megestrol acetate	0.772919	The metabolism of Megestrol acetate can be increased when combined with Dextroamphetamine.	PK	Megestrol acetate:(endometriosis;contraceptives)-Dextroamphetamine:(NA)	Megestrol acetate:(NA)-Dextroamphetamine:(NA)
Epirubicin-Fentanyl	Fentanyl	0.772888	The metabolism of Epirubicin can be decreased when combined with Fentanyl.	PK	Epirubicin:(NA)-Fentanyl:(endometriosis;oocyte retrieval)	Epirubicin:(NA)-Fentanyl:(uterus disease;fertility issues)
Methysergide-Estradiol	Estradiol	0.772886	The metabolism of Methysergide can be increased when combined with Estradiol.	PK	Methysergide:(NA)-Estradiol:(endometriosis;poi;pcos;contraceptives;turner syndrome)	Methysergide:(NA)-Estradiol:(contraception;uterine bleeding;uterus disease;fertility issues;hormone replacement therapy;reproductive system disorder;pregnancy loss)
Estradiol-Pancuronium	Estradiol	0.772886	The risk or severity of adverse effects can be increased when Pancuronium is combined with Estradiol.	Side Effect	Estradiol:(endometriosis;poi;pcos;contraceptives;turner syndrome)-Pancuronium:(NA)	Estradiol:(contraception;uterine bleeding;uterus disease;fertility issues;hormone replacement therapy;reproductive system disorder;pregnancy loss)-Pancuronium:(NA)
Estradiol-Ixabepilone	Estradiol	0.772886	The metabolism of Estradiol can be increased when combined with Ixabepilone.	PK	Estradiol:(endometriosis;poi;pcos;contraceptives;turner syndrome)-Ixabepilone:(NA)	Estradiol:(contraception;uterine bleeding;uterus disease;fertility issues;hormone replacement therapy;reproductive system disorder;pregnancy loss)-Ixabepilone:(NA)
Estradiol-Panobinostat	Estradiol	0.772886	The metabolism of Estradiol can be increased when combined with Panobinostat.	PK	Estradiol:(endometriosis;poi;pcos;contraceptives;turner syndrome)-Panobinostat:(NA)	Estradiol:(contraception;uterine bleeding;uterus disease;fertility issues;hormone replacement therapy;reproductive system disorder;pregnancy loss)-Panobinostat:(NA)
Estradiol-Suvorexant	Estradiol	0.772886	The metabolism of Estradiol can be increased when combined with Suvorexant.	PK	Estradiol:(endometriosis;poi;pcos;contraceptives;turner syndrome)-Suvorexant:(NA)	Estradiol:(contraception;uterine bleeding;uterus disease;fertility issues;hormone replacement therapy;reproductive system disorder;pregnancy loss)-Suvorexant:(NA)
Estradiol-Sonidegib	Estradiol	0.772886	The metabolism of Estradiol can be increased when combined with Sonidegib.	PK	Estradiol:(endometriosis;poi;pcos;contraceptives;turner syndrome)-Sonidegib:(NA)	Estradiol:(contraception;uterine bleeding;uterus disease;fertility issues;hormone replacement therapy;reproductive system disorder;pregnancy loss)-Sonidegib:(NA)
Estradiol-Dexchlorpheniramine maleate	Estradiol	0.772886	The risk or severity of adverse effects can be increased when Dexchlorpheniramine maleate is combined with Estradiol.	Side Effect	Estradiol:(endometriosis;poi;pcos;contraceptives;turner syndrome)-Dexchlorpheniramine maleate:(NA)	Estradiol:(contraception;uterine bleeding;uterus disease;fertility issues;hormone replacement therapy;reproductive system disorder;pregnancy loss)-Dexchlorpheniramine maleate:(NA)
Estradiol-Alectinib	Estradiol	0.772886	The metabolism of Estradiol can be decreased when combined with Alectinib.	PK	Estradiol:(endometriosis;poi;pcos;contraceptives;turner syndrome)-Alectinib:(NA)	Estradiol:(contraception;uterine bleeding;uterus disease;fertility issues;hormone replacement therapy;reproductive system disorder;pregnancy loss)-Alectinib:(NA)
Estradiol-Ribociclib	Estradiol	0.772886	Estradiol may decrease the excretion rate of Ribociclib which could result in a higher serum level.	PK	Estradiol:(endometriosis;poi;pcos;contraceptives;turner syndrome)-Ribociclib:(NA)	Estradiol:(contraception;uterine bleeding;uterus disease;fertility issues;hormone replacement therapy;reproductive system disorder;pregnancy loss)-Ribociclib:(NA)
Estradiol-Neratinib	Estradiol	0.772886	The metabolism of Estradiol can be increased when combined with Neratinib.	PK	Estradiol:(endometriosis;poi;pcos;contraceptives;turner syndrome)-Neratinib:(NA)	Estradiol:(contraception;uterine bleeding;uterus disease;fertility issues;hormone replacement therapy;reproductive system disorder;pregnancy loss)-Neratinib:(NA)
Acetyldigitoxin-Fentanyl	Fentanyl	0.772857	Fentanyl may increase the arrhythmogenic activities of Acetyldigitoxin.	Drug activity	Acetyldigitoxin:(NA)-Fentanyl:(endometriosis;oocyte retrieval)	Acetyldigitoxin:(NA)-Fentanyl:(uterus disease;fertility issues)
Risperidone-Lubiprostone	Risperidone	0.772804	Risperidone may decrease the excretion rate of Lubiprostone which could result in a higher serum level.	PK	Risperidone:(NA)-Lubiprostone:(NA)	Risperidone:(hyperprolactinemia)-Lubiprostone:(NA)
Follitropin-Cetirizine	Follitropin	0.77278	The therapeutic efficacy of Follitropin can be decreased when used in combination with Cetirizine.	PD	Follitropin:(endometriosis;cos;infertility)-Cetirizine:(NA)	Follitropin:(fertility disorders;assisted reproduction;assisted reproductive technology;assisted reproductive;uterus disease;fertility issues;infertility, female;subfertility;anovulation;controlled ovarian stimulation;endometrial diseases;endometrial receptivity;ovarian stimulation;ovulation, absent;pcos;reproductive sterility;reproductive techniques)-Cetirizine:(NA)
Follitropin-Levocetirizine	Follitropin	0.77278	The therapeutic efficacy of Follitropin can be decreased when used in combination with Levocetirizine.	PD	Follitropin:(endometriosis;cos;infertility)-Levocetirizine:(NA)	Follitropin:(fertility disorders;assisted reproduction;assisted reproductive technology;assisted reproductive;uterus disease;fertility issues;infertility, female;subfertility;anovulation;controlled ovarian stimulation;endometrial diseases;endometrial receptivity;ovarian stimulation;ovulation, absent;pcos;reproductive sterility;reproductive techniques)-Levocetirizine:(NA)
Desogestrel-Amphotericin B	Desogestrel	0.77272	The metabolism of Amphotericin B can be increased when combined with Desogestrel.	PK	Desogestrel:(endometriosis;pcos;contraceptives;turner syndrome)-Amphotericin B:(NA)	Desogestrel:(dysmenorrhea;fertility issues;ovarian stimulation)-Amphotericin B:(NA)
Epirubicin-Rosuvastatin	Rosuvastatin	0.772718	The risk or severity of cardiotoxicity can be increased when Epirubicin is combined with Rosuvastatin.	Side Effect	Epirubicin:(NA)-Rosuvastatin:(pcos)	Epirubicin:(NA)-Rosuvastatin:(NA)
Prochlorperazine-Ibuprofen	Ibuprofen	0.772687	The metabolism of Prochlorperazine can be increased when combined with Ibuprofen.	PK	Prochlorperazine:(NA)-Ibuprofen:(endometriosis)	Prochlorperazine:(NA)-Ibuprofen:(uterine fibroid;preeclampsia;uterus disease;pregnancy loss)
Spironolactone-Hydrocortisone	Spironolactone	0.772664	Spironolactone may increase the excretion rate of Hydrocortisone which could result in a lower serum level and potentially a reduction in efficacy.	PK	Spironolactone:(pcos;contraceptives)-Hydrocortisone:(NA)	Spironolactone:(NA)-Hydrocortisone:(NA)
Follitropin-Bisoprolol	Follitropin	0.772657	The risk or severity of adverse effects can be increased when Bisoprolol is combined with Follitropin.	Side Effect	Follitropin:(endometriosis;cos;infertility)-Bisoprolol:(NA)	Follitropin:(fertility disorders;assisted reproduction;assisted reproductive technology;assisted reproductive;uterus disease;fertility issues;infertility, female;subfertility;anovulation;controlled ovarian stimulation;endometrial diseases;endometrial receptivity;ovarian stimulation;ovulation, absent;pcos;reproductive sterility;reproductive techniques)-Bisoprolol:(NA)
Duloxetine-Antazoline	Duloxetine	0.772651	The risk or severity of orthostatic hypotension and syncope can be increased when Antazoline is combined with Duloxetine.	Side Effect	Duloxetine:(endometriosis)-Antazoline:(NA)	Duloxetine:(NA)-Antazoline:(NA)
Pregabalin-Hydrocortisone	Pregabalin	0.772638	Pregabalin may decrease the excretion rate of Hydrocortisone which could result in a higher serum level.	PK	Pregabalin:(endometriosis)-Hydrocortisone:(NA)	Pregabalin:(pregnancy loss)-Hydrocortisone:(NA)
Etomidate-Hydrocortisone	Etomidate	0.772638	Etomidate may decrease the excretion rate of Hydrocortisone which could result in a higher serum level.	PK	Etomidate:(NA)-Hydrocortisone:(NA)	Etomidate:(pregnancy loss)-Hydrocortisone:(NA)
Codeine-Hydrocortisone	Codeine	0.772638	Codeine may decrease the excretion rate of Hydrocortisone which could result in a higher serum level.	PK	Codeine:(oocyte retrieval)-Hydrocortisone:(NA)	Codeine:(NA)-Hydrocortisone:(NA)
Fosinopril-Dexamethasone	Dexamethasone	0.772636	The risk or severity of ulceration can be increased when Fosinopril is combined with Dexamethasone.	Side Effect	Fosinopril:(NA)-Dexamethasone:(pcos)	Fosinopril:(NA)-Dexamethasone:(fertility issues)
Prochlorperazine-Enalapril	Enalapril	0.772613	Enalapril may decrease the antihypertensive activities of Prochlorperazine.	Drug activity	Prochlorperazine:(NA)-Enalapril:(NA)	Prochlorperazine:(NA)-Enalapril:(preeclampsia)
Prochlorperazine-Furosemide	Furosemide	0.772613	Furosemide may decrease the antihypertensive activities of Prochlorperazine.	Drug activity	Prochlorperazine:(NA)-Furosemide:(NA)	Prochlorperazine:(NA)-Furosemide:(preeclampsia)
Prochlorperazine-Nitroglycerin	Nitroglycerin	0.772613	Nitroglycerin may decrease the antihypertensive activities of Prochlorperazine.	Drug activity	Prochlorperazine:(NA)-Nitroglycerin:(NA)	Prochlorperazine:(NA)-Nitroglycerin:(contraception)
Prochlorperazine-Acetylsalicylic acid	Acetylsalicylic acid	0.772613	The risk or severity of hypertension can be increased when Prochlorperazine is combined with Acetylsalicylic acid.	Side Effect	Prochlorperazine:(NA)-Acetylsalicylic acid:(rpl)	Prochlorperazine:(NA)-Acetylsalicylic acid:(preeclampsia;recurrent pregnancy loss;pregnancy loss)
Prochlorperazine-Methyldopa	Methyldopa	0.772613	The therapeutic efficacy of Prochlorperazine can be decreased when used in combination with Methyldopa.	PD	Prochlorperazine:(NA)-Methyldopa:(NA)	Prochlorperazine:(NA)-Methyldopa:(preeclampsia)
Prochlorperazine-Captopril	Captopril	0.772613	Captopril may decrease the antihypertensive activities of Prochlorperazine.	Drug activity	Prochlorperazine:(NA)-Captopril:(NA)	Prochlorperazine:(NA)-Captopril:(preeclampsia)
Esomeprazole-Pioglitazone	Pioglitazone	0.772608	The excretion of Pioglitazone can be decreased when combined with Esomeprazole.	PK	Esomeprazole:(NA)-Pioglitazone:(pcos)	Esomeprazole:(NA)-Pioglitazone:(pcos)
Letrozole-Testosterone undecanoate	Letrozole	0.772568	The metabolism of Testosterone undecanoate can be decreased when combined with Letrozole.	PK	Letrozole:(endometriosis;pcos;cos)-Testosterone undecanoate:(NA)	Letrozole:(uterine fibroid;fertility issues;infertility, female;subfertility;anovulation;controlled ovarian stimulation;endometrial diseases;endometrial receptivity;ovarian stimulation;ovulation disorder;ovulation, absent;pcos;pregnancy loss;reproductive techniques)-Testosterone undecanoate:(NA)
Bupivacaine-Thiothixene	Bupivacaine	0.772558	The metabolism of Bupivacaine can be decreased when combined with Thiothixene.	PK	Bupivacaine:(NA)-Thiothixene:(NA)	Bupivacaine:(uterine fibroid;uterus prolapse;uterus disease)-Thiothixene:(NA)
Dronabinol-Methylnaltrexone	Dronabinol	0.772531	Dronabinol may increase the central nervous system depressant (CNS depressant) activities of Methylnaltrexone.	Drug activity	Dronabinol:(NA)-Methylnaltrexone:(NA)	Dronabinol:(pregnancy loss)-Methylnaltrexone:(NA)
Trimethoprim-Prednisolone	Prednisolone	0.772497	Trimethoprim may decrease the excretion rate of Prednisolone which could result in a higher serum level.	PK	Trimethoprim:(NA)-Prednisolone:(NA)	Trimethoprim:(NA)-Prednisolone:(fertility issues;infertility, female;pcos)
Amphotericin B-Segesterone acetate	Segesterone acetate	0.772483	The metabolism of Segesterone acetate can be decreased when combined with Amphotericin B.	PK	Amphotericin B:(NA)-Segesterone acetate:(contraceptives)	Amphotericin B:(NA)-Segesterone acetate:(NA)
Acetaminophen-Rivastigmine	Acetaminophen	0.772469	Acetaminophen may decrease the excretion rate of Rivastigmine which could result in a higher serum level.	PK	Acetaminophen:(endometriosis;oocyte retrieval)-Rivastigmine:(NA)	Acetaminophen:(uterine fibroid;dysmenorrhea;preeclampsia;uterus disease;fertility issues;infertility, female;pregnancy loss)-Rivastigmine:(NA)
Risperidone-Capecitabine	Risperidone	0.772443	Capecitabine may increase the hypotensive activities of Risperidone.	Drug activity	Risperidone:(NA)-Capecitabine:(NA)	Risperidone:(hyperprolactinemia)-Capecitabine:(NA)
Cabergoline-Methylnaltrexone	Cabergoline	0.772408	The risk or severity of adverse effects can be increased when Cabergoline is combined with Methylnaltrexone.	Side Effect	Cabergoline:(NA)-Methylnaltrexone:(NA)	Cabergoline:(fertility issues;infertility, female)-Methylnaltrexone:(NA)
Butorphanol-Nifedipine	Nifedipine	0.772394	Butorphanol may decrease the excretion rate of Nifedipine which could result in a higher serum level.	PK	Butorphanol:(NA)-Nifedipine:(NA)	Butorphanol:(NA)-Nifedipine:(preeclampsia)
Bupivacaine-Gemcitabine	Bupivacaine	0.772394	Bupivacaine may decrease the excretion rate of Gemcitabine which could result in a higher serum level.	PK	Bupivacaine:(NA)-Gemcitabine:(NA)	Bupivacaine:(uterine fibroid;uterus prolapse;uterus disease)-Gemcitabine:(NA)
Bupivacaine-Azacitidine	Bupivacaine	0.772394	Bupivacaine may decrease the excretion rate of Azacitidine which could result in a higher serum level.	PK	Bupivacaine:(NA)-Azacitidine:(NA)	Bupivacaine:(uterine fibroid;uterus prolapse;uterus disease)-Azacitidine:(NA)
Bupivacaine-Flucytosine	Bupivacaine	0.772394	The risk or severity of seizure can be increased when Bupivacaine is combined with Flucytosine.	Side Effect	Bupivacaine:(NA)-Flucytosine:(NA)	Bupivacaine:(uterine fibroid;uterus prolapse;uterus disease)-Flucytosine:(NA)
Desogestrel-Gadofosveset trisodium	Desogestrel	0.772358	The metabolism of Gadofosveset trisodium can be decreased when combined with Desogestrel.	PK	Desogestrel:(endometriosis;pcos;contraceptives;turner syndrome)-Gadofosveset trisodium:(NA)	Desogestrel:(dysmenorrhea;fertility issues;ovarian stimulation)-Gadofosveset trisodium:(NA)
Temazepam-Tamoxifen	Tamoxifen	0.772262	The metabolism of Temazepam can be decreased when combined with Tamoxifen.	PK	Temazepam:(NA)-Tamoxifen:(cos)	Temazepam:(NA)-Tamoxifen:(contraception;uterine bleeding;uterus disease;fertility issues;pcos)
Butorphanol-Methyldopa	Methyldopa	0.772223	Butorphanol may decrease the excretion rate of Methyldopa which could result in a higher serum level.	PK	Butorphanol:(NA)-Methyldopa:(NA)	Butorphanol:(NA)-Methyldopa:(preeclampsia)
Topiramate-Epirubicin	Topiramate	0.772218	The metabolism of Epirubicin can be increased when combined with Topiramate.	PK	Topiramate:(NA)-Epirubicin:(NA)	Topiramate:(pcos)-Epirubicin:(NA)
Bupivacaine-Insulin beef	Bupivacaine	0.772205	The metabolism of Insulin beef can be decreased when combined with Bupivacaine.	PK	Bupivacaine:(NA)-Insulin beef:(NA)	Bupivacaine:(uterine fibroid;uterus prolapse;uterus disease)-Insulin beef:(NA)
Testosterone-Nalbuphine	Testosterone	0.772196	Testosterone may decrease the excretion rate of Nalbuphine which could result in a higher serum level.	PK	Testosterone:(NA)-Nalbuphine:(NA)	Testosterone:(fertility issues;infertility, female)-Nalbuphine:(NA)
Methadone-Spirapril	Methadone	0.772169	Methadone may decrease the excretion rate of Spirapril which could result in a higher serum level.	PK	Methadone:(endometriosis)-Spirapril:(NA)	Methadone:(NA)-Spirapril:(NA)
Risperidone-Ceftriaxone	Risperidone	0.772133	Risperidone may decrease the excretion rate of Ceftriaxone which could result in a higher serum level.	PK	Risperidone:(NA)-Ceftriaxone:(NA)	Risperidone:(hyperprolactinemia)-Ceftriaxone:(NA)
Nilutamide-Risperidone	Risperidone	0.772131	Nilutamide may decrease the excretion rate of Risperidone which could result in a higher serum level.	PK	Nilutamide:(NA)-Risperidone:(NA)	Nilutamide:(NA)-Risperidone:(hyperprolactinemia)
Prednisolone-Nifedipine	Prednisolone-Nifedipine	0.772125	The metabolism of Prednisolone can be increased when combined with Nifedipine.	PK	Prednisolone:(NA)-Nifedipine:(NA)	Prednisolone:(fertility issues;infertility, female;pcos)-Nifedipine:(preeclampsia)
Buprenorphine-Arbutamine	Buprenorphine	0.772122	The risk or severity of adverse effects can be increased when Arbutamine is combined with Buprenorphine.	Side Effect	Buprenorphine:(NA)-Arbutamine:(NA)	Buprenorphine:(pregnancy loss)-Arbutamine:(NA)
Isosorbide mononitrate-Levonordefrin	Isosorbide mononitrate	0.772121	Isosorbide mononitrate may increase the hypotensive activities of Levonordefrin.	Drug activity	Isosorbide mononitrate:(NA)-Levonordefrin:(NA)	Isosorbide mononitrate:(pregnancy loss)-Levonordefrin:(NA)
Methylergometrine-Sibutramine	Methylergometrine	0.77209	The risk or severity of adverse effects can be increased when Sibutramine is combined with Methylergometrine.	Side Effect	Methylergometrine:(NA)-Sibutramine:(NA)	Methylergometrine:(uterine bleeding;pregnancy loss)-Sibutramine:(NA)
Risperidone-Fenofibric acid	Risperidone	0.772089	The metabolism of Fenofibric acid can be decreased when combined with Risperidone.	PK	Risperidone:(NA)-Fenofibric acid:(NA)	Risperidone:(hyperprolactinemia)-Fenofibric acid:(NA)
Medroxyprogesterone acetate-Nalbuphine	Medroxyprogesterone acetate	0.772084	Medroxyprogesterone acetate may decrease the excretion rate of Nalbuphine which could result in a higher serum level.	PK	Medroxyprogesterone acetate:(endometriosis;poi;pcos;contraceptives;turner syndrome)-Nalbuphine:(NA)	Medroxyprogesterone acetate:(contraception;fertility issues;anovulation;endometrial diseases;endometriosis;ovarian stimulation;ovulation disorder;pcos)-Nalbuphine:(NA)
Dolasetron-Levobupivacaine	Levobupivacaine	0.771988	The metabolism of Dolasetron can be decreased when combined with Levobupivacaine.	PK	Dolasetron:(NA)-Levobupivacaine:(NA)	Dolasetron:(NA)-Levobupivacaine:(preeclampsia)
Methylprednisolone-Heparin	Heparin	0.771933	The therapeutic efficacy of Methylprednisolone can be increased when used in combination with Heparin.	PD	Methylprednisolone:(NA)-Heparin:(rpl)	Methylprednisolone:(NA)-Heparin:(recurrent pregnancy loss;pregnancy loss)
Leuprolide-Spirapril	Leuprolide	0.771808	Leuprolide may decrease the excretion rate of Spirapril which could result in a higher serum level.	PK	Leuprolide:(endometriosis;pcos;cos)-Spirapril:(NA)	Leuprolide:(uterine fibroid;amenorrhea;assisted reproductive technology;assisted reproductive;contraception;fertility issues;endometriosis;ovarian stimulation;pcos;pregnancy loss)-Spirapril:(NA)
Quetiapine-Segesterone acetate	Segesterone acetate	0.771799	Quetiapine may decrease the excretion rate of Segesterone acetate which could result in a higher serum level.	PK	Quetiapine:(NA)-Segesterone acetate:(contraceptives)	Quetiapine:(NA)-Segesterone acetate:(NA)
Rabeprazole-Dexamethasone	Dexamethasone	0.771787	The metabolism of Dexamethasone can be increased when combined with Rabeprazole.	PK	Rabeprazole:(NA)-Dexamethasone:(pcos)	Rabeprazole:(NA)-Dexamethasone:(fertility issues)
Rosiglitazone-Nalbuphine	Rosiglitazone	0.771786	Rosiglitazone may decrease the excretion rate of Nalbuphine which could result in a higher serum level.	PK	Rosiglitazone:(pcos)-Nalbuphine:(NA)	Rosiglitazone:(NA)-Nalbuphine:(NA)
Labetalol-Ofloxacin	Labetalol	0.771716	Labetalol may decrease the excretion rate of Ofloxacin which could result in a higher serum level.	PK	Labetalol:(NA)-Ofloxacin:(NA)	Labetalol:(preeclampsia)-Ofloxacin:(NA)
Prednisolone-Hydrocortisone phosphate	Prednisolone	0.771712	The risk or severity of adverse effects can be increased when Prednisolone is combined with Hydrocortisone phosphate.	Side Effect	Prednisolone:(NA)-Hydrocortisone phosphate:(NA)	Prednisolone:(fertility issues;infertility, female;pcos)-Hydrocortisone phosphate:(NA)
Rivastigmine-Estradiol cypionate	Estradiol cypionate	0.771708	Rivastigmine may increase the bradycardic activities of Estradiol cypionate.	Drug activity	Rivastigmine:(NA)-Estradiol cypionate:(contraceptives)	Rivastigmine:(NA)-Estradiol cypionate:(NA)
Aripiprazole-Desonide	Aripiprazole	0.771669	The metabolism of Aripiprazole can be increased when combined with Desonide.	PK	Aripiprazole:(NA)-Desonide:(NA)	Aripiprazole:(hyperprolactinemia)-Desonide:(NA)
Sildenafil-Choline magnesium trisalicylate	Sildenafil	0.771637	The metabolism of Choline magnesium trisalicylate can be decreased when combined with Sildenafil.	PK	Sildenafil:(NA)-Choline magnesium trisalicylate:(NA)	Sildenafil:(fertility issues)-Choline magnesium trisalicylate:(NA)
Fluvoxamine-Segesterone acetate	Segesterone acetate	0.771597	The metabolism of Segesterone acetate can be decreased when combined with Fluvoxamine.	PK	Fluvoxamine:(NA)-Segesterone acetate:(contraceptives)	Fluvoxamine:(NA)-Segesterone acetate:(NA)
Cefalotin-Prednisolone	Prednisolone	0.771579	Cefalotin may decrease the excretion rate of Prednisolone which could result in a higher serum level.	PK	Cefalotin:(NA)-Prednisolone:(NA)	Cefalotin:(NA)-Prednisolone:(fertility issues;infertility, female;pcos)
Choline-Conjugated estrogens	Conjugated estrogens	0.771549	Choline may decrease the excretion rate of Conjugated estrogens which could result in a higher serum level.	PK	Choline:(NA)-Conjugated estrogens:(poi;turner syndrome)	Choline:(NA)-Conjugated estrogens:(uterus prolapse;uterus disease;hormone replacement therapy;reproductive system disorder;endometrial diseases)
Naproxen-Nalbuphine	Naproxen	0.771532	Naproxen may decrease the excretion rate of Nalbuphine which could result in a higher serum level.	PK	Naproxen:(endometriosis)-Nalbuphine:(NA)	Naproxen:(uterine fibroid;dysmenorrhea;uterine bleeding;uterus disease;endometrial diseases)-Nalbuphine:(NA)
Fentanyl-Demecarium	Fentanyl	0.771482	The therapeutic efficacy of Demecarium can be decreased when used in combination with Fentanyl.	PD	Fentanyl:(endometriosis;oocyte retrieval)-Demecarium:(NA)	Fentanyl:(uterus disease;fertility issues)-Demecarium:(NA)
Naproxen-Levorphanol	Naproxen	0.771481	The risk or severity of adverse effects can be increased when Naproxen is combined with Levorphanol.	Side Effect	Naproxen:(endometriosis)-Levorphanol:(NA)	Naproxen:(uterine fibroid;dysmenorrhea;uterine bleeding;uterus disease;endometrial diseases)-Levorphanol:(NA)
Carbetocin-Dextroamphetamine	Carbetocin	0.771442	Carbetocin may increase the hypotensive activities of Dextroamphetamine.	Drug activity	Carbetocin:(NA)-Dextroamphetamine:(NA)	Carbetocin:(uterine fibroid;uterine bleeding)-Dextroamphetamine:(NA)
Propofol-Methylnaltrexone	Propofol	0.771437	The risk or severity of adverse effects can be increased when Propofol is combined with Methylnaltrexone.	Side Effect	Propofol:(NA)-Methylnaltrexone:(NA)	Propofol:(pcos;pregnancy loss)-Methylnaltrexone:(NA)
Diclofenac-Rivastigmine	Diclofenac	0.771408	Diclofenac may decrease the excretion rate of Rivastigmine which could result in a higher serum level.	PK	Diclofenac:(oocyte retrieval)-Rivastigmine:(NA)	Diclofenac:(dysmenorrhea;fertility issues;infertility, female;infertility of tubal origin)-Rivastigmine:(NA)
Rivastigmine-Estradiol valerate	Estradiol valerate	0.771407	Rivastigmine may increase the bradycardic activities of Estradiol valerate.	Drug activity	Rivastigmine:(NA)-Estradiol valerate:(poi;contraceptives)	Rivastigmine:(NA)-Estradiol valerate:(amenorrhea traumatica;dysmenorrhea;asherman’s syndrome;contraception;fertility issues;hormone replacement therapy;infertility, female;endometrial diseases;endometriosis;ovarian stimulation;ovulation disorder;ovulation, absent;pcos;pregnancy loss)
Magnesium sulfate-Methylnaltrexone	Magnesium sulfate	0.771404	The therapeutic efficacy of Methylnaltrexone can be increased when used in combination with Magnesium sulfate.	PD	Magnesium sulfate:(NA)-Methylnaltrexone:(NA)	Magnesium sulfate:(preeclampsia)-Methylnaltrexone:(NA)
Rocuronium-Methylnaltrexone	Rocuronium	0.771404	The risk or severity of adverse effects can be increased when Rocuronium is combined with Methylnaltrexone.	Side Effect	Rocuronium:(NA)-Methylnaltrexone:(NA)	Rocuronium:(uterus prolapse;gynecologic disease;uterus disease;endometriosis)-Methylnaltrexone:(NA)
Chloroprocaine-Methylnaltrexone	Chloroprocaine	0.771404	The risk or severity of adverse effects can be increased when Chloroprocaine is combined with Methylnaltrexone.	Side Effect	Chloroprocaine:(NA)-Methylnaltrexone:(NA)	Chloroprocaine:(uterus disease)-Methylnaltrexone:(NA)
Tramadol-Methdilazine	Tramadol	0.771355	The risk or severity of CNS depression can be increased when Methdilazine is combined with Tramadol.	Side Effect	Tramadol:(NA)-Methdilazine:(NA)	Tramadol:(dysmenorrhea)-Methdilazine:(NA)
Acetaminophen-Phenacemide	Acetaminophen	0.771332	The risk or severity of methemoglobinemia can be increased when Acetaminophen is combined with Phenacemide.	Side Effect	Acetaminophen:(endometriosis;oocyte retrieval)-Phenacemide:(NA)	Acetaminophen:(uterine fibroid;dysmenorrhea;preeclampsia;uterus disease;fertility issues;infertility, female;pregnancy loss)-Phenacemide:(NA)
Diclofenac-Prazepam	Diclofenac	0.771314	Diclofenac may decrease the excretion rate of Prazepam which could result in a higher serum level.	PK	Diclofenac:(oocyte retrieval)-Prazepam:(NA)	Diclofenac:(dysmenorrhea;fertility issues;infertility, female;infertility of tubal origin)-Prazepam:(NA)
Esomeprazole-Mifepristone	Mifepristone	0.771291	The metabolism of Esomeprazole can be increased when combined with Mifepristone.	PK	Esomeprazole:(NA)-Mifepristone:(endometriosis;contraceptives)	Esomeprazole:(NA)-Mifepristone:(uterine fibroid;contraception;pregnancy loss)
Leuprolide-Cyclophosphamide	Leuprolide	0.771267	Leuprolide may decrease the excretion rate of Cyclophosphamide which could result in a higher serum level.	PK	Leuprolide:(endometriosis;pcos;cos)-Cyclophosphamide:(NA)	Leuprolide:(uterine fibroid;amenorrhea;assisted reproductive technology;assisted reproductive;contraception;fertility issues;endometriosis;ovarian stimulation;pcos;pregnancy loss)-Cyclophosphamide:(NA)
Trospium-Levobupivacaine	Levobupivacaine	0.771252	The metabolism of Levobupivacaine can be decreased when combined with Trospium.	PK	Trospium:(NA)-Levobupivacaine:(NA)	Trospium:(NA)-Levobupivacaine:(preeclampsia)
Prednisone-Losartan	Prednisone	0.771239	The risk or severity of electrolyte imbalance can be increased when Prednisone is combined with Losartan.	Side Effect	Prednisone:(NA)-Losartan:(NA)	Prednisone:(recurrent pregnancy loss;pregnancy loss)-Losartan:(NA)
Cabergoline-Benzthiazide	Cabergoline	0.771222	The therapeutic efficacy of Benzthiazide can be decreased when used in combination with Cabergoline.	PD	Cabergoline:(NA)-Benzthiazide:(NA)	Cabergoline:(fertility issues;infertility, female)-Benzthiazide:(NA)
Risperidone-Potassium perchlorate	Risperidone	0.77122	Potassium perchlorate may increase the neurotoxic activities of Risperidone.	Drug activity	Risperidone:(NA)-Potassium perchlorate:(NA)	Risperidone:(hyperprolactinemia)-Potassium perchlorate:(NA)
Sirolimus-Potassium acetate	Sirolimus	0.771214	The risk or severity of angioedema can be increased when Sirolimus is combined with Potassium acetate.	Side Effect	Sirolimus:(NA)-Potassium acetate:(NA)	Sirolimus:(uterine fibroid)-Potassium acetate:(NA)
Risperidone-Peginesatide	Risperidone	0.77118	The therapeutic efficacy of Peginesatide can be decreased when used in combination with Risperidone.	PD	Risperidone:(NA)-Peginesatide:(NA)	Risperidone:(hyperprolactinemia)-Peginesatide:(NA)
Fentanyl-Protokylol	Fentanyl	0.77118	The risk or severity of hypertension can be increased when Fentanyl is combined with Protokylol.	Side Effect	Fentanyl:(endometriosis;oocyte retrieval)-Protokylol:(NA)	Fentanyl:(uterus disease;fertility issues)-Protokylol:(NA)
Bupivacaine-Tacrolimus	Bupivacaine	0.771131	Bupivacaine may decrease the excretion rate of Tacrolimus which could result in a higher serum level.	PK	Bupivacaine:(NA)-Tacrolimus:(NA)	Bupivacaine:(uterine fibroid;uterus prolapse;uterus disease)-Tacrolimus:(NA)
Conjugated estrogens-Prednisone acetate	Conjugated estrogens	0.771068	The serum concentration of Prednisone acetate can be increased when it is combined with Conjugated estrogens.	PK	Conjugated estrogens:(poi;turner syndrome)-Prednisone acetate:(NA)	Conjugated estrogens:(uterus prolapse;uterus disease;hormone replacement therapy;reproductive system disorder;endometrial diseases)-Prednisone acetate:(NA)
Codeine-Tropicamide	Codeine	0.77104	The risk or severity of adverse effects can be increased when Codeine is combined with Tropicamide.	Side Effect	Codeine:(oocyte retrieval)-Tropicamide:(NA)	Codeine:(NA)-Tropicamide:(NA)
Estradiol-Desonide	Estradiol	0.771034	The serum concentration of Desonide can be increased when it is combined with Estradiol.	PK	Estradiol:(endometriosis;poi;pcos;contraceptives;turner syndrome)-Desonide:(NA)	Estradiol:(contraception;uterine bleeding;uterus disease;fertility issues;hormone replacement therapy;reproductive system disorder;pregnancy loss)-Desonide:(NA)
Warfarin-Protirelin	Warfarin	0.771017	Protirelin may decrease the excretion rate of Warfarin which could result in a higher serum level.	PK	Warfarin:(NA)-Protirelin:(NA)	Warfarin:(pregnancy loss)-Protirelin:(NA)
Bupivacaine-Nimesulide	Bupivacaine	0.771001	The metabolism of Bupivacaine can be decreased when combined with Nimesulide.	PK	Bupivacaine:(NA)-Nimesulide:(NA)	Bupivacaine:(uterine fibroid;uterus prolapse;uterus disease)-Nimesulide:(NA)
Bupivacaine-Tocainide	Bupivacaine	0.770997	The metabolism of Tocainide can be decreased when combined with Bupivacaine.	PK	Bupivacaine:(NA)-Tocainide:(NA)	Bupivacaine:(uterine fibroid;uterus prolapse;uterus disease)-Tocainide:(NA)
Megestrol acetate-Triptorelin	Megestrol acetate-Triptorelin	0.770974	The therapeutic efficacy of Triptorelin can be increased when used in combination with Megestrol acetate.	PD	Megestrol acetate:(endometriosis;contraceptives)-Triptorelin:(endometriosis;pcos;cos)	Megestrol acetate:(NA)-Triptorelin:(assisted reproduction;assisted reproductive technology;assisted reproductive;uterus disease;fertility issues;infertility, female;controlled ovarian stimulation;endometriosis;ovarian stimulation;pcos;reproductive sterility)
Triptorelin-Dienogest	Triptorelin-Dienogest	0.770908	The therapeutic efficacy of Dienogest can be increased when used in combination with Triptorelin.	PD	Triptorelin:(endometriosis;pcos;cos)-Dienogest:(endometriosis;pcos;contraceptives)	Triptorelin:(assisted reproduction;assisted reproductive technology;assisted reproductive;uterus disease;fertility issues;infertility, female;controlled ovarian stimulation;endometriosis;ovarian stimulation;pcos;reproductive sterility)-Dienogest:(uterine fibroid;dysmenorrhea;contraceptive usage;contraception;uterus disease;fertility issues;endometriosis)
Levonorgestrel-Methylprednisone	Levonorgestrel	0.770907	The serum concentration of Levonorgestrel can be increased when it is combined with Methylprednisone.	PK	Levonorgestrel:(endometriosis;pcos;contraceptives;turner syndrome)-Methylprednisone:(NA)	Levonorgestrel:(uterine fibroid;uterus abnormal;amenorrhea;contraceptive usage;contraception;uterine bleeding;uterus disease;endometriosis)-Methylprednisone:(NA)
Medroxyprogesterone acetate-Polyestradiol phosphate	Medroxyprogesterone acetate	0.770897	The metabolism of Polyestradiol phosphate can be decreased when combined with Medroxyprogesterone acetate.	PK	Medroxyprogesterone acetate:(endometriosis;poi;pcos;contraceptives;turner syndrome)-Polyestradiol phosphate:(NA)	Medroxyprogesterone acetate:(contraception;fertility issues;anovulation;endometrial diseases;endometriosis;ovarian stimulation;ovulation disorder;pcos)-Polyestradiol phosphate:(NA)
Nifedipine-Procaterol	Nifedipine	0.770876	The risk or severity of QTc prolongation can be increased when Procaterol is combined with Nifedipine.	Side Effect	Nifedipine:(NA)-Procaterol:(NA)	Nifedipine:(preeclampsia)-Procaterol:(NA)
Labetalol-Estradiol benzoate	Labetalol	0.770869	Labetalol may decrease the excretion rate of Estradiol benzoate which could result in a higher serum level.	PK	Labetalol:(NA)-Estradiol benzoate:(NA)	Labetalol:(preeclampsia)-Estradiol benzoate:(NA)
[truncated: 1,572 more rows]
